# Supplementary material for: Hyperoxic Exposure Caused Lung Lipid Compositional Changes in Neonatal Mice
Source: Metabolites. 2020 Aug 21;10(9):340. doi: 10.3390/metabo10090340 (PMC7569933; doi:10.3390/metabo10090340)
Supplement: Supplementary file 1 [file metabolites-10-00340-s001.zip]

Archive with 3 entries (2 files):
- metabolites-877697-supplementary-/
- metabolites-877697-supplementary-/metabolites-877697-Figure S.docx
- metabolites-877697-supplementary-/metabolites-877697-Table S1.xlsx
