# Supplementary material for: Hyperoxic Exposure Caused Lung Lipid Compositional Changes in Neonatal Mice
Source: Metabolites. 2020 Aug 21;10(9):340. doi: 10.3390/metabo10090340 (PMC7569933; doi:10.3390/metabo10090340)
Supplement: Supplementary file 1 [file metabolites-10-00340-s001.zip › metabolites-877697-supplementary-/metabolites-877697-Table S1.xlsx]

## Sheet: All lipids
											Overall										Areas (blank substracted)
											Group average				Comparison (p-values are calculated by replacing the 0 with a very low value)						O2-pnd7						Air-pnd7						Air-pnd14						O2-pnd14
											O2-pnd7	Air-pnd7	Air-pnd14	O2-pnd14	Air-pnd7/O2-pnd7			Air-pnd14/O2-pnd14			SPL01	SPL02	SPL03	SPL04	SPL05	SPL06	SPL07	SPL08	SPL09	SPL10	SPL11	SPL12	SPL13	SPL14	SPL15	SPL16	SPL17	SPL18	SPL19	SPL20	SPL21	SPL22	SPL23	SPL24
name	lipidion	key	Class	Subclass	fattyacid	fa1	fa2	fa3	calcmz	ionformula	S1	S2	S3	S4	ratio	log2	p-value	ratio	log2	p-value	area[s1-1]	area[s1-2]	area[s1-3]	area[s1-4]	area[s1-5]	area[s1-6]	area[s2-1]	area[s2-2]	area[s2-3]	area[s2-4]	area[s2-5]	area[s2-6]	area[s3-1]	area[s3-2]	area[s3-3]	area[s3-4]	area[s3-5]	area[s3-6]	area[s4-1]	area[s4-2]	area[s4-3]	area[s4-4]	area[s4-5]	area[s4-6]
AcCa(10:0)+H_19.47	AcCa(10:0)+H	AcCa	Fatty acyl and other lipids	Acyl Carnitine	(10:0)	(10:0)			316.248	C17 H34 O4 N1	2.62639e+08	1.64259e+08	1.07606e+08	9.01513e+07	0.625416	-0.677112	0.141299	0.83779	-0.25534	0.356484	2.93654e+08	5.24235e+08	1.79823e+08	1.85075e+08	1.54818e+08	2.3823e+08	1.63373e+08	2.00311e+08	1.79021e+08	1.61188e+08	1.46457e+08	1.35203e+08	9.54727e+07	1.47142e+08	7.01083e+07	1.60411e+08	7.61193e+07	9.63832e+07	9.3042e+07	7.0504e+07	1.15161e+08	5.85559e+07	9.03437e+07	1.13301e+08
AcCa(10:1)+H_15.9	AcCa(10:1)+H	AcCa	Fatty acyl and other lipids	Acyl Carnitine	(10:1)	(10:1)			314.233	C17 H32 O4 N1	3.29253e+07	3.22261e+07	0	0	0.978764	-0.0309666	0.917299	0.1	-3.32193	1	2.90931e+07	5.36906e+07	2.15105e+07	3.47626e+07	2.03187e+07	3.81763e+07	2.14178e+07	2.87906e+07	2.85705e+07	5.03111e+07	26847429	3.74193e+07	0	0	0	0	0	0	0	0	0	0	0	0
AcCa(10:2)+H_15.39	AcCa(10:2)+H	AcCa	Fatty acyl and other lipids	Acyl Carnitine	(10:2)	(10:2)			312.217	C17 H30 O4 N1	2.02863e+07	1.7011e+07	4.33897e+06	6.46563e+06	0.838545	-0.254039	0.442162	1.49013	0.575437	0.177895	3.23016e+07	2.37593e+07	1.25114e+07	1.2892e+07	1.51601e+07	2.50935e+07	7.29024e+06	2.30469e+07	1.46397e+07	1.76455e+07	1.60753e+07	2.33684e+07	184970	2.06097e+06	7.57254e+06	4.96667e+06	4.51443e+06	6.73426e+06	7.25497e+06	4.45376e+06	6.84605e+06	3.629e+06	6.65494e+06	9.95504e+06
AcCa(11:1)+H_19.52	AcCa(11:1)+H	AcCa	Fatty acyl and other lipids	Acyl Carnitine	(11:1)	(11:1)			328.248	C18 H34 O4 N1	6.8009e+07	5.12468e+07	1.65111e+07	3.27778e+07	0.753529	-0.408264	0.213939	1.9852	0.989283	0.0353769	8.90134e+07	1.04577e+08	3.80344e+07	5.41157e+07	5.29107e+07	6.9403e+07	4.7742e+07	6.68869e+07	6.72467e+07	3.66297e+07	2.44362e+07	6.45391e+07	1.80611e+07	20415601	0	3.09664e+07	1.62128e+07	1.34106e+07	3.36047e+07	1.51487e+07	4.84466e+07	2.12347e+07	4.36906e+07	3.45412e+07
AcCa(12:0)+H_23.65	AcCa(12:0)+H	AcCa	Fatty acyl and other lipids	Acyl Carnitine	(12:0)	(12:0)			344.28	C19 H38 O4 N1	2.51741e+09	1.97825e+09	8.84948e+08	8.09243e+08	0.785828	-0.347714	0.351315	0.914452	-0.129021	0.724103	2.72942e+09	4.90501e+09	1.83686e+09	1.76149e+09	1.62425e+09	2.24743e+09	2.01065e+09	2.33883e+09	2.36629e+09	2196132113	1.71581e+09	1.24179e+09	1.14216e+09	1.43964e+09	9.75215e+08	7.00836e+08	4.41946e+08	6.09899e+08	1.01009e+09	3.73135e+08	1.34132e+09	8.65608e+08	4.96455e+08	7.68849e+08
AcCa(12:1)+H_21.87	AcCa(12:1)+H	AcCa	Fatty acyl and other lipids	Acyl Carnitine	(12:1)	(12:1)			342.264	C19 H36 O4 N1	7.79298e+07	6.03815e+07	4.92278e+07	2.84013e+07	0.774819	-0.368069	0.255612	0.576936	-0.793517	0.273029	7.54862e+07	1.17051e+08	1.01931e+08	4.13318e+07	4.4647e+07	8.71317e+07	3.87602e+07	8.55585e+07	6.53155e+07	6.96441e+07	5.99128e+07	4.30977e+07	1.67661e+07	7.87407e+07	4.44436e+07	9.11116e+07	4.16085e+07	2.26959e+07	3.18824e+07	0	8.3955e+07	0	1.16773e+07	4.28929e+07
AcCa(13:0)+H_24.06	AcCa(13:0)+H	AcCa	Fatty acyl and other lipids	Acyl Carnitine	(13:0)	(13:0)			358.295	C20 H40 O4 N1	4.31875e+07	8.87209e+07	8.06039e+07	1.09485e+08	2.05432	1.03866	0.0262473	1.35831	0.441813	0.0564021	0	4.48932e+07	1.91358e+06	5.26249e+07	7.59648e+07	8.37287e+07	5.98277e+07	1.1482e+08	1.01247e+08	8.40613e+07	9.61965e+07	7.61724e+07	4.3635e+07	8.6425e+07	7.85306e+07	9.39824e+07	9.28101e+07	8.82406e+07	1.00441e+08	7.45435e+07	1.43258e+08	9.13211e+07	1.35366e+08	1.11981e+08
AcCa(14:0)+H_27.03	AcCa(14:0)+H	AcCa	Fatty acyl and other lipids	Acyl Carnitine	(14:0)	(14:0)			372.311	C21 H42 O4 N1	1.16459e+10	1.20684e+10	3.56467e+09	3.35512e+09	1.03627	0.0514028	0.834531	0.941217	-0.0874002	0.631485	1.12419e+10	1.93979e+10	1.03151e+10	9.33234e+09	9.20188e+09	1.03865e+10	1.17993e+10	1.4051e+10	1.50709e+10	1.37538e+10	1.03892e+10	7.34602e+09	4.36459e+09	4.00722e+09	3.00785e+09	3.61317e+09	2.52094e+09	3.87421e+09	4.14718e+09	2.2494e+09	4.34962e+09	3.05582e+09	3.0205e+09	3.30824e+09
AcCa(14:0)+H_31.8	AcCa(14:0)+H	AcCa	Fatty acyl and other lipids	Acyl Carnitine	(14:0)	(14:0)			372.311	C21 H42 O4 N1	2.93232e+08	1.68502e+08	1.79354e+08	1.75056e+08	0.574639	-0.799272	0.371933	0.976039	-0.0349893	0.789758	9.15334e+08	2.38264e+08	2.13681e+08	1.24822e+08	1.07218e+08	1.60072e+08	1.93936e+08	2.02511e+08	1.66537e+08	2.08693e+08	1.72016e+08	6.73212e+07	1.72471e+08	1.99961e+08	1.42272e+08	2.39409e+08	1.60302e+08	161706448	1.89598e+08	1.58122e+08	1.57593e+08	1.84528e+08	1.87949e+08	1.72546e+08
AcCa(14:1)+H_24.73	AcCa(14:1)+H	AcCa	Fatty acyl and other lipids	Acyl Carnitine	(14:1)	(14:1)			370.295	C21 H40 O4 N1	3.27863e+08	7.11947e+08	3.49255e+08	4.06345e+08	2.17148	1.11868	0.0085851	1.16346	0.218424	0.43849	0	4.79577e+08	1.33877e+08	2.99009e+08	5.06372e+08	5.48341e+08	4.30978e+08	8.97143e+08	6.6912e+08	6.67487e+08	9.11808e+08	6.95146e+08	9.75296e+07	3.33615e+08	2.95848e+08	5.05545e+08	3.98323e+08	4.64667e+08	4.29716e+08	2.86044e+08	5.4448e+08	3.27176e+08	4.30039e+08	4.20614e+08
AcCa(14:1)+H_28.44	AcCa(14:1)+H	AcCa	Fatty acyl and other lipids	Acyl Carnitine	(14:1)	(14:1)			370.295	C21 H40 O4 N1	1.26991e+09	4.66299e+08	6.66423e+08	4.74979e+08	0.367189	-1.4454	0.0593816	0.71273	-0.488573	0.313143	2.83958e+09	9.31024e+08	1.38159e+09	1.03934e+09	6.12589e+08	8.15365e+08	4.32635e+08	4.64673e+08	4.10322e+08	4.8858e+08	4.26336e+08	5.75248e+08	1.3329e+09	1.289e+08	6.47208e+08	7.9341e+08	4.04541e+08	6.91574e+08	6.68595e+08	4.26366e+08	4.7046e+08	5.32151e+08	2.5699e+08	4.95314e+08
AcCa(14:2)+H_23.66	AcCa(14:2)+H	AcCa	Fatty acyl and other lipids	Acyl Carnitine	(14:2)	(14:2)			368.28	C21 H38 O4 N1	1.84438e+08	2.40238e+08	9.46722e+07	1.02894e+08	1.30254	0.381332	0.0642974	1.08685	0.120153	0.522191	1.90243e+08	2.29991e+08	1.69404e+08	1.42592e+08	1.53078e+08	2.2132e+08	1.51088e+08	2.92833e+08	2.16678e+08	2.53134e+08	2.94344e+08	2.33354e+08	5.8071e+07	1.00984e+08	8.6734e+07	1.26476e+08	9.04777e+07	1.05291e+08	1.01546e+08	7.83572e+07	1.35743e+08	8.617e+07	1.1018e+08	1.05371e+08
AcCa(15:0)+H_28.4	AcCa(15:0)+H	AcCa	Fatty acyl and other lipids	Acyl Carnitine	(15:0)	(15:0)			386.326	C22 H44 O4 N1	3.39536e+08	3.59407e+08	2.3109e+08	2.58116e+08	1.05852	0.0820536	0.687229	1.11695	0.159567	0.244317	4.49507e+08	4.58989e+08	2.73815e+08	2.72806e+08	2.6946e+08	3.12638e+08	3.36958e+08	4.25101e+08	4.41408e+08	3.94823e+08	3.13131e+08	2.45019e+08	1.79643e+08	2.50511e+08	2.13705e+08	2.75042e+08	2.09099e+08	2.58539e+08	2.79398e+08	1.99826e+08	3.11903e+08	2.43169e+08	2.7769e+08	2.36713e+08
AcCa(16:0)+H_29.96	AcCa(16:0)+H	AcCa	Fatty acyl and other lipids	Acyl Carnitine	(16:0)	(16:0)			400.342	C23 H46 O4 N1	3.35348e+10	3.87908e+10	1.29061e+10	1.15053e+10	1.15673	0.210055	0.312468	0.891461	-0.165756	0.404216	4.49012e+10	4.22798e+10	3.10955e+10	2.47489e+10	2.71884e+10	3.0995e+10	3.68821e+10	4.16862e+10	4.98112e+10	4.54916e+10	3.40742e+10	2.47996e+10	1.65328e+10	1.1629e+10	1.66776e+10	1.34935e+10	8.0414e+09	1.10622e+10	1.28455e+10	8.19221e+09	1.3826e+10	1.08027e+10	1.23482e+10	1.1017e+10
AcCa(16:1)+H_28.22	AcCa(16:1)+H	AcCa	Fatty acyl and other lipids	Acyl Carnitine	(16:1)	(16:1)			398.326	C23 H44 O4 N1	4.57191e+09	6.56486e+09	2.10095e+09	2.23127e+09	1.43591	0.521966	0.118084	1.06203	0.0868183	0.784956	6.16966e+09	5.23457e+09	3.22648e+09	4.56456e+09	3.23786e+09	4.99835e+09	8.44137e+09	8.15357e+09	5.06456e+09	8.56566e+09	6.90129e+09	2.26272e+09	1.54628e+09	2.52493e+09	2.46343e+09	3.06112e+09	2.65322e+09	3.56755e+08	1.95604e+09	1.64714e+09	3.0234e+09	2.39725e+09	1.72279e+09	2.64098e+09
AcCa(17:1)+H_29.59	AcCa(17:1)+H	AcCa	Fatty acyl and other lipids	Acyl Carnitine	(17:1)	(17:1)			412.342	C24 H46 O4 N1	1.76881e+08	2.4922e+08	1.2609e+08	9.10657e+07	1.40897	0.494638	0.0717577	0.722227	-0.469476	0.0774071	2.64487e+08	2.63508e+08	1.38867e+08	1.15129e+08	8.54359e+07	1.93862e+08	2.51346e+08	2.53266e+08	2.45593e+08	2.90655e+08	2.6515e+08	1.89312e+08	1.50611e+08	1.47965e+08	117581961	1.20629e+08	9.91157e+07	1.20639e+08	1.3062e+08	1.04908e+08	7.91162e+07	1.31439e+08	5.33675e+07	4.69432e+07
AcCa(18:0)+H_32.55	AcCa(18:0)+H	AcCa	Fatty acyl and other lipids	Acyl Carnitine	(18:0)	(18:0)			428.373	C25 H50 O4 N1	5.8967e+09	5.00669e+09	3.91347e+09	4.51625e+09	0.849067	-0.23605	0.434658	1.15403	0.206676	0.131048	9.95888e+09	7.06783e+09	5.94184e+09	4.16995e+09	3.4812e+09	4.76051e+09	5.10955e+09	5.6312e+09	6.01826e+09	5.95501e+09	4.31923e+09	3.00691e+09	3.13516e+09	4.02611e+09	3.5079e+09	4.71696e+09	3.72703e+09	4.36767e+09	4.89349e+09	3.40496e+09	5.01325e+09	4.9859e+09	4.88363e+09	3.91628e+09
AcCa(18:1)+H_30.94	AcCa(18:1)+H	AcCa	Fatty acyl and other lipids	Acyl Carnitine	(18:1)	(18:1)			426.358	C25 H48 O4 N1	9.06928e+09	1.50598e+10	7.42655e+09	9.1189e+09	1.66053	0.731646	0.00123653	1.22788	0.296168	0.0383584	1.28481e+10	1.14102e+10	8.12292e+09	7.8364e+09	5.99236e+09	8.20564e+09	1.43306e+10	1.36933e+10	1.26367e+10	1.83354e+10	1.56711e+10	1.56919e+10	5.62525e+09	7.41456e+09	7.25233e+09	9.55364e+09	7.139e+09	7.5745e+09	8.97188e+09	7.13527e+09	9.80057e+09	9.90269e+09	1.04387e+10	8.46432e+09
AcCa(18:2)+H_29.21	AcCa(18:2)+H	AcCa	Fatty acyl and other lipids	Acyl Carnitine	(18:2)	(18:2)			424.342	C25 H46 O4 N1	5.15754e+09	9.05705e+09	1.94926e+09	1.76204e+09	1.75608	0.812356	0.00290194	0.903951	-0.145683	0.634885	8.18707e+09	6.68057e+09	4.5838e+09	4.34517e+09	2.68198e+09	4.46667e+09	9.17793e+09	8.93678e+09	7.39601e+09	1.11006e+10	9.21278e+09	8.51818e+09	2.10568e+09	2.78646e+09	2.64145e+09	1.87275e+09	1.06583e+09	1.2234e+09	1.6037e+09	1.28813e+09	1.97626e+09	2.90141e+09	1.45967e+09	1.34305e+09
AcCa(18:3)+H_28.04	AcCa(18:3)+H	AcCa	Fatty acyl and other lipids	Acyl Carnitine	(18:3)	(18:3)			422.326	C25 H44 O4 N1	5.40544e+08	5.83265e+08	1.57218e+08	1.45753e+08	1.07903	0.109738	0.771475	0.927075	-0.109243	0.748904	8.29717e+08	7.76063e+08	4.70181e+08	4.34944e+08	2.96886e+08	4.35475e+08	2.52766e+08	6.66583e+08	6.80168e+08	9.19671e+08	7.4589e+08	2.3451e+08	1.3658e+08	2.03219e+08	1.25786e+08	2.37464e+08	5.12273e+07	1.89033e+08	1.02031e+08	9.54497e+07	1.48126e+08	1.96984e+08	1.10214e+08	2.21713e+08
AcCa(18:3)+H_32.28	AcCa(18:3)+H	AcCa	Fatty acyl and other lipids	Acyl Carnitine	(18:3)	(18:3)			422.326	C25 H44 O4 N1	3.23429e+08	7.35318e+07	8.33931e+07	5.46179e+07	0.227351	-2.13701	0.122686	0.654946	-0.610553	0.341346	9.73117e+08	3.057e+08	2.89405e+08	1.49479e+08	1.05252e+08	1.17623e+08	1.04262e+08	7.67888e+07	6.45407e+07	8.57224e+07	5.92314e+07	5.06456e+07	1.5206e+08	1.56283e+08	1.14709e+08	1.29688e+07	4.72863e+07	1.70518e+07	5.63427e+07	3.1178e+07	4.65163e+07	7.46137e+07	7.077e+07	4.82868e+07
AcCa(18:4)+H_26.56	AcCa(18:4)+H	AcCa	Fatty acyl and other lipids	Acyl Carnitine	(18:4)	(18:4)			420.311	C25 H42 O4 N1	8.01617e+06	3.16252e+07	0	825185	3.94518	1.98009	0.0124343	10	3.32193	0.363217	0	3.94503e+07	0	0	2.77732e+06	5.86941e+06	2.24026e+07	4.38549e+07	2.49634e+07	3.42469e+07	4.03594e+07	2.39242e+07	0	0	0	0	0	0	0	0	0	0	4.95111e+06	0
AcCa(19:1)+H_31.97	AcCa(19:1)+H	AcCa	Fatty acyl and other lipids	Acyl Carnitine	(19:1)	(19:1)			440.373	C26 H50 O4 N1	1.4514e+08	1.96758e+08	9.1905e+07	1.00309e+08	1.35564	0.43897	0.00477425	1.09145	0.12624	0.265719	1.84307e+08	1.67735e+08	1.26468e+08	1.35102e+08	1.08014e+08	1.49217e+08	1.64663e+08	2.24031e+08	1.94112e+08	1.98334e+08	1.95833e+08	2.03573e+08	8.93413e+07	1.17912e+08	8.74769e+07	9.18605e+07	7.59182e+07	8.89207e+07	9.95074e+07	1.01254e+08	9.90125e+07	1.15775e+08	1.03119e+08	8.31882e+07
AcCa(20:0)+H_35.07	AcCa(20:0)+H	AcCa	Fatty acyl and other lipids	Acyl Carnitine	(20:0)	(20:0)			456.405	C27 H54 O4 N1	2.23801e+08	1.68747e+08	2.15004e+08	2.29862e+08	0.754004	-0.407356	0.108377	1.06911	0.0964056	0.464416	3.25078e+08	2.66898e+08	1.9534e+08	1.81385e+08	1.4553e+08	2.28575e+08	1.60648e+08	2.00729e+08	2.09612e+08	1.82901e+08	1.50599e+08	1.07991e+08	1.60388e+08	2.26332e+08	2.16516e+08	2.5118e+08	2.04528e+08	2.3108e+08	2.53614e+08	1.58349e+08	2.54447e+08	2.39627e+08	2.45636e+08	2.27501e+08
AcCa(20:1)+H_33.09	AcCa(20:1)+H	AcCa	Fatty acyl and other lipids	Acyl Carnitine	(20:1)	(20:1)			454.389	C27 H52 O4 N1	3.58927e+08	3.49744e+08	2.2969e+08	1.85528e+08	0.974417	-0.0373887	0.844401	0.807735	-0.308047	0.343132	4.60873e+08	4.55621e+08	3.62296e+08	3.24546e+08	2.3271e+08	3.17515e+08	4.12966e+08	3.89996e+08	4.12111e+08	3.51004e+08	2.73379e+08	2.5901e+08	2.71714e+08	3.65712e+08	3.12243e+08	1.58275e+08	1.29402e+08	1.40792e+08	2.1549e+08	1.44653e+08	1.81135e+08	2.2608e+08	1.89792e+08	1.5602e+08
AcCa(20:2)+H_31.62	AcCa(20:2)+H	AcCa	Fatty acyl and other lipids	Acyl Carnitine	(20:2)	(20:2)			452.373	C27 H50 O4 N1	6.19071e+08	6.34776e+08	5.37073e+08	6.16077e+08	1.02537	0.0361424	0.849123	1.1471	0.197992	0.133781	8.52752e+08	7.53551e+08	5.12093e+08	5.15446e+08	4.3993e+08	6.40654e+08	7.63933e+08	7.11024e+08	7.1582e+08	6.17713e+08	5.04516e+08	4.95649e+08	5.23921e+08	5.53166e+08	502332779	6.3489e+08	4.8429e+08	5.23839e+08	6.402e+08	4.80966e+08	7.19387e+08	6.57744e+08	6.99916e+08	4.9825e+08
AcCa(20:3)+H_30.45	AcCa(20:3)+H	AcCa	Fatty acyl and other lipids	Acyl Carnitine	(20:3)	(20:3)			450.358	C27 H48 O4 N1	4.48155e+08	5.63673e+08	3.47501e+08	4.22865e+08	1.25776	0.330861	0.0642991	1.21687	0.283179	0.0486304	5.50472e+08	6.23862e+08	3.75115e+08	3.94814e+08	3.06629e+08	4.38036e+08	6.31188e+08	5.89845e+08	4.88435e+08	5.33251e+08	5.7903e+08	5.60287e+08	2.69848e+08	3.48282e+08	3.44109e+08	4.11578e+08	3.41096e+08	3.70092e+08	4.13682e+08	3.34302e+08	5.03483e+08	4.04579e+08	4.98172e+08	3.8297e+08
AcCa(20:4)+H_29.49	AcCa(20:4)+H	AcCa	Fatty acyl and other lipids	Acyl Carnitine	(20:4)	(20:4)			448.342	C27 H46 O4 N1	1.55872e+09	1.79266e+09	1.35639e+09	1.77609e+09	1.15009	0.201741	0.345779	1.30943	0.388937	0.01018	1.95042e+09	2.35491e+09	1.37914e+09	1.14625e+09	995624869	1.52597e+09	1.97082e+09	2.03241e+09	1.47587e+09	1.48976e+09	1.94087e+09	1.84624e+09	9.99473e+08	1.40618e+09	1.56907e+09	1.45607e+09	1.28031e+09	1.4272e+09	1.77038e+09	1.39283e+09	2.06645e+09	1.65831e+09	2.04502e+09	1.72355e+09
AcCa(20:5)+H_28.17	AcCa(20:5)+H	AcCa	Fatty acyl and other lipids	Acyl Carnitine	(20:5)	(20:5)			446.326	C27 H44 O4 N1	5.44379e+08	6.74437e+08	1.47603e+08	9.3196e+07	1.23891	0.30907	0.208085	0.631396	-0.663383	0.222272	7.19532e+08	8.41422e+08	4.90147e+08	4.30527e+08	2.876e+08	4.97047e+08	6.8606e+08	8.00132e+08	4.8102e+08	6.31607e+08	7.85264e+08	6.62536e+08	1.10706e+08	2.44885e+08	1.86987e+08	1.61574e+08	4.7663e+07	1.33802e+08	7.04999e+07	3.94937e+07	2.18344e+08	4.70979e+07	2.71849e+07	1.56555e+08
AcCa(22:0)+H_37.45	AcCa(22:0)+H	AcCa	Fatty acyl and other lipids	Acyl Carnitine	(22:0)	(22:0)			484.436	C29 H58 O4 N1	1.405e+08	9.72885e+07	1.35442e+08	1.33978e+08	0.692447	-0.530225	0.0701792	0.98919	-0.0156801	0.919168	2.10155e+08	1.71401e+08	1.24462e+08	1.12739e+08	8.80161e+07	1.36224e+08	9.00618e+07	1.20877e+08	1.26674e+08	1.02842e+08	8.63709e+07	5.69054e+07	9.30625e+07	1.36485e+08	1.30128e+08	1.66262e+08	137002245	1.49714e+08	1.42911e+08	8.77079e+07	1.53062e+08	1.36176e+08	1.52893e+08	1.31121e+08
AcCa(22:1)+H_33.61	AcCa(22:1)+H	AcCa	Fatty acyl and other lipids	Acyl Carnitine	(22:1)	(22:1)			482.42	C29 H56 O4 N1	9.80328e+07	7.42839e+07	9.19301e+07	9.35703e+07	0.757745	-0.400216	0.0489546	1.01784	0.0255123	0.855185	1.1571e+08	1.19765e+08	8.5848e+07	8.7097e+07	70131962	1.09645e+08	6.51397e+07	9.39685e+07	95999024	7.02411e+07	6.32271e+07	5.7128e+07	6.49661e+07	9.52922e+07	9.319e+07	1.09853e+08	9.04467e+07	9.78331e+07	1.0789e+08	7.12601e+07	1.08616e+08	9.21125e+07	1.02073e+08	7.94701e+07
AcCa(22:2)+H_34.14	AcCa(22:2)+H	AcCa	Fatty acyl and other lipids	Acyl Carnitine	(22:2)	(22:2)			480.405	C29 H54 O4 N1	1.02395e+08	6.82333e+07	1.13783e+08	1.01151e+08	0.666371	-0.585602	0.0181534	0.888975	-0.169785	0.269474	1.23578e+08	1.21671e+08	7.83021e+07	1.08404e+08	6.50323e+07	1.17385e+08	7.51156e+07	5.93228e+07	6.94736e+07	8.59643e+07	6.9693e+07	4.98305e+07	1.32593e+08	1.30142e+08	1.29686e+08	1.09288e+08	9.26035e+07	8.83891e+07	1.19395e+08	8.15438e+07	9.61008e+07	9.12194e+07	9.30115e+07	1.25633e+08
AcCa(22:5)+H_30.12	AcCa(22:5)+H	AcCa	Fatty acyl and other lipids	Acyl Carnitine	(22:5)	(22:5)			474.358	C29 H48 O4 N1	1.90861e+08	2.36491e+08	1.7259e+08	2.34317e+08	1.23907	0.309258	0.250537	1.35765	0.441113	0.0580831	2.22706e+08	2.9282e+08	1.62729e+08	1.53159e+08	1.1766e+08	1.96094e+08	3.36155e+08	2.41454e+08	1.46316e+08	1.75783e+08	2.53186e+08	2.6605e+08	9.9797e+07	1.90671e+08	1.69742e+08	1.77008e+08	2.10332e+08	1.87992e+08	2.06353e+08	1.90066e+08	3.22284e+08	1.93087e+08	2.92828e+08	2.01287e+08
AcCa(24:0)+H_39.64	AcCa(24:0)+H	AcCa	Fatty acyl and other lipids	Acyl Carnitine	(24:0)	(24:0)			512.467	C31 H62 O4 N1	4.5471e+08	3.27729e+08	3.96693e+08	3.99512e+08	0.720743	-0.472444	0.0456917	1.00711	0.0102183	0.943066	6.33182e+08	5.51867e+08	4.29949e+08	3.76059e+08	3.19208e+08	4.17995e+08	3.40751e+08	3.32144e+08	3.72652e+08	3.77567e+08	3.15327e+08	2.27933e+08	2.89385e+08	3.97447e+08	3.65096e+08	4.73679e+08	3.98577e+08	4.55973e+08	4.49892e+08	2.78606e+08	4.61884e+08	3.79598e+08	4.3199e+08	3.95103e+08
AcCa(24:1)+H_37.37	AcCa(24:1)+H	AcCa	Fatty acyl and other lipids	Acyl Carnitine	(24:1)	(24:1)			510.452	C31 H60 O4 N1	3.6769e+08	2.52892e+08	2.81498e+08	2.81655e+08	0.687784	-0.539973	0.026782	1.00056	0.00080239	0.996514	4.82913e+08	4.49566e+08	3.29721e+08	3.06091e+08	2.51352e+08	3.865e+08	2.22011e+08	3.18377e+08	3.23778e+08	2.48781e+08	2.24555e+08	1.79847e+08	1.77028e+08	2.83848e+08	2.58003e+08	3.6228e+08	2.9388e+08	3.13953e+08	3.35485e+08	2.04085e+08	3.45781e+08	2.4726e+08	3.18802e+08	2.38517e+08
AcCa(24:2)+H_35.95	AcCa(24:2)+H	AcCa	Fatty acyl and other lipids	Acyl Carnitine	(24:2)	(24:2)			508.436	C31 H58 O4 N1	2.12054e+08	1.38484e+08	1.86976e+08	1.92882e+08	0.653063	-0.614707	0.0261052	1.03159	0.0448644	0.807237	2.82861e+08	2.67786e+08	1.82381e+08	1.75043e+08	1.40061e+08	224190827	1.23966e+08	1.74781e+08	1.93422e+08	1.26794e+08	1.15642e+08	9.63008e+07	1.18296e+08	2.05559e+08	1.78503e+08	2.31848e+08	1.73944e+08	2.13703e+08	2.30385e+08	1.37679e+08	2.40987e+08	1.82156e+08	2.10963e+08	1.55119e+08
AcCa(8:0)+H_14.52	AcCa(8:0)+H	AcCa	Fatty acyl and other lipids	Acyl Carnitine	(8:0)	(8:0)			288.217	C15 H30 O4 N1	9.97308e+06	0	0	0	0.1	-3.32193	0.225759	0.1	-3.32193	1	5.66851e+06	4.52726e+07	0	0	0	8.89731e+06	0	0	0	0	0	0	0	0	0	0	0	0	0	0	0	0	0	0
AGlcSiE(0:0)+NH4_36.51	AGlcSiE(0:0)+NH4	AGlcSiE	#N/A	#N/A	(0:0)	(0:0)			594.473	C35 H64 O6 N1	1.06433e+07	2.13875e+06	373071	92608.9	0.200947	-2.31511	0.3103	0.248234	-2.01023	0.0361186	4.76635e+07	1.36292e+06	1.34403e+06	4.03453e+06	6.82747e+06	2.62756e+06	357763	1.60711e+06	178390	9.4659e+06	222404	1.00093e+06	368305	106108	502705	629193	58181.1	573936	82159.1	100184	134888	57598.3	73694.4	107129
BisMePA(10:0e_18:1)+NH4_41.31	BisMePA(10:0e_18:1)+NH4	BisMePA	Derivatized lipids (biotinylation, diazomethane)	Bis-methyl phosphatidic acid	(10:0e_18:1)	(10:0e)	(18:1)		622.481	C33 H69 O7 N1 P1	3.71581e+07	2.39954e+07	4.11586e+06	1.86306e+06	0.645765	-0.630918	0.306218	0.452653	-1.14352	0.353666	5.67421e+07	1.81488e+06	1.79432e+07	4.6469e+07	3.79687e+07	6.20105e+07	5.54195e+07	1.75466e+07	1.0443e+07	2.36513e+07	3.37268e+07	3.1852e+06	1.44442e+07	5.26021e+06	555458	2.41044e+06	789820	1.23508e+06	1.82508e+06	1.94352e+06	1.2927e+06	942918	1.48802e+06	3.6861e+06
BisMePA(14:0_13:0)+NH4_39.79	BisMePA(14:0_13:0)+NH4	BisMePA	Derivatized lipids (biotinylation, diazomethane)	Bis-methyl phosphatidic acid	(14:0_13:0)	(14:0)	(13:0)		624.46	C32 H67 O8 N1 P1	3.24639e+07	1.77794e+07	2.50294e+06	2.03348e+06	0.547666	-0.868631	0.0587963	0.812437	-0.299671	0.744198	2.25015e+07	3.61008e+07	27111312	2.58259e+07	4.04951e+07	4.27489e+07	2.05568e+07	3.62542e+06	4.3896e+07	8.93542e+06	1.5979e+07	1.36838e+07	283872	2.36582e+06	3.872e+06	1.47969e+06	661856	6.35441e+06	429282	682852	831225	7.02234e+06	739508	2.4957e+06
BisMePA(16:0_10:4)+NH4_34.0	BisMePA(16:0_10:4)+NH4	BisMePA	Derivatized lipids (biotinylation, diazomethane)	Bis-methyl phosphatidic acid	(16:0_10:4)	(16:0)	(10:4)		602.382	C31 H57 O8 N1 P1	1.81285e+07	4.94075e+07	1.82328e+08	7.49264e+07	2.7254	1.44647	0.253907	0.410942	-1.28299	0.42062	2.19857e+07	7.44406e+06	5.5948e+06	34245571	8.52332e+06	3.09776e+07	3.03439e+07	4.61022e+06	7.34418e+06	1.53082e+08	8.49432e+07	1.61215e+07	7.03724e+08	1.15522e+08	2.26504e+08	1.84863e+07	2.48476e+07	4.88531e+06	3.12473e+07	1.09097e+07	2.07201e+06	8.15229e+06	8.5503e+06	3.88627e+08
BisMePA(16:0_11:4)+NH4_28.03	BisMePA(16:0_11:4)+NH4	BisMePA	Derivatized lipids (biotinylation, diazomethane)	Bis-methyl phosphatidic acid	(16:0_11:4)	(16:0)	(11:4)		616.397	C32 H59 O8 N1 P1	1.81952e+08	1.27686e+08	1.96983e+08	1.46996e+08	0.701758	-0.510955	0.0405218	0.746237	-0.422295	0.140062	1.18667e+08	2.4513e+08	1.74891e+08	1.9535e+08	1.42557e+08	2.15118e+08	1.29288e+08	1.58535e+08	9.99224e+07	1.54288e+08	1.3723e+08	8.68542e+07	2.88499e+08	2.6281e+08	1.73225e+08	1.81682e+08	1.27433e+08	1.48247e+08	1.25308e+08	1.01567e+08	1.21426e+08	1.63903e+08	1.62705e+08	2.07064e+08
BisMePA(16:0_18:1)+NH4_42.62	BisMePA(16:0_18:1)+NH4	BisMePA	Derivatized lipids (biotinylation, diazomethane)	Bis-methyl phosphatidic acid	(16:0_18:1)	(16:0)	(18:1)		720.554	C39 H79 O8 N1 P1	8.98549e+09	7.85055e+09	6.00794e+09	5.23715e+09	0.873692	-0.194804	0.0284316	0.871705	-0.198089	0.272831	1.04731e+10	9.32136e+09	8.2462e+09	8.93048e+09	8.59301e+09	8.34879e+09	7.82302e+09	7.74286e+09	7.98886e+09	8.52891e+09	8.42719e+09	6.59248e+09	7.07182e+09	6.51696e+09	5.86245e+09	5.40209e+09	5.544e+09	5.6503e+09	6.56219e+09	5.33778e+09	6.32618e+09	5.61618e+09	2.53206e+09	5.0485e+09
BisMePA(16:0_20:5)+NH4_43.54	BisMePA(16:0_20:5)+NH4	BisMePA	Derivatized lipids (biotinylation, diazomethane)	Bis-methyl phosphatidic acid	(16:0_20:5)	(16:0)	(20:5)		740.522	C41 H75 O8 N1 P1	2.50175e+09	2.93417e+09	3.69852e+09	3.85633e+09	1.17285	0.230015	0.00662655	1.04267	0.0602827	0.501479	2.13333e+09	2.57586e+09	2.36434e+09	2.7796e+09	2.6531e+09	2.50425e+09	2.81967e+09	3.03141e+09	2.71909e+09	2.83802e+09	2.88905e+09	3.30777e+09	2.94311e+09	3.6577e+09	3.6603e+09	4.244e+09	3.48684e+09	4.19915e+09	3.55075e+09	3.88893e+09	3.81666e+09	3.71959e+09	4.3252e+09	3.83685e+09
BisMePA(16:0_22:4)+NH4_42.84	BisMePA(16:0_22:4)+NH4	BisMePA	Derivatized lipids (biotinylation, diazomethane)	Bis-methyl phosphatidic acid	(16:0_22:4)	(16:0)	(22:4)		770.569	C43 H81 O8 N1 P1	2.70643e+08	2.523e+08	1.59716e+08	1.49456e+08	0.932225	-0.101249	0.166202	0.93576	-0.0957891	0.562724	2.41346e+08	2.617e+08	2.48277e+08	3.00285e+08	2.94331e+08	2.77917e+08	2.34734e+08	2.33565e+08	2.41893e+08	2.65854e+08	2.72265e+08	2.65489e+08	2.11452e+08	1.93543e+08	1.67727e+08	1.29513e+08	1.35576e+08	1.20488e+08	1.54838e+08	1.74473e+08	1.48848e+08	1.60379e+08	1.23233e+08	1.34966e+08
BisMePA(16:1_20:5)+NH4_42.72	BisMePA(16:1_20:5)+NH4	BisMePA	Derivatized lipids (biotinylation, diazomethane)	Bis-methyl phosphatidic acid	(16:1_20:5)	(16:1)	(20:5)		738.507	C41 H73 O8 N1 P1	1.32014e+09	1.26554e+09	8.48633e+08	7.23234e+08	0.95864	-0.0609392	0.359787	0.852234	-0.230679	0.158797	1.13445e+09	1.38893e+09	1.23332e+09	1.40813e+09	1.45096e+09	1.30506e+09	1.18221e+09	1.26366e+09	1.18597e+09	1.31026e+09	1.33756e+09	1.31358e+09	8.8348e+08	9.05465e+08	7.61205e+08	9.14829e+08	7.72982e+08	8.5384e+08	9.75057e+08	8.53828e+08	6.20913e+08	7.97817e+08	5.04559e+08	5.87231e+08
BisMePA(16:1p_10:0)+NH4_40.47	BisMePA(16:1p_10:0)+NH4	BisMePA	Derivatized lipids (biotinylation, diazomethane)	Bis-methyl phosphatidic acid	(16:1p_10:0)	(16:1p)	(10:0)		592.434	C31 H63 O7 N1 P1	4.71608e+07	5.53626e+07	8.81352e+06	9.76717e+06	1.17391	0.231323	0.145394	1.1082	0.148223	0.815178	2.80611e+07	5.4492e+07	4.14221e+07	5.53313e+07	5.62371e+07	4.74214e+07	5.51138e+07	6.17615e+07	6.19452e+07	5.25754e+07	5.38242e+07	4.69555e+07	1.53285e+07	1.0564e+07	6.76202e+06	1.06064e+07	7.31257e+06	2.3076e+06	1.24665e+06	1.50281e+07	3.15494e+06	2.10619e+06	1.61432e+07	2.0924e+07
BisMePA(16:1p_16:0)+NH4_44.76	BisMePA(16:1p_16:0)+NH4	BisMePA	Derivatized lipids (biotinylation, diazomethane)	Bis-methyl phosphatidic acid	(16:1p_16:0)	(16:1p)	(16:0)		676.528	C37 H75 O7 N1 P1	1.82814e+08	1.49828e+08	1.48459e+08	1.37343e+08	0.819566	-0.287068	0.0262857	0.925125	-0.11228	0.117366	2.22615e+08	1.7946e+08	1.64259e+08	1.86362e+08	1.83146e+08	1.61041e+08	1.45879e+08	1.58811e+08	1.52889e+08	1.69124e+08	1.63811e+08	1.08455e+08	1.45869e+08	1.44026e+08	1.41348e+08	1.59913e+08	1.41907e+08	1.57689e+08	1.42289e+08	1.1558e+08	1.53837e+08	1.35737e+08	1.31075e+08	1.45538e+08
BisMePA(16:1p_18:1)+NH4_45.16	BisMePA(16:1p_18:1)+NH4	BisMePA	Derivatized lipids (biotinylation, diazomethane)	Bis-methyl phosphatidic acid	(16:1p_18:1)	(16:1p)	(18:1)		702.543	C39 H77 O7 N1 P1	3.55515e+09	4.06447e+09	5.96502e+09	5.75007e+09	1.14326	0.193157	0.0022767	0.963964	-0.0529487	0.408778	3.33391e+09	3.43751e+09	3.49393e+09	3.8918e+09	3.74261e+09	3.43112e+09	3.80943e+09	3.88353e+09	3.97219e+09	4.08343e+09	4.27106e+09	4.36716e+09	5.24268e+09	5.39044e+09	5.97198e+09	6.60635e+09	6.1276e+09	6.45109e+09	6.01938e+09	5.9528e+09	5.67199e+09	5.7961e+09	5.66975e+09	5.39039e+09
BisMePA(16:1p_18:2)+NH4_44.27	BisMePA(16:1p_18:2)+NH4	BisMePA	Derivatized lipids (biotinylation, diazomethane)	Bis-methyl phosphatidic acid	(16:1p_18:2)	(16:1p)	(18:2)		700.528	C39 H75 O7 N1 P1	4.7062e+08	5.67681e+08	5.1239e+08	5.21963e+08	1.20624	0.27052	0.00722072	1.01868	0.026704	0.613247	4.37163e+08	4.34476e+08	3.96878e+08	5.20154e+08	5.48989e+08	4.86057e+08	5.31604e+08	6.09137e+08	5.66228e+08	5.44744e+08	5.77131e+08	5.77244e+08	4.93217e+08	4.68103e+08	4.95628e+08	5.74682e+08	5.28947e+08	5.13765e+08	5.07315e+08	5.35497e+08	5.44557e+08	5.00117e+08	5.52728e+08	4.91564e+08
BisMePA(16:1p_20:3)+NH4_44.64	BisMePA(16:1p_20:3)+NH4	BisMePA	Derivatized lipids (biotinylation, diazomethane)	Bis-methyl phosphatidic acid	(16:1p_20:3)	(16:1p)	(20:3)		726.543	C41 H77 O7 N1 P1	2.0579e+09	2.42955e+09	2.5215e+09	2.61907e+09	1.18059	0.239512	0.0194972	1.0387	0.0547743	0.403957	1.88873e+09	1.80569e+09	1.76806e+09	2.19085e+09	2.42585e+09	2.26824e+09	2.44982e+09	2.46215e+09	2.41119e+09	2.30611e+09	2.42082e+09	2.52718e+09	2.21461e+09	2.57763e+09	2.47194e+09	2.70532e+09	2.61708e+09	2.54239e+09	2.27325e+09	2.64595e+09	2.71519e+09	2.5912e+09	2.93068e+09	2.55815e+09
BisMePA(16:1p_22:5)+NH4_44.77	BisMePA(16:1p_22:5)+NH4	BisMePA	Derivatized lipids (biotinylation, diazomethane)	Bis-methyl phosphatidic acid	(16:1p_22:5)	(16:1p)	(22:5)		750.543	C43 H77 O7 N1 P1	1.26596e+10	1.3011e+10	1.20711e+10	1.25201e+10	1.02776	0.0395056	0.162657	1.03719	0.0526815	0.18086	1.20891e+10	1.26921e+10	1.23661e+10	1.2854e+10	1.34237e+10	1.25324e+10	1.3023e+10	1.31764e+10	1.26185e+10	1.26132e+10	1.31985e+10	1.34365e+10	1.09084e+10	1.27921e+10	1.18435e+10	1.24186e+10	1.1841e+10	1.26231e+10	1.25983e+10	1.26373e+10	1.22008e+10	1.25028e+10	1.28139e+10	1.23672e+10
BisMePA(18:0_20:5)+NH4_45.12	BisMePA(18:0_20:5)+NH4	BisMePA	Derivatized lipids (biotinylation, diazomethane)	Bis-methyl phosphatidic acid	(18:0_20:5)	(18:0)	(20:5)		768.554	C43 H79 O8 N1 P1	1.73865e+10	1.79738e+10	1.93355e+10	2.08655e+10	1.03377	0.0479206	0.133346	1.07913	0.109867	0.122317	1.64528e+10	1.73717e+10	1.68543e+10	1.79044e+10	1.84604e+10	1.72758e+10	1.74035e+10	1.79091e+10	1.76028e+10	1.781e+10	1.84685e+10	1.86486e+10	1.61054e+10	1.89396e+10	1.8819e+10	2.06233e+10	2.05301e+10	2.09954e+10	1.89645e+10	2.14437e+10	2.19821e+10	2.00894e+10	2.20527e+10	2.06602e+10
BisMePA(18:0_22:6)+NH4_41.27	BisMePA(18:0_22:6)+NH4	BisMePA	Derivatized lipids (biotinylation, diazomethane)	Bis-methyl phosphatidic acid	(18:0_22:6)	(18:0)	(22:6)		794.569	C45 H81 O8 N1 P1	8.93928e+07	8.50379e+07	6.18282e+07	5.21286e+07	0.951285	-0.0720512	0.497557	0.84312	-0.24619	0.0797829	7.28833e+07	9.73484e+07	7.79851e+07	1.01392e+08	8.62706e+07	1.00477e+08	8.86584e+07	97823796	7.63888e+07	7.7552e+07	7.81809e+07	9.16238e+07	7.72357e+07	6.67911e+07	6.73133e+07	4.84919e+07	5.91816e+07	5.19558e+07	5.18055e+07	5.53842e+07	5.51012e+07	4.56699e+07	5.44825e+07	5.03283e+07
BisMePA(18:1p_16:0)+NH4_45.28	BisMePA(18:1p_16:0)+NH4	BisMePA	Derivatized lipids (biotinylation, diazomethane)	Bis-methyl phosphatidic acid	(18:1p_16:0)	(18:1p)	(16:0)		704.559	C39 H79 O7 N1 P1	4.9087e+08	4.45901e+08	4.45043e+08	4.17771e+08	0.908389	-0.138618	0.00814712	0.938721	-0.0912314	0.32886	5.25059e+08	4.72441e+08	4.56299e+08	5.13503e+08	5.00145e+08	477773328	4.2661e+08	4.21978e+08	4.39086e+08	4.65125e+08	4.67448e+08	4.55159e+08	3.75484e+08	3.93504e+08	4.26058e+08	5.00535e+08	4.92699e+08	481976912	4.41949e+08	4.64949e+08	4.37398e+08	3.90547e+08	3.9804e+08	3.73744e+08
BisMePA(18:2p_18:1)+NH4_45.43	BisMePA(18:2p_18:1)+NH4	BisMePA	Derivatized lipids (biotinylation, diazomethane)	Bis-methyl phosphatidic acid	(18:2p_18:1)	(18:2p)	(18:1)		728.559	C41 H79 O7 N1 P1	1.60331e+09	1.70561e+09	1.66996e+09	1.58268e+09	1.0638	0.0892315	0.324114	0.947738	-0.0774402	0.160657	1.41754e+09	1.4217e+09	1.48706e+09	1.79085e+09	1.85048e+09	1.65224e+09	1.56422e+09	1.52705e+09	1.68835e+09	1.71611e+09	1.81975e+09	1.91817e+09	1.6433e+09	1.69079e+09	1.74794e+09	1.78767e+09	1.48186e+09	1.6682e+09	1.69e+09	1.53951e+09	1.42983e+09	1.6423e+09	1.56534e+09	1.62913e+09
BisMePA(18:2p_20:2)+NH4_45.93	BisMePA(18:2p_20:2)+NH4	BisMePA	Derivatized lipids (biotinylation, diazomethane)	Bis-methyl phosphatidic acid	(18:2p_20:2)	(18:2p)	(20:2)		754.575	C43 H81 O7 N1 P1	4.20408e+09	4.27476e+09	3.89899e+09	4.14936e+09	1.01681	0.0240539	0.620399	1.06421	0.0897877	0.0772152	3.99439e+09	4.28025e+09	4.20293e+09	4.50584e+09	4.18482e+09	4.05625e+09	4.1028e+09	4.26193e+09	4.09237e+09	3.99861e+09	4.42607e+09	4.7668e+09	3.54577e+09	3.89064e+09	3.7359e+09	4.15161e+09	3.93463e+09	4.13542e+09	4358199480	4.36187e+09	3.88508e+09	4.09629e+09	4.24531e+09	3.94943e+09
BisMePA(18:2p_20:3)+NH4_45.86	BisMePA(18:2p_20:3)+NH4	BisMePA	Derivatized lipids (biotinylation, diazomethane)	Bis-methyl phosphatidic acid	(18:2p_20:3)	(18:2p)	(20:3)		752.559	C43 H79 O7 N1 P1	2.56435e+10	2.57573e+10	2.43865e+10	2.57117e+10	1.00444	0.0063891	0.84008	1.05434	0.0763423	0.114794	2.42773e+10	2.61487e+10	2.50326e+10	2.64774e+10	2.65789e+10	2.53457e+10	2.55357e+10	2.55736e+10	2.53699e+10	2.47897e+10	2.55923e+10	2.76825e+10	2.15976e+10	2.40828e+10	2.40441e+10	2.59216e+10	2.44746e+10	2.6198e+10	2.53953e+10	2.68354e+10	2.5604e+10	2.55777e+10	2.60933e+10	2.47642e+10
BisMePA(18:2p_22:4)+NH4_46.0	BisMePA(18:2p_22:4)+NH4	BisMePA	Derivatized lipids (biotinylation, diazomethane)	Bis-methyl phosphatidic acid	(18:2p_22:4)	(18:2p)	(22:4)		778.575	C45 H81 O7 N1 P1	1.02122e+10	1.00104e+10	9.53621e+09	1.02608e+10	0.980237	-0.0287976	0.456724	1.07599	0.105661	0.0177666	9.85803e+09	1.06235e+10	9.96905e+09	1.0449e+10	1.02999e+10	1.00741e+10	9.88312e+09	1.04107e+10	9.47613e+09	9.40901e+09	1.00201e+10	1.08634e+10	8.85445e+09	9.71442e+09	9.14393e+09	9953278943	9.40725e+09	1.0144e+10	1.07853e+10	1.0387e+10	9.79432e+09	1.01536e+10	1.05193e+10	9.92549e+09
BisMePA(18:2p_22:5)+NH4_45.87	BisMePA(18:2p_22:5)+NH4	BisMePA	Derivatized lipids (biotinylation, diazomethane)	Bis-methyl phosphatidic acid	(18:2p_22:5)	(18:2p)	(22:5)		776.559	C45 H79 O7 N1 P1	1.04157e+10	1.0878e+10	1.11668e+10	1.18777e+10	1.04438	0.0626514	0.196483	1.06366	0.0890373	0.201379	9.15475e+09	1.0754e+10	1.01158e+10	1.08486e+10	1.09887e+10	1.06324e+10	1.03147e+10	1.09369e+10	1.09335e+10	1.05669e+10	1.09539e+10	1.15621e+10	9.45685e+09	1.08506e+10	1.05683e+10	1.22147e+10	1.14431e+10	1.24674e+10	1.24167e+10	1.22034e+10	1.0979e+10	1.20521e+10	1.2095e+10	1.15202e+10
BisMePE(16:0_12:0)+H_39.48	BisMePE(16:0_12:0)+H	BisMePE	Derivatized lipids (biotinylation, diazomethane)	Bis-methyl phosphatidylethanolamine	(16:0_12:0)	(16:0)	(12:0)		664.491	C35 H71 O8 N1 P1	9.9748e+08	8.62465e+08	9.18777e+08	8.41352e+08	0.864644	-0.209821	0.167639	0.91573	-0.127006	0.38821	1.07213e+09	1.12096e+09	9.08228e+08	8.86224e+08	8.60133e+08	1.1372e+09	8.19734e+08	1.16529e+09	9.88815e+08	7.5892e+08	7.57967e+08	6.84067e+08	8.385e+08	1.18243e+09	9.69953e+08	8.46779e+08	8.71407e+08	8.03596e+08	1.0376e+09	7.34376e+08	1.02084e+09	7.37733e+08	8.45301e+08	6.72261e+08
BisMePE(16:0_14:0)+H_41.0	BisMePE(16:0_14:0)+H	BisMePE	Derivatized lipids (biotinylation, diazomethane)	Bis-methyl phosphatidylethanolamine	(16:0_14:0)	(16:0)	(14:0)		692.522	C37 H75 O8 N1 P1	1.00375e+10	8.17291e+09	6.9116e+09	6.19784e+09	0.814238	-0.296477	0.0127174	0.89673	-0.157255	0.308128	1.18921e+10	1.10972e+10	9.29489e+09	9.42035e+09	8.86968e+09	9.65074e+09	8.04497e+09	8.77244e+09	9.13961e+09	8.24261e+09	8.30386e+09	6.53398e+09	8.39754e+09	8.6007e+09	7.0263e+09	6.17084e+09	5.4482e+09	5.82601e+09	7.85671e+09	5.72772e+09	6.49506e+09	6.10973e+09	5.30818e+09	5.68961e+09
BisMePE(16:0_16:0)+H_42.54	BisMePE(16:0_16:0)+H	BisMePE	Derivatized lipids (biotinylation, diazomethane)	Bis-methyl phosphatidylethanolamine	(16:0_16:0)	(16:0)	(16:0)		720.554	C39 H79 O8 N1 P1	8.93583e+09	7.87431e+09	5.84269e+09	5.2042e+09	0.881206	-0.182448	0.0293601	0.89072	-0.166956	0.25031	1.01751e+10	9.32136e+09	8.2462e+09	8.93048e+09	8.59301e+09	8.34879e+09	7.82302e+09	7.74286e+09	7.98886e+09	8.67146e+09	8.42719e+09	6.59248e+09	7.07182e+09	6.51696e+09	5.89492e+09	4.94375e+09	5.17484e+09	5.45388e+09	5.58452e+09	5.33324e+09	6267425128	5.66046e+09	3.39949e+09	4.98011e+09
BisMePE(16:0_18:1)+H_43.06	BisMePE(16:0_18:1)+H	BisMePE	Derivatized lipids (biotinylation, diazomethane)	Bis-methyl phosphatidylethanolamine	(16:0_18:1)	(16:0)	(18:1)		746.569	C41 H81 O8 N1 P1	1.67736e+09	1.84442e+09	1.8998e+09	1.96714e+09	1.0996	0.136977	0.122793	1.03545	0.0502541	0.398439	1.56726e+09	1.61765e+09	1.59135e+09	1.74438e+09	1.74674e+09	1.79675e+09	1.76913e+09	1.7693e+09	1.62306e+09	1.78527e+09	1.87472e+09	2.24504e+09	2.05774e+09	2.04263e+09	2.03076e+09	1.71684e+09	1.7956e+09	1.75524e+09	2.01265e+09	2.10186e+09	1.98924e+09	1.97417e+09	1.84363e+09	1.88131e+09
BisMePE(16:0_18:2)+H_42.19	BisMePE(16:0_18:2)+H	BisMePE	Derivatized lipids (biotinylation, diazomethane)	Bis-methyl phosphatidylethanolamine	(16:0_18:2)	(16:0)	(18:2)		744.554	C41 H79 O8 N1 P1	7.81103e+08	9.81417e+08	7.28783e+08	7.59202e+08	1.25645	0.329354	0.00843272	1.04174	0.0589952	0.500835	6.2177e+08	7.28282e+08	6.93374e+08	8.88729e+08	8.78759e+08	8.75705e+08	9.22325e+08	9.6783e+08	8.82741e+08	9.9524e+08	9.63477e+08	1.15689e+09	9.15241e+08	7.17541e+08	7.02399e+08	6.54279e+08	7.29178e+08	6.54058e+08	7.51444e+08	8.31606e+08	7.72443e+08	7.13392e+08	7.39898e+08	7.46429e+08
BisMePE(16:0_22:5)+H_42.93	BisMePE(16:0_22:5)+H	BisMePE	Derivatized lipids (biotinylation, diazomethane)	Bis-methyl phosphatidylethanolamine	(16:0_22:5)	(16:0)	(22:5)		794.569	C45 H81 O8 N1 P1	4.20024e+08	3.57138e+08	2.31964e+08	2.23398e+08	0.850279	-0.233993	0.00868946	0.963071	-0.0542854	0.577294	3.8926e+08	4.74159e+08	4.18955e+08	4.2818e+08	4.08913e+08	4.00679e+08	3.24801e+08	3.6832e+08	3.12755e+08	3.53333e+08	3.6921e+08	4.14407e+08	2.37597e+08	2.74174e+08	2.23587e+08	2.15615e+08	2.26798e+08	2.14015e+08	2.56851e+08	2.3467e+08	2.49662e+08	2.04701e+08	1.82176e+08	2.12329e+08
BisMePE(24:0e)+H_39.3	BisMePE(24:0e)+H	BisMePE	Derivatized lipids (biotinylation, diazomethane)	Bis-methyl phosphatidylethanolamine	(24:0e)	(24:0e)			594.449	C31 H65 O7 N1 P1	8.00058e+08	6.07244e+08	8.48398e+08	8.21711e+08	0.759	-0.397828	0.121107	0.968545	-0.0461089	0.680291	1.18989e+09	8.9716e+08	7.55574e+08	6.35083e+08	5.07947e+08	8.14689e+08	5.93638e+08	8.31265e+08	6.59797e+08	6.08147e+08	5.37735e+08	4.12881e+08	6.2231e+08	8.65877e+08	9.33602e+08	9.10897e+08	8.81712e+08	8.75988e+08	9.31022e+08	7.1127e+08	9.59188e+08	8.28001e+08	7.29508e+08	7.71278e+08
Cer(d16:0+pO_16:0+2O)+HCOO_45.75	Cer(d16:0+pO_16:0+2O)+HCOO	Cer	Glycosphingolipids	Ceramides	(d16:0+pO_16:0+2O)	(d16:0+pO)	(16:0+2O)		604.479	C33 H66 O8 N1	1.79254e+08	1.78042e+08	2.92723e+08	3.07573e+08	0.993242	-0.00978251	0.980967	1.05073	0.0713951	0.631232	1.93897e+08	2.47891e+08	2.37571e+08	2.23588e+08	0	1.72575e+08	1.03628e+08	8.86024e+07	3.06661e+08	1.95733e+08	2.02244e+08	1.71385e+08	1.84925e+08	2.78249e+08	3.227e+08	3.47231e+08	3.40951e+08	2.82281e+08	3.04079e+08	2.30773e+08	3.55893e+08	3.24496e+08	3.14194e+08	3.16005e+08
Cer(d17:1_16:0)+CH3COO_40.82	Cer(d17:1_16:0)+CH3COO	Cer	Glycosphingolipids	Ceramides	(d17:1_16:0)	(d17:1)	(16:0)		582.51	C35 H68 O5 N1	1.8359e+09	8.44713e+08	5.93934e+08	4.16228e+08	0.460108	-1.11995	0.0818476	0.700799	-0.512928	0.0067588	3.08797e+09	2.52467e+09	2.48268e+09	1.69041e+09	0	1.22967e+09	8.16974e+08	6.71807e+08	1.19192e+09	9.98463e+08	8.3259e+08	5.56521e+08	4.24169e+08	7.38728e+08	6.37714e+08	5.72223e+08	6.08631e+08	5.82137e+08	4.513e+08	2.84478e+08	4.84931e+08	4.19928e+08	4.20585e+08	4.36146e+08
Cer(d17:1_16:0)-H_42.56	Cer(d17:1_16:0)-H	Cer	Glycosphingolipids	Ceramides	(d17:1_16:0)	(d17:1)	(16:0)		522.489	C33 H64 O3 N1	2.58569e+08	1.75975e+08	3.08533e+08	2.19848e+08	0.68057	-0.555185	0.00829645	0.71256	-0.488916	0.00687977	3.11741e+08	2.81808e+08	2.93099e+08	2.49348e+08	2.11129e+08	2.04291e+08	1.65751e+08	1.21295e+08	2.40884e+08	2.00751e+08	1.85358e+08	1.41808e+08	2.39157e+08	3.60491e+08	3.26841e+08	3.0506e+08	3.36316e+08	2.8333e+08	1.83808e+08	1.61105e+08	2.36937e+08	1.93501e+08	2.68518e+08	2.75219e+08
Cer(d17:1_2:0)-H_30.96	Cer(d17:1_2:0)-H	Cer	Glycosphingolipids	Ceramides	(d17:1_2:0)	(d17:1)	(2:0)		326.27	C19 H36 O3 N1	1.17187e+08	1.53175e+08	1.36963e+08	1.23253e+08	1.3071	0.386368	0.234851	0.899901	-0.152161	0.216363	1.57976e+08	1.42987e+08	1.47339e+08	1.29237e+08	0	1.25584e+08	1.06731e+08	1.10298e+08	1.5609e+08	1.81014e+08	1.83644e+08	1.81275e+08	1.28708e+08	1.6577e+08	1.37193e+08	1.28678e+08	1.2327e+08	1.38159e+08	1.07068e+08	1.01659e+08	1.14761e+08	1.33204e+08	1.25769e+08	1.57058e+08
Cer(d18:0+pO_10:0)+H-H2O_38.5	Cer(d18:0+pO_10:0)+H-H2O	Cer	Glycosphingolipids	Ceramides	(d18:0+pO_10:0)	(d18:0+pO)	(10:0)		454.425	C28 H56 O3 N1	1.05151e+08	1.01564e+08	3.07757e+07	2.72989e+07	0.965889	-0.050071	0.755979	0.887028	-0.172949	0.713872	1.39662e+08	9.42337e+07	9.26235e+07	1.09082e+08	9.38089e+07	1.01493e+08	7.60074e+07	1.36208e+08	1.01966e+08	1.10029e+08	9.84022e+07	8.67703e+07	1.7234e+07	4.23979e+07	2.52388e+07	5.40925e+07	1.55287e+07	3.01625e+07	4.75255e+07	4.67021e+07	1.79648e+07	2.67831e+07	1.96268e+07	5.19132e+06
Cer(d18:0+pO_10:0)-H_37.07	Cer(d18:0+pO_10:0)-H	Cer	Glycosphingolipids	Ceramides	(d18:0+pO_10:0)	(d18:0+pO)	(10:0)		470.421	C28 H56 O4 N1	1.17822e+07	2.05091e+06	899043	142108	0.174069	-2.52227	2.82402e-05	0.158066	-2.6614	0.0251101	1.09802e+07	1.28673e+07	1.45372e+07	1.2504e+07	8.58862e+06	1.1216e+07	464464	501899	5.26454e+06	5.25416e+06	707244	113158	1.84966e+06	965669	1.08523e+06	908111	471886	113698	286439	135716	140652	123424	0	166416
Cer(d18:0+pO_16:0)-H_42.1	Cer(d18:0+pO_16:0)-H	Cer	Glycosphingolipids	Ceramides	(d18:0+pO_16:0)	(d18:0+pO)	(16:0)		554.515	C34 H68 O4 N1	1.74488e+08	1.29586e+08	2.04653e+08	1.35706e+08	0.742664	-0.429219	0.289174	0.663102	-0.592698	0.0387058	2.31839e+08	2.13136e+08	2.27164e+08	2.14157e+08	0	1.60636e+08	1.08422e+08	1.02341e+08	1.68682e+08	1.69712e+08	1.32325e+08	9.60353e+07	1.64552e+08	2.25544e+08	2.17164e+08	2.30863e+08	1.95398e+08	1.94398e+08	1.67147e+08	3.57195e+07	1.63655e+08	8.81566e+07	1.966e+08	1.62956e+08
Cer(d18:0+pO_22:0)+H-H2O_47.39	Cer(d18:0+pO_22:0)+H-H2O	Cer	Glycosphingolipids	Ceramides	(d18:0+pO_22:0)	(d18:0+pO)	(22:0)		622.613	C40 H80 O3 N1	3.60538e+09	2.89605e+09	1.95398e+09	1.90647e+09	0.803257	-0.316066	0.0082173	0.975686	-0.0355108	0.64629	3.93222e+09	4.10886e+09	3.21004e+09	3.90498e+09	3.39477e+09	3.08142e+09	2.65044e+09	3.02521e+09	3.01411e+09	3.04096e+09	2.80513e+09	2.84044e+09	1.65943e+09	2.11626e+09	1.95529e+09	2.16469e+09	1.76557e+09	2.06266e+09	2.07639e+09	1.86613e+09	1.67028e+09	1.9745e+09	1.88343e+09	1.96811e+09
Cer(d18:0+pO_22:0)-H_44.05	Cer(d18:0+pO_22:0)-H	Cer	Glycosphingolipids	Ceramides	(d18:0+pO_22:0)	(d18:0+pO)	(22:0)		638.609	C40 H80 O4 N1	8.78434e+07	7.3613e+07	1.39916e+08	1.24362e+08	0.838002	-0.254974	0.115662	0.88883	-0.170021	0.30831	9.62576e+07	9.56722e+07	9.93178e+07	8.15109e+07	7.13862e+07	8.2916e+07	5.81976e+07	5.21384e+07	8.72328e+07	9.17518e+07	8.51508e+07	6.72066e+07	8.53948e+07	1.45798e+08	1.42654e+08	1.6145e+08	1.57823e+08	1.46379e+08	1.23099e+08	9.67062e+07	1.301e+08	1.02678e+08	1.38177e+08	1.5541e+08
Cer(d18:0+pO_22:0+O)-H_45.5	Cer(d18:0+pO_22:0+O)-H	Cer	Glycosphingolipids	Ceramides	(d18:0+pO_22:0+O)	(d18:0+pO)	(22:0+O)		654.604	C40 H80 O5 N1	3.27828e+07	1.74747e+07	1.96474e+07	1.5648e+07	0.533044	-0.907674	0.0848026	0.796442	-0.328358	0.432465	4.4742e+07	4.68981e+07	4.23907e+07	2.96744e+07	0	3.29913e+07	1.60798e+07	1.422e+07	2.25994e+07	2.10661e+07	1.85053e+07	1.23774e+07	8.5063e+06	2.23605e+07	1.81479e+07	2.28347e+07	3.50886e+07	1.09461e+07	1.01339e+07	1.03279e+07	1.0084e+07	1.66161e+07	2.80915e+07	1.86346e+07
Cer(d18:0+pO_22:1)+H-H2O_46.74	Cer(d18:0+pO_22:1)+H-H2O	Cer	Glycosphingolipids	Ceramides	(d18:0+pO_22:1)	(d18:0+pO)	(22:1)		620.598	C40 H78 O3 N1	6.3114e+08	6.46258e+08	2.46097e+08	2.32809e+08	1.02395	0.0341496	0.71989	0.946004	-0.0800819	0.612863	5.33527e+08	6.63916e+08	5.09761e+08	7.25872e+08	6.963e+08	6.57464e+08	5.86541e+08	6.60634e+08	6.84895e+08	6.58056e+08	5.95065e+08	6.92357e+08	2.66438e+08	3.03471e+08	2.59619e+08	2.38169e+08	1.82008e+08	2.26878e+08	2.63779e+08	2.11276e+08	1.53428e+08	2.76697e+08	2.23668e+08	2.68005e+08
Cer(d18:0+pO_24:0)+H_48.6	Cer(d18:0+pO_24:0)+H	Cer	Glycosphingolipids	Ceramides	(d18:0+pO_24:0)	(d18:0+pO)	(24:0)		668.655	C42 H86 O4 N1	1.64561e+08	1.32154e+08	1.78471e+08	1.48915e+08	0.803066	-0.31641	0.0195719	0.834391	-0.261204	0.253592	1.90136e+08	1.8618e+08	1.51489e+08	1.78693e+08	1.37026e+08	1.43845e+08	1.32847e+08	1.48484e+08	1.41301e+08	1.43147e+08	1.16959e+08	1.10184e+08	1.24929e+08	1.99987e+08	1.9276e+08	2.18407e+08	1.38993e+08	1.9575e+08	1.86816e+08	1.42145e+08	7.15488e+07	1.61806e+08	2.01532e+08	1.2964e+08
Cer(d18:0+pO_24:1)-H_46.28	Cer(d18:0+pO_24:1)-H	Cer	Glycosphingolipids	Ceramides	(d18:0+pO_24:1)	(d18:0+pO)	(24:1)		664.625	C42 H82 O4 N1	4.86269e+08	3.90399e+08	4.62645e+08	4.26247e+08	0.802844	-0.316808	0.0523067	0.921327	-0.118215	0.576034	4.85995e+08	5.94304e+08	4.93563e+08	4.78635e+08	4.04658e+08	4.60462e+08	3.15358e+08	2.97174e+08	4.40068e+08	4.63163e+08	4.94545e+08	3.32083e+08	3.59603e+08	3.96359e+08	5.70917e+08	5.57363e+08	5.46369e+08	3.45257e+08	321625039	3.14948e+08	5.33835e+08	3.70163e+08	5.82174e+08	4.34738e+08
Cer(d18:0+pO_26:4)+H-H2O_47.41	Cer(d18:0+pO_26:4)+H-H2O	Cer	Glycosphingolipids	Ceramides	(d18:0+pO_26:4)	(d18:0+pO)	(26:4)		670.613	C44 H80 O3 N1	1.39342e+07	8.09593e+06	0	0	0.58101	-0.783365	0.65039	0.1	-3.32193	1	0	0	0	2.79855e+07	5.56199e+07	0	0	0	0	0	0	4.85756e+07	0	0	0	0	0	0	0	0	0	0	0	0
Cer(d18:0+pO_26:5)-H_47.1	Cer(d18:0+pO_26:5)-H	Cer	Glycosphingolipids	Ceramides	(d18:0+pO_26:5)	(d18:0+pO)	(26:5)		684.594	C44 H78 O4 N1	9.56924e+08	7.68414e+08	1.00775e+09	1.0532e+09	0.803004	-0.31652	0.397292	1.0451	0.0636396	0.72731	1.02617e+09	1.22781e+09	1.32985e+09	1.07698e+09	0	1.08073e+09	6.81788e+08	5.70674e+08	9.7404e+08	8.80193e+08	8.53284e+08	6.50504e+08	5.85912e+08	1.11238e+09	1.12133e+09	1.07941e+09	1.06443e+09	1.08303e+09	1.09203e+09	6.47971e+08	1.32631e+09	9.70379e+08	1.10275e+09	1.17975e+09
Cer(d18:0+pO_27:5)+HCOO_46.95	Cer(d18:0+pO_27:5)+HCOO	Cer	Glycosphingolipids	Ceramides	(d18:0+pO_27:5)	(d18:0+pO)	(27:5)		744.615	C46 H82 O6 N1	3.47076e+07	839880	141451	426421	0.0241987	-5.36892	0.000605219	3.01461	1.59197	0.438458	4.54939e+07	4.42726e+07	4.397e+07	2.55115e+07	2.56662e+07	2.33313e+07	635079	679926	532743	1.22302e+06	1476345	492167	5346.03	183256	0	0	650407	9699.43	0	148076	271152	85073	6386.34	2.04784e+06
Cer(d18:0+pO_2:0)-H_31.07	Cer(d18:0+pO_2:0)-H	Cer	Glycosphingolipids	Ceramides	(d18:0+pO_2:0)	(d18:0+pO)	(2:0)		358.296	C20 H40 O4 N1	2.48736e+08	331011	224286	36093.6	0.00133077	-9.55352	0.332056	0.160927	-2.63552	0.0399938	1.40456e+09	6.48619e+07	1.35684e+07	6.71682e+06	0	2.71052e+06	150118	116470	473889	170468	458030	617090	500637	361931	95890.2	154302	90846	142107	90571.4	0	125990	0	0	0
Cer(d18:0+pO_31:2)+CH3COO_49.55	Cer(d18:0+pO_31:2)+CH3COO	Cer	Glycosphingolipids	Ceramides	(d18:0+pO_31:2)	(d18:0+pO)	(31:2)		820.74	C51 H98 O6 N1	3.08736e+06	0	0	0	0.1	-3.32193	0.0603618	0.1	-3.32193	1	4.57725e+06	6.87085e+06	6.08326e+06	992825	0	0	0	0	0	0	0	0	0	0	0	0	0	0	0	0	0	0	0	0
Cer(d18:0+pO_32:1)-H_50.15	Cer(d18:0+pO_32:1)-H	Cer	Glycosphingolipids	Ceramides	(d18:0+pO_32:1)	(d18:0+pO)	(32:1)		776.75	C50 H98 O4 N1	2.90609e+07	1.634e+06	5.36631e+06	2.5714e+06	0.0562268	-4.1526	0.00112927	0.479175	-1.06137	0.107769	3.33965e+07	3.87278e+07	4.0044e+07	2.95091e+07	1.64657e+07	1.62223e+07	8179.07	353275	5.14286e+06	3.92496e+06	314699	60033.4	76940.1	4.50833e+06	6.56389e+06	9.12915e+06	6.19294e+06	5.7266e+06	2.91217e+06	3.84144e+06	448808	6.53377e+06	0	1.69222e+06
Cer(d18:0+pO_32:2)-H_50.12	Cer(d18:0+pO_32:2)-H	Cer	Glycosphingolipids	Ceramides	(d18:0+pO_32:2)	(d18:0+pO)	(32:2)		774.734	C50 H96 O4 N1	5.8602e+07	1.48844e+07	1.28076e+07	1.27703e+07	0.253991	-1.97715	0.00121119	0.997091	-0.00420253	0.990402	6.44352e+07	7.05888e+07	8.3409e+07	6.0192e+07	4.01658e+07	3.28212e+07	1.67407e+07	1.27967e+07	3.31389e+07	8.76616e+06	1.78638e+07	0	1.78172e+06	1.80938e+07	8.45745e+06	1.93344e+07	1.37561e+07	1.54219e+07	1.00347e+07	1.03331e+07	1.14078e+07	1.80587e+07	1.17271e+07	1.50605e+07
Cer(d18:0+pO_34:2)-H_50.48	Cer(d18:0+pO_34:2)-H	Cer	Glycosphingolipids	Ceramides	(d18:0+pO_34:2)	(d18:0+pO)	(34:2)		802.766	C52 H100 O4 N1	3.37144e+07	4.46155e+06	5.92712e+06	7.21085e+06	0.132334	-2.91775	0.000326375	1.21658	0.282836	0.499432	3.76513e+07	4.15346e+07	4.28607e+07	3.81571e+07	2.39973e+07	1.80851e+07	515268	2.2509e+06	1.00525e+07	1.94207e+06	1.20085e+07	0	4.64263e+06	1.97519e+06	7.62508e+06	5.13144e+06	3.55809e+06	1.26303e+07	6.64761e+06	5.68664e+06	1.02967e+07	9.08297e+06	3.75982e+06	7.79131e+06
Cer(d18:0+pO_34:3)-H_49.94	Cer(d18:0+pO_34:3)-H	Cer	Glycosphingolipids	Ceramides	(d18:0+pO_34:3)	(d18:0+pO)	(34:3)		800.75	C52 H98 O4 N1	4.02564e+07	4.9074e+06	4.69894e+06	3.59633e+06	0.121904	-3.03619	0.000693569	0.76535	-0.385808	0.550947	4.55594e+07	5.25914e+07	5.35635e+07	4.21045e+07	2.71032e+07	2.06166e+07	9.16037e+06	410474	1.45295e+07	955888	4.38815e+06	0	559405	7.37757e+06	5.18564e+06	6.62712e+06	6.58814e+06	1.85574e+06	3.22786e+06	2.26486e+06	6.73774e+06	889723	0	8.4578e+06
Cer(d18:0_14:0)-H_41.66	Cer(d18:0_14:0)-H	Cer	Glycosphingolipids	Ceramides	(d18:0_14:0)	(d18:0)	(14:0)		510.489	C32 H64 O3 N1	4.67035e+07	2.05076e+07	5.09799e+06	4.55259e+06	0.439102	-1.18737	0.00916486	0.893015	-0.163243	0.7863	5.69113e+07	5.84936e+07	6.39436e+07	4.43128e+07	2.86359e+07	2.79236e+07	1.49621e+07	2.26088e+07	3.37771e+07	3.01918e+07	2.05898e+07	915910	3.95662e+06	3.90462e+06	4.36711e+06	9.27556e+06	2.56359e+06	6.52045e+06	1.21212e+07	5.319e+06	1.9196e+06	1.12086e+06	1.7922e+06	5.04269e+06
Cer(d18:0_16:0)-H_43.41	Cer(d18:0_16:0)-H	Cer	Glycosphingolipids	Ceramides	(d18:0_16:0)	(d18:0)	(16:0)		538.52	C34 H68 O3 N1	1.42081e+09	1.38144e+09	1.05542e+09	9.44549e+08	0.972288	-0.0405439	0.906982	0.894948	-0.160125	0.256076	1.87214e+09	1.79143e+09	1.77568e+09	1.75618e+09	0	1.32942e+09	9.71275e+08	1.19706e+09	1.69727e+09	1.74992e+09	1.58451e+09	1.08859e+09	6.66444e+08	1.22273e+09	1.05276e+09	1.16039e+09	1.06796e+09	1.16225e+09	9.97404e+08	7.90561e+08	1.03514e+09	9.02079e+08	9.8149e+08	9.60617e+08
Cer(d18:0_20:0)-H_45.59	Cer(d18:0_20:0)-H	Cer	Glycosphingolipids	Ceramides	(d18:0_20:0)	(d18:0)	(20:0)		594.583	C38 H76 O3 N1	1.39637e+08	8.81529e+07	1.91727e+08	1.05503e+08	0.631299	-0.663605	0.141345	0.550276	-0.861773	0.312398	1.96066e+08	1.68996e+08	1.81181e+08	1.53648e+08	0	1.37934e+08	7.30635e+07	7.47975e+07	1.03475e+08	1.1294e+08	9.90211e+07	6.56196e+07	0	1.27626e+08	1.87777e+08	5.52406e+08	1.4514e+08	1.37411e+08	1.15568e+08	8.11072e+07	1.09538e+08	9.08751e+07	1.12982e+08	1.22946e+08
Cer(d18:1+hO_16:0)-H_37.58	Cer(d18:1+hO_16:0)-H	Cer	Glycosphingolipids	Ceramides	(d18:1+hO_16:0)	(d18:1+hO)	(16:0)		552.5	C34 H66 O4 N1	2.49795e+07	1.2297e+07	5.61653e+06	2.96208e+06	0.492284	-1.02244	0.00973979	0.527387	-0.923066	0.16717	2.60131e+07	2.45587e+07	3.31019e+07	2.00246e+07	1.89093e+07	2.72692e+07	1.16947e+07	3.28486e+06	2.11635e+07	1.87218e+07	1.6222e+07	2.69512e+06	4.93529e+06	1.04707e+07	4.15372e+06	6.19589e+06	7.30461e+06	638984	6.12527e+06	6.91925e+06	2.48322e+06	1.14748e+06	597736	499545
Cer(d18:1+hO_16:0)-H_42.1	Cer(d18:1+hO_16:0)-H	Cer	Glycosphingolipids	Ceramides	(d18:1+hO_16:0)	(d18:1+hO)	(16:0)		552.5	C34 H66 O4 N1	4.98278e+08	3.02942e+08	5.54645e+08	4.74021e+08	0.607978	-0.717909	0.00992	0.854639	-0.226613	0.155727	6.57514e+08	5.51193e+08	6.04674e+08	4.26841e+08	3.78985e+08	3.70462e+08	2.62866e+08	2.2643e+08	4.39821e+08	3.03111e+08	3.2418e+08	2.61243e+08	4.85237e+08	6.82307e+08	5.6703e+08	5.98311e+08	4.84743e+08	5.10243e+08	4.83088e+08	3.93863e+08	3.66412e+08	4.10206e+08	5.85623e+08	6.04936e+08
Cer(d18:1+hO_16:1)-H_40.9	Cer(d18:1+hO_16:1)-H	Cer	Glycosphingolipids	Ceramides	(d18:1+hO_16:1)	(d18:1+hO)	(16:1)		550.484	C34 H64 O4 N1	2.57387e+08	1.8661e+08	2.12817e+08	1.981e+08	0.725018	-0.463911	0.0521095	0.930849	-0.103381	0.500628	3.0267e+08	2.70006e+08	3.45154e+08	2.069e+08	1.90627e+08	2.28965e+08	1.52174e+08	1.4295e+08	2.66819e+08	2.06751e+08	2.13209e+08	1.37758e+08	1.99041e+08	2.51926e+08	1.75171e+08	2.48604e+08	2.04385e+08	1.97774e+08	1.57251e+08	1.9492e+08	1.52908e+08	1.90117e+08	2.47518e+08	2.45888e+08
Cer(d18:1+hO_24:1)+H-H2O_46.68	Cer(d18:1+hO_24:1)+H-H2O	Cer	Glycosphingolipids	Ceramides	(d18:1+hO_24:1)	(d18:1+hO)	(24:1)		646.613	C42 H80 O3 N1	3.66983e+09	4.11484e+09	1.80447e+09	1.7426e+09	1.12126	0.165122	0.241831	0.965715	-0.0503306	0.692448	2.70443e+09	3.52661e+09	2.86347e+09	4.26379e+09	4.34818e+09	4.3125e+09	3.67584e+09	4.61197e+09	4.49464e+09	3.97841e+09	3.6258e+09	4.30237e+09	1.95735e+09	2.21408e+09	1.77234e+09	1.71319e+09	1.45274e+09	1.71709e+09	1.95058e+09	1.64258e+09	1.28234e+09	1.90871e+09	1.67669e+09	1.9947e+09
Cer(d18:1+hO_34:3)-H_49.19	Cer(d18:1+hO_34:3)-H	Cer	Glycosphingolipids	Ceramides	(d18:1+hO_34:3)	(d18:1+hO)	(34:3)		798.734	C52 H96 O4 N1	1.53073e+07	343614	191158	248718	0.0224477	-5.47729	0.0250223	1.30111	0.379744	0.63152	2.12472e+07	2.40292e+07	2.85919e+07	1.48981e+07	0	3.07736e+06	616953	0	742267	204232	498230	0	188981	193693	171677	202731	389865	0	0	0	146481	472452	255991	617381
Cer(d18:1_12:0)+H_39.79	Cer(d18:1_12:0)+H	Cer	Glycosphingolipids	Ceramides	(d18:1_12:0)	(d18:1)	(12:0)		482.457	C30 H60 O3 N1	2.74891e+07	1.69878e+07	5.98608e+06	9.32075e+06	0.617983	-0.694361	0.041782	1.55707	0.638833	0.170352	3.25999e+07	3.81007e+07	3.12622e+07	3.06266e+07	1.22019e+07	2.0143e+07	1.88867e+07	1.84761e+07	1.76275e+07	1.65454e+07	1.41523e+07	1.62384e+07	3.77545e+06	1.40291e+06	521396	9.33428e+06	9.82972e+06	1.10527e+07	9.42827e+06	7.97798e+06	1.34806e+07	7.69466e+06	1.16757e+07	5.66731e+06
Cer(d18:1_12:0)-H_40.01	Cer(d18:1_12:0)-H	Cer	Glycosphingolipids	Ceramides	(d18:1_12:0)	(d18:1)	(12:0)		480.442	C30 H58 O3 N1	8.37346e+07	5.05258e+07	6.11318e+07	4.5758e+07	0.603405	-0.728802	0.00237055	0.748514	-0.417898	0.0239765	9.4401e+07	8.32433e+07	1.07627e+08	7.88036e+07	6.76153e+07	7.07176e+07	4.73414e+07	4.19358e+07	71951974	5.83974e+07	4.91694e+07	3.4359e+07	4.15156e+07	7.8611e+07	6.45521e+07	6.11979e+07	5.85691e+07	6.23449e+07	5.15107e+07	3.78548e+07	4.57331e+07	4.01004e+07	5.01501e+07	4.91988e+07
Cer(d18:1_14:0)+H_41.44	Cer(d18:1_14:0)+H	Cer	Glycosphingolipids	Ceramides	(d18:1_14:0)	(d18:1)	(14:0)		510.488	C32 H64 O3 N1	6.83989e+07	3.51616e+07	3.16066e+06	7.88758e+06	0.514067	-0.959972	0.0170586	2.49555	1.31936	0.0394547	7.35007e+07	1.08e+08	6.84446e+07	6.90857e+07	5.29984e+07	3.83637e+07	3.80519e+07	3.14579e+07	3.40014e+07	4.07004e+07	3.10582e+07	3.57e+07	1.00303e+07	5.73094e+06	0	3.2027e+06	0	0	4.56162e+06	9.26379e+06	7.99848e+06	6.26576e+06	8.041e+06	1.11948e+07
Cer(d18:1_16:0)+H_42.39	Cer(d18:1_16:0)+H	Cer	Glycosphingolipids	Ceramides	(d18:1_16:0)	(d18:1)	(16:0)		538.519	C34 H68 O3 N1	2.0824e+08	0	2.73725e+07	0	0.1	-3.32193	0.174694	0.1	-3.32193	0.0910715	6.27731e+08	6.21707e+08	0	0	0	0	0	0	0	0	0	0	6.81271e+07	6.20012e+07	3.4107e+07	0	0	0	0	0	0	0	0	0
Cer(d18:1_16:0)-H_42.87	Cer(d18:1_16:0)-H	Cer	Glycosphingolipids	Ceramides	(d18:1_16:0)	(d18:1)	(16:0)		536.505	C34 H66 O3 N1	3.2585e+10	2.62048e+10	2.46849e+10	2.50686e+10	0.8042	-0.314375	0.0548039	1.01555	0.022257	0.89094	3.68138e+10	3.52196e+10	3.87735e+10	3.03777e+10	2.79966e+10	2.63288e+10	2.01571e+10	2.29241e+10	3.34855e+10	3.05819e+10	2.7039e+10	2.30416e+10	1.85078e+10	2.81796e+10	2.43752e+10	2.32282e+10	2.26778e+10	3.11406e+10	1.79967e+10	2.09151e+10	3.13902e+10	2.41844e+10	2.76928e+10	2.82326e+10
Cer(d18:1_18:0)-H_44.45	Cer(d18:1_18:0)-H	Cer	Glycosphingolipids	Ceramides	(d18:1_18:0)	(d18:1)	(18:0)		564.536	C36 H70 O3 N1	3.65546e+09	2.38276e+09	3.4132e+09	3.36003e+09	0.651837	-0.617417	0.0205956	0.984421	-0.0226522	0.893695	3.59988e+09	3.71342e+09	5.35081e+09	3189901743	2.90101e+09	3.17773e+09	1.69479e+09	1.54325e+09	3.10104e+09	3.10439e+09	2.74246e+09	2.11066e+09	1.83536e+09	3.84808e+09	3.5146e+09	3.55227e+09	3.68186e+09	4.04702e+09	3.40665e+09	2.43325e+09	3.93078e+09	3.25185e+09	3.51457e+09	3.62307e+09
Cer(d18:1_19:0)-H_45.31	Cer(d18:1_19:0)-H	Cer	Glycosphingolipids	Ceramides	(d18:1_19:0)	(d18:1)	(19:0)		578.552	C37 H72 O3 N1	9.82944e+07	7.4606e+07	1.70573e+08	1.41021e+08	0.759006	-0.397817	0.0189737	0.826746	-0.274483	0.0710364	9.99211e+07	1.03451e+08	1.10729e+08	9.58995e+07	8.48001e+07	9.49657e+07	5.82587e+07	5.70842e+07	8.80379e+07	9.84489e+07	8.21619e+07	6.36445e+07	1.12233e+08	1.84645e+08	2.01532e+08	1.75008e+08	1.74106e+08	1.75916e+08	1.44983e+08	1.14652e+08	1.57815e+08	1.28318e+08	1.54739e+08	1.45618e+08
Cer(d18:1_20:0)+H_46.0	Cer(d18:1_20:0)+H	Cer	Glycosphingolipids	Ceramides	(d18:1_20:0)	(d18:1)	(20:0)		594.582	C38 H76 O3 N1	3.15616e+08	1.61092e+08	6.37738e+07	4.73391e+07	0.510404	-0.970288	0.0046163	0.742296	-0.429933	0.53454	4.19541e+08	3.70545e+08	3.31618e+08	3.18917e+08	2.66404e+08	1.86672e+08	1.63269e+08	1.22279e+08	1.52957e+08	1.71362e+08	1.66419e+08	1.90264e+08	1.11453e+08	8.85503e+07	5.54446e+07	4.75972e+07	3.34297e+07	4.61683e+07	5.87146e+07	1.68708e+07	1.81078e+07	1.4999e+08	4.03509e+07	0
Cer(d18:1_20:0)-H_45.97	Cer(d18:1_20:0)-H	Cer	Glycosphingolipids	Ceramides	(d18:1_20:0)	(d18:1)	(20:0)		592.567	C38 H74 O3 N1	1.87361e+09	1.53322e+09	1.96296e+09	1.88484e+09	0.818324	-0.289256	0.0772265	0.960204	-0.0585871	0.670278	1.92202e+09	2.04086e+09	2.17861e+09	1.71948e+09	1.54129e+09	1.83943e+09	1.15806e+09	1.11365e+09	1.72805e+09	1.95183e+09	1.79514e+09	1.4526e+09	1.27401e+09	2.13816e+09	2.0884e+09	2.14067e+09	2.00267e+09	2.13382e+09	1.81467e+09	1.47112e+09	2.10074e+09	1.69563e+09	2.14693e+09	2.07994e+09
Cer(d18:1_20:2)-H_43.85	Cer(d18:1_20:2)-H	Cer	Glycosphingolipids	Ceramides	(d18:1_20:2)	(d18:1)	(20:2)		588.536	C38 H70 O3 N1	2.09854e+07	7.56546e+06	3.88756e+06	1.70001e+06	0.360511	-1.47189	0.0291917	0.437294	-1.19332	0.0484148	2.55487e+07	2.46397e+07	2.93023e+07	2.73093e+07	0	1.91124e+07	7.49549e+06	9.4026e+06	1.21294e+06	1.59591e+07	1.02658e+07	1056768	1.10449e+06	5.31309e+06	2.32404e+06	5.22597e+06	6.17177e+06	3.186e+06	2.93597e+06	563993	632769	885013	1.98147e+06	3.20083e+06
Cer(d18:1_21:0)-H_46.63	Cer(d18:1_21:0)-H	Cer	Glycosphingolipids	Ceramides	(d18:1_21:0)	(d18:1)	(21:0)		606.583	C39 H76 O3 N1	1.20175e+08	1.11876e+08	2.67165e+08	2.46816e+08	0.930942	-0.103236	0.472435	0.923835	-0.114292	0.415081	1.30324e+08	1.34916e+08	1.28412e+08	1.1008e+08	1.00015e+08	1.17301e+08	8.70364e+07	8.76985e+07	1.19384e+08	1.42901e+08	1.32172e+08	1.02063e+08	1.66905e+08	2.91177e+08	2.98766e+08	2.91108e+08	2.70303e+08	2.84728e+08	2.60128e+08	1.97959e+08	2.65039e+08	2.23025e+08	2.65478e+08	2.69267e+08
Cer(d18:1_22:0)+H_47.39	Cer(d18:1_22:0)+H	Cer	Glycosphingolipids	Ceramides	(d18:1_22:0)	(d18:1)	(22:0)		622.613	C40 H80 O3 N1	3.53866e+09	2.77947e+09	1.85283e+09	1.77683e+09	0.785457	-0.348396	0.00709838	0.958981	-0.0604253	0.465673	3.89843e+09	4.05446e+09	3.17199e+09	3.82699e+09	3.30266e+09	2.97745e+09	2.54902e+09	2.87462e+09	2.89372e+09	2.92703e+09	2.69563e+09	2.73678e+09	1.60995e+09	2.03096e+09	1.87473e+09	2.04338e+09	1.62642e+09	1.93154e+09	1.95213e+09	1.72838e+09	1.51666e+09	1.85629e+09	1.74707e+09	1.86045e+09
Cer(d18:1_22:0)-H_47.22	Cer(d18:1_22:0)-H	Cer	Glycosphingolipids	Ceramides	(d18:1_22:0)	(d18:1)	(22:0)		620.599	C40 H78 O3 N1	6.21792e+09	6.03015e+09	6.84924e+09	6.90074e+09	0.969801	-0.0442393	0.744847	1.00752	0.0108071	0.929219	6.41791e+09	6.67177e+09	7.0579e+09	6.02904e+09	5.01216e+09	6.11875e+09	4.78138e+09	4.69277e+09	6.30931e+09	7.5531e+09	7.06548e+09	5.77885e+09	4.5457e+09	7.48974e+09	7.08729e+09	7.26194e+09	7.13013e+09	7.58064e+09	6.59893e+09	5.73343e+09	7.26144e+09	6.46732e+09	7.71105e+09	7.63225e+09
Cer(d18:1_22:2)-H_45.26	Cer(d18:1_22:2)-H	Cer	Glycosphingolipids	Ceramides	(d18:1_22:2)	(d18:1)	(22:2)		616.567	C40 H74 O3 N1	6.49452e+08	4.1241e+08	3.53771e+08	3.53769e+08	0.635012	-0.655145	0.000381476	0.999995	-7.52189e-06	0.999979	7.75789e+08	6.48595e+08	7.02969e+08	6.12463e+08	5.56024e+08	6.00871e+08	3.8937e+08	3.28151e+08	4.54545e+08	5.4329e+08	4.07051e+08	3.5205e+08	8.95723e+07	3.72267e+08	3.87993e+08	3.60524e+08	3.37065e+08	5.75206e+08	4.39365e+08	2.82937e+08	3.75026e+08	2.7802e+08	3.68168e+08	3.791e+08
Cer(d18:1_23:0)+H_48.07	Cer(d18:1_23:0)+H	Cer	Glycosphingolipids	Ceramides	(d18:1_23:0)	(d18:1)	(23:0)		636.629	C41 H82 O3 N1	8.63469e+08	8.84896e+08	1.06916e+09	1.01555e+09	1.02482	0.0353637	0.712343	0.949858	-0.0742165	0.558713	8.45871e+08	8.76468e+08	6.80996e+08	9.67667e+08	9.09897e+08	8.99915e+08	7.33801e+08	1.01939e+09	8.75403e+08	9.54857e+08	8.81915e+08	8.44006e+08	6.69697e+08	1.15576e+09	1.13127e+09	1.21792e+09	1.08766e+09	1.15262e+09	1.15185e+09	1.00211e+09	9.93323e+08	9.62661e+08	1.02789e+09	9.55437e+08
Cer(d18:1_23:0)-H_47.86	Cer(d18:1_23:0)-H	Cer	Glycosphingolipids	Ceramides	(d18:1_23:0)	(d18:1)	(23:0)		634.614	C41 H80 O3 N1	1.65206e+09	1.1563e+09	2.32918e+09	1.914e+09	0.699916	-0.514746	0.0253883	0.821745	-0.283237	0.120544	1.86044e+09	1.95602e+09	1.81725e+09	1.44933e+09	1.47662e+09	1.35268e+09	6.88108e+08	7.52682e+08	1.28276e+09	1.57855e+09	1.50344e+09	1.13226e+09	1.6817e+09	1.79051e+09	2.91e+09	2.64539e+09	2.50525e+09	2.44226e+09	2.28181e+09	1.59374e+09	2.02728e+09	1.7781e+09	1.51859e+09	2.28445e+09
Cer(d18:1_24:0)+H_48.61	Cer(d18:1_24:0)+H	Cer	Glycosphingolipids	Ceramides	(d18:1_24:0)	(d18:1)	(24:0)		650.645	C42 H84 O3 N1	1.94976e+10	1.47515e+10	1.32815e+10	1.29096e+10	0.756583	-0.40243	0.00712855	0.972001	-0.0409697	0.798818	2.27123e+10	2.27092e+10	1.81044e+10	19808614702	1.64096e+10	1.72412e+10	1.33262e+10	1.83673e+10	1.45767e+10	1.51167e+10	1.43434e+10	1.27788e+10	7.23581e+09	1.33828e+10	1.3083e+10	1.65751e+10	1.37096e+10	1.57025e+10	1.47196e+10	1.26756e+10	1.29506e+10	1.24669e+10	1.28871e+10	1.17577e+10
Cer(d18:1_24:0)-H_48.49	Cer(d18:1_24:0)-H	Cer	Glycosphingolipids	Ceramides	(d18:1_24:0)	(d18:1)	(24:0)		648.63	C42 H82 O3 N1	2.56747e+10	1.95604e+10	2.5137e+10	2.24878e+10	0.761855	-0.392412	0.0268277	0.894609	-0.16067	0.241786	2.75892e+10	2.98365e+10	3.00815e+10	2.55154e+10	1.90083e+10	2.20172e+10	1.51271e+10	1.61336e+10	2.13831e+10	2.40092e+10	2.26734e+10	1.80359e+10	1.59553e+10	2.77923e+10	2.54391e+10	2.71648e+10	2.699e+10	2.74804e+10	2.26394e+10	1.87783e+10	23183209464	2.11666e+10	2.50567e+10	2.41025e+10
Cer(d18:1_24:0+O)+H_46.63	Cer(d18:1_24:0+O)+H	Cer	Glycosphingolipids	Ceramides	(d18:1_24:0+O)	(d18:1)	(24:0+O)		666.639	C42 H84 O4 N1	1.10464e+08	1.01596e+08	5.68506e+07	2.97872e+07	0.919721	-0.120732	0.289788	0.523955	-0.932485	0.0463136	1.0932e+08	1.06844e+08	9.50483e+07	1.41487e+08	1.06873e+08	1.0321e+08	8.91904e+07	1.03549e+08	1.1249e+08	1.14048e+08	8.95062e+07	1.00791e+08	6.36206e+07	8.28486e+07	6.4492e+07	4.46842e+07	3.06799e+07	5.47784e+07	2.15392e+07	2.67702e+07	2.15914e+07	4.15865e+07	0	6.72357e+07
Cer(d18:1_24:1)+H_47.39	Cer(d18:1_24:1)+H	Cer	Glycosphingolipids	Ceramides	(d18:1_24:1)	(d18:1)	(24:1)		648.629	C42 H82 O3 N1	1.8443e+10	1.76019e+10	1.04609e+10	1.0664e+10	0.954398	-0.0673372	0.4905	1.01941	0.0277395	0.741937	1.75406e+10	1.9069e+10	1.4977e+10	2.08351e+10	1.89067e+10	1.93293e+10	1.53535e+10	2.11615e+10	1.8576e+10	1.7663e+10	1.62864e+10	1.65713e+10	7.89411e+09	1.13887e+10	1.04507e+10	1.15888e+10	1.01501e+10	1.12928e+10	1.11259e+10	1.02448e+10	1.00828e+10	1.08257e+10	1.10148e+10	1.06898e+10
Cer(d18:1_24:1)-H_10.44	Cer(d18:1_24:1)-H	Cer	Glycosphingolipids	Ceramides	(d18:1_24:1)	(d18:1)	(24:1)		646.614	C42 H80 O3 N1	1.30133e+08	8.16912e+07	8.49349e+07	7.36841e+07	0.627754	-0.671728	0.0977688	0.867536	-0.205005	0.180047	2.22185e+08	1.7389e+08	1.1538e+08	9.63497e+07	7.27102e+07	1.00281e+08	49448635	6.93015e+07	9.74645e+07	1.04502e+08	1.11296e+08	5.8134e+07	6.39675e+07	1.05763e+08	8.66225e+07	8.39125e+07	7.91098e+07	9.02335e+07	8.53141e+07	6.51271e+07	8.49236e+07	5.10708e+07	7.58835e+07	7.97851e+07
Cer(d18:1_24:1)-H_47.45	Cer(d18:1_24:1)-H	Cer	Glycosphingolipids	Ceramides	(d18:1_24:1)	(d18:1)	(24:1)		646.614	C42 H80 O3 N1	3.09874e+10	2.94159e+10	2.88218e+10	2.83587e+10	0.949287	-0.0750835	0.510091	0.983933	-0.0233674	0.853507	3.04677e+10	3.26962e+10	3.43541e+10	3.03705e+10	2.51797e+10	3.2856e+10	2.32513e+10	2.53738e+10	3.25071e+10	3.43608e+10	3.32061e+10	2.77963e+10	1.90092e+10	3.24952e+10	2.9992e+10	2.97345e+10	2.93998e+10	3.23002e+10	2.73326e+10	2.33365e+10	2.96826e+10	2.66461e+10	3.24729e+10	3.06817e+10
Cer(d18:1_24:2)-H_46.49	Cer(d18:1_24:2)-H	Cer	Glycosphingolipids	Ceramides	(d18:1_24:2)	(d18:1)	(24:2)		644.599	C42 H78 O3 N1	1.5756e+10	1.66752e+10	1.58341e+10	1.63227e+10	1.05834	0.0818058	0.498074	1.03086	0.0438423	0.746506	1.53288e+10	1.53559e+10	1.66278e+10	1.48017e+10	1.38586e+10	1.8563e+10	1.34319e+10	1.38276e+10	1.90679e+10	1.94269e+10	1.86645e+10	1.56324e+10	1.05144e+10	1.84538e+10	1.62713e+10	1.53389e+10	1.60794e+10	1.83471e+10	1.58274e+10	1.29104e+10	1.70321e+10	1.53171e+10	1.88141e+10	1.80351e+10
Cer(d18:1_25:0)+H_49.14	Cer(d18:1_25:0)+H	Cer	Glycosphingolipids	Ceramides	(d18:1_25:0)	(d18:1)	(25:0)		664.66	C43 H86 O3 N1	6.40851e+08	3.51494e+08	4.20646e+08	3.61241e+08	0.548481	-0.866487	0.00344993	0.858778	-0.219642	0.225849	7.85187e+08	8.10918e+08	6.70313e+08	6.2334e+08	4.86173e+08	4.69176e+08	3.09432e+08	4.19408e+08	3.41175e+08	3.81635e+08	3.56002e+08	3.01314e+08	2.3198e+08	4.59445e+08	4.54831e+08	5.25352e+08	4.08783e+08	4.43482e+08	4.48299e+08	3.4036e+08	3.64611e+08	3.48607e+08	3.43173e+08	3.22398e+08
Cer(d18:1_25:0)-H_49.12	Cer(d18:1_25:0)-H	Cer	Glycosphingolipids	Ceramides	(d18:1_25:0)	(d18:1)	(25:0)		662.646	C43 H84 O3 N1	8.99838e+08	5.57026e+08	9.20929e+08	7.59831e+08	0.619029	-0.691921	0.0149541	0.82507	-0.277411	0.060389	9.94565e+08	1.20035e+09	1.09795e+09	8.31787e+08	6.32831e+08	6.41547e+08	4.07304e+08	4.47913e+08	5.96063e+08	7.27956e+08	6.59421e+08	5.03498e+08	6.21198e+08	1.06177e+09	1.01721e+09	9.76641e+08	8.75109e+08	9.73638e+08	7.6746e+08	6.33594e+08	8.09844e+08	6.97846e+08	8.41039e+08	8.09204e+08
Cer(d18:1_26:0)+H_49.65	Cer(d18:1_26:0)+H	Cer	Glycosphingolipids	Ceramides	(d18:1_26:0)	(d18:1)	(26:0)		678.676	C44 H88 O3 N1	5.26821e+08	3.11862e+08	2.70578e+08	2.6122e+08	0.591969	-0.756405	0.000426433	0.965416	-0.0507772	0.796408	5.48196e+08	6.58061e+08	5.12684e+08	5.43391e+08	4.46618e+08	4.51979e+08	2.83925e+08	4.2642e+08	2.62186e+08	3.37354e+08	3.05216e+08	2.56073e+08	1.25759e+08	2.68664e+08	2.64816e+08	3.71393e+08	2.85577e+08	3.07258e+08	2.93838e+08	2.41551e+08	2.76376e+08	2.61798e+08	2.72213e+08	2.21546e+08
Cer(d18:1_26:0)-H_49.5	Cer(d18:1_26:0)-H	Cer	Glycosphingolipids	Ceramides	(d18:1_26:0)	(d18:1)	(26:0)		676.661	C44 H86 O3 N1	8.77203e+08	4.51782e+08	4.96981e+08	3.95743e+08	0.515025	-0.957286	0.00760251	0.796295	-0.328626	0.238715	9.17837e+08	1.17938e+09	1.10965e+09	8.57201e+08	7.13538e+08	4.85612e+08	3.76469e+08	3.03433e+08	4.87358e+08	6.27108e+08	5.39439e+08	3.76883e+08	3.30769e+08	6.09396e+08	5.09778e+08	5.45013e+08	4.58317e+08	5.28614e+08	4.14179e+08	1.10818e+08	5.27315e+08	4.46849e+08	5.77228e+08	2.98071e+08
Cer(d18:1_26:2)-H_47.74	Cer(d18:1_26:2)-H	Cer	Glycosphingolipids	Ceramides	(d18:1_26:2)	(d18:1)	(26:2)		672.63	C44 H82 O3 N1	6.692e+08	4.45067e+08	5.41548e+08	5.19814e+08	0.665074	-0.588414	0.000553693	0.959867	-0.0590942	0.651722	7.21239e+08	7.44688e+08	7.55238e+08	6.3758e+08	536882141	6.19572e+08	3.90313e+08	4.06164e+08	5.19053e+08	4.97821e+08	4.83348e+08	3.73705e+08	3.54836e+08	6.19283e+08	5.66019e+08	5.55888e+08	5.68479e+08	5.84786e+08	5.41946e+08	4.05394e+08	5.21501e+08	5.02825e+08	5.95727e+08	5.51491e+08
Cer(d18:1_26:4)-H_46.84	Cer(d18:1_26:4)-H	Cer	Glycosphingolipids	Ceramides	(d18:1_26:4)	(d18:1)	(26:4)		668.599	C44 H78 O3 N1	2.76187e+07	1.0383e+07	5.97916e+06	4.1277e+06	0.375941	-1.41142	0.0552672	0.690348	-0.534604	0.0762523	3.64306e+07	4.01692e+07	4.65405e+07	2.32417e+07	0	1.93306e+07	1.0858e+07	9.05274e+06	1.50239e+07	1.23851e+07	1.05928e+07	4.38566e+06	3.22275e+06	9.01135e+06	7.40613e+06	5.53498e+06	5.64311e+06	5.05664e+06	3.93118e+06	2.74849e+06	5.15568e+06	4.13429e+06	4.05124e+06	4.74533e+06
Cer(d18:2_10:0)-H_37.04	Cer(d18:2_10:0)-H	Cer	Glycosphingolipids	Ceramides	(d18:2_10:0)	(d18:2)	(10:0)		450.395	C28 H52 O3 N1	7.41344e+07	5.86413e+07	1.18383e+06	263224	0.791013	-0.338227	0.0107817	0.22235	-2.1691	0.332518	8.3921e+07	7.56898e+07	6.01111e+07	8.0998e+07	7.3377e+07	7.07097e+07	4.87597e+07	5.61303e+07	6.72635e+07	6.84954e+07	6.22606e+07	4.8938e+07	5.39226e+06	1.08217e+06	86365.8	194146	175492	172548	299294	284208	698299	104868	56683.4	135994
Cer(d18:2_14:0)-H_40.44	Cer(d18:2_14:0)-H	Cer	Glycosphingolipids	Ceramides	(d18:2_14:0)	(d18:2)	(14:0)		506.458	C32 H60 O3 N1	1.6083e+08	1.15794e+08	1.00458e+08	8.63121e+07	0.719975	-0.473982	0.0140266	0.859186	-0.218958	0.179808	165719544	1.64203e+08	2.06058e+08	1.50506e+08	1.37815e+08	1.4068e+08	9.8307e+07	9.16334e+07	1.57913e+08	1.33413e+08	1.24219e+08	8.92772e+07	6.92291e+07	1.33515e+08	1.03883e+08	9.44214e+07	9.85639e+07	1.03136e+08	9.04507e+07	6.79e+07	9.11766e+07	7.74172e+07	9.73886e+07	9.35392e+07
Cer(d18:2_16:0)-H_42.17	Cer(d18:2_16:0)-H	Cer	Glycosphingolipids	Ceramides	(d18:2_16:0)	(d18:2)	(16:0)		534.489	C34 H64 O3 N1	6.10589e+09	4.34824e+09	3.63511e+09	3.24741e+09	0.712139	-0.48977	0.0252883	0.893346	-0.162708	0.42192	6.9635e+09	6.53973e+09	7.5409e+09	5.66409e+09	4.93669e+09	4.99046e+09	4.18705e+09	3.16823e+09	6.12712e+09	5.01014e+09	4.78162e+09	2.81531e+09	2.31675e+09	4.36769e+09	3.32564e+09	3.33948e+09	3.89437e+09	4.56672e+09	3.435e+09	2.95032e+09	1.9318e+09	3.18757e+09	4.18356e+09	3.79621e+09
Cer(d18:2_18:0)-H_43.56	Cer(d18:2_18:0)-H	Cer	Glycosphingolipids	Ceramides	(d18:2_18:0)	(d18:2)	(18:0)		562.52	C36 H68 O3 N1	1.28109e+09	1.05478e+09	1.05393e+09	1.14824e+09	0.823349	-0.280424	0.130858	1.08948	0.123645	0.403304	1.35556e+09	1.32112e+09	1.45199e+09	1.23121e+09	1.16685e+09	1.15979e+09	8.56159e+08	6.74118e+08	1.33417e+09	1.34809e+09	1.27984e+09	8.36315e+08	7.80851e+08	1.17103e+09	7.87754e+08	1.18248e+09	1.2081e+09	1.19338e+09	1.24159e+09	8.6249e+08	1.24463e+09	1.04704e+09	1.23916e+09	1.25454e+09
Cer(d18:2_18:1)-H_42.44	Cer(d18:2_18:1)-H	Cer	Glycosphingolipids	Ceramides	(d18:2_18:1)	(d18:2)	(18:1)		560.505	C36 H66 O3 N1	3.35507e+07	1.61149e+07	3.74085e+06	4.02102e+06	0.480315	-1.05795	0.0849082	1.0749	0.104197	0.853047	4.93173e+07	3.94139e+07	5.15956e+07	3.68047e+07	0	2.41727e+07	2.02803e+07	1.0814e+06	2.17912e+07	2.73544e+07	1.85011e+07	7.68102e+06	1.24922e+06	8.35679e+06	2.23904e+06	5.60215e+06	1.11488e+06	3.883e+06	6.05034e+06	2093053	2.27392e+06	7.17959e+06	2.07518e+06	4.45404e+06
Cer(d18:2_19:0)-H_44.53	Cer(d18:2_19:0)-H	Cer	Glycosphingolipids	Ceramides	(d18:2_19:0)	(d18:2)	(19:0)		576.536	C37 H70 O3 N1	4.06972e+07	2.45671e+07	4.67747e+07	2.95534e+07	0.603656	-0.728202	0.125739	0.631825	-0.662403	0.0604175	5.05223e+07	5.93631e+07	5.16512e+07	4.23498e+07	0	4.02966e+07	2.30711e+07	2.14738e+07	3.01878e+07	2.99677e+07	3.07658e+07	1.19364e+07	2.64696e+07	5.94056e+07	5.50168e+07	5.13299e+07	5.1423e+07	3.70032e+07	3.49787e+07	0	3.86263e+07	4.31387e+07	3.31841e+07	27392667
Cer(d18:2_20:0)-H_45.16	Cer(d18:2_20:0)-H	Cer	Glycosphingolipids	Ceramides	(d18:2_20:0)	(d18:2)	(20:0)		590.552	C38 H72 O3 N1	8.64037e+08	6.06441e+08	6.58698e+08	6.05014e+08	0.701869	-0.510725	0.0039384	0.918499	-0.122649	0.412765	8.98035e+08	9.05109e+08	9.71069e+08	8.03697e+08	7.52514e+08	8.53797e+08	5.06254e+08	4.33437e+08	7.3721e+08	7.56148e+08	6.85747e+08	5.1985e+08	4.16392e+08	6.91117e+08	6.82961e+08	6.97621e+08	6.99104e+08	7.64996e+08	6.03632e+08	4.48984e+08	6.55036e+08	5.51205e+08	6.92103e+08	6.79126e+08
Cer(d18:2_22:0)+H_46.72	Cer(d18:2_22:0)+H	Cer	Glycosphingolipids	Ceramides	(d18:2_22:0)	(d18:2)	(22:0)		620.598	C40 H78 O3 N1	7.67779e+08	7.48481e+08	3.18011e+08	3.20187e+08	0.974865	-0.0367254	0.641613	1.00684	0.00984003	0.936563	7.04353e+08	8.12319e+08	646235968	8.74262e+08	8.19328e+08	7.50174e+08	6.81127e+08	7.58587e+08	7.90447e+08	7.6835e+08	6.91535e+08	8.00839e+08	3.37286e+08	3.74104e+08	3.18651e+08	3.08914e+08	2.58283e+08	3.10826e+08	3.4976e+08	2.9647e+08	2.2834e+08	3.63957e+08	3.1556e+08	3.67035e+08
Cer(d18:2_22:0)-H_46.49	Cer(d18:2_22:0)-H	Cer	Glycosphingolipids	Ceramides	(d18:2_22:0)	(d18:2)	(22:0)		618.583	C40 H76 O3 N1	2.95922e+09	2.36686e+09	2.06477e+09	2.22823e+09	0.799826	-0.322242	0.119223	1.07917	0.109918	0.531623	3.04301e+09	2.98009e+09	3.20207e+09	2.6616e+09	2.70404e+09	3.16449e+09	1.5869e+09	2.10747e+09	2.27061e+09	3.5796e+09	2.94112e+09	1.71547e+09	1.47891e+09	1.56116e+09	2.079e+09	2.63197e+09	2.42732e+09	2.21024e+09	2.27692e+09	1.63465e+09	2.24582e+09	2.44973e+09	2.81994e+09	1.94231e+09
Cer(d18:2_22:6)-H_41.13	Cer(d18:2_22:6)-H	Cer	Glycosphingolipids	Ceramides	(d18:2_22:6)	(d18:2)	(22:6)		606.489	C40 H64 O3 N1	3.36664e+07	1.6683e+07	2.7896e+07	2.20515e+07	0.495537	-1.01293	0.0689833	0.79049	-0.339181	0.0508242	55256472	4.72359e+07	4.69131e+07	2.04282e+07	1.73452e+07	1.48199e+07	1.47973e+07	1.14325e+07	1.99887e+07	2.01766e+07	1.67617e+07	1.6941e+07	2.24918e+07	2.4072e+07	2.92656e+07	3.6765e+07	2.96525e+07	2.51292e+07	2.50124e+07	1.65461e+07	1.86554e+07	2.50626e+07	2.46908e+07	2.23418e+07
Cer(d18:2_23:0)-H_47.17	Cer(d18:2_23:0)-H	Cer	Glycosphingolipids	Ceramides	(d18:2_23:0)	(d18:2)	(23:0)		632.599	C41 H78 O3 N1	7.16863e+08	7.26598e+08	1.17088e+09	1.08497e+09	1.01358	0.0194613	0.882393	0.926635	-0.109926	0.390794	7.326e+08	7.4834e+08	7.80708e+08	6.93378e+08	5.55721e+08	7.90428e+08	5.77412e+08	5.80934e+08	7.78858e+08	8.82243e+08	8.44379e+08	6.95764e+08	8.02082e+08	1.34606e+09	1.28216e+09	1.16273e+09	1.13754e+09	1.29468e+09	1.11387e+09	8.74651e+08	1.11905e+09	1.01599e+09	1.20286e+09	1.18343e+09
Cer(d18:2_23:1)-H_45.9	Cer(d18:2_23:1)-H	Cer	Glycosphingolipids	Ceramides	(d18:2_23:1)	(d18:2)	(23:1)		630.583	C41 H76 O3 N1	1.23701e+08	9.54606e+07	9.49805e+07	9.20821e+07	0.771702	-0.373884	0.0354746	0.969484	-0.0447111	0.753052	1.39846e+08	1.35389e+08	1.40683e+08	1.18701e+08	8.35854e+07	1.24004e+08	8.6454e+07	7.1847e+07	1.16138e+08	1.13244e+08	1.04882e+08	8.01985e+07	6.70357e+07	1.21884e+08	1.09896e+08	8.2978e+07	8.68952e+07	1.01194e+08	9.02643e+07	7.74666e+07	9.05923e+07	9.2482e+07	1.00267e+08	1.0142e+08
Cer(d18:2_24:1)+H_46.68	Cer(d18:2_24:1)+H	Cer	Glycosphingolipids	Ceramides	(d18:2_24:1)	(d18:2)	(24:1)		646.613	C42 H80 O3 N1	3.64779e+09	4.03212e+09	1.71677e+09	1.62459e+09	1.10536	0.14452	0.289986	0.946304	-0.0796241	0.571252	2.7129e+09	3.52471e+09	2.87063e+09	4.23244e+09	4.29289e+09	4.25314e+09	3.61025e+09	4.51067e+09	4.40327e+09	3.90706e+09	3.54928e+09	4.21222e+09	1.91716e+09	2.13341e+09	1.69613e+09	1.61527e+09	1.33868e+09	1.59995e+09	1.86343e+09	1.52306e+09	1.17255e+09	1.80208e+09	1.53479e+09	1.85162e+09
Cer(d18:2_24:1)-H_10.5	Cer(d18:2_24:1)-H	Cer	Glycosphingolipids	Ceramides	(d18:2_24:1)	(d18:2)	(24:1)		644.599	C42 H78 O3 N1	5.8494e+07	3.54989e+07	3.51706e+07	3.05082e+07	0.606881	-0.720515	0.162525	0.867433	-0.205175	0.21715	1.06715e+08	8.62727e+07	5.48488e+07	4.33653e+07	1.29188e+07	4.68437e+07	2.06168e+07	2.8276e+07	4.37709e+07	4.73461e+07	4.97472e+07	2.32364e+07	2.66984e+07	4.34618e+07	3.57398e+07	3.37883e+07	3.12401e+07	4.00951e+07	3.6043e+07	2.7026e+07	3.52339e+07	1.95712e+07	3.25011e+07	3.26737e+07
Cer(d18:2_24:1)-H_46.49	Cer(d18:2_24:1)-H	Cer	Glycosphingolipids	Ceramides	(d18:2_24:1)	(d18:2)	(24:1)		644.599	C42 H78 O3 N1	1.3965e+10	1.59251e+10	1.50865e+10	1.52227e+10	1.14036	0.189495	0.543158	1.00902	0.0129607	0.924852	1.61496e+10	1.6166e+10	1.73842e+10	1.53894e+10	0	1.87006e+10	1.30001e+10	1.30136e+10	1.88758e+10	1.87553e+10	1.76993e+10	1.42068e+10	9.9871e+09	1.75503e+10	1.56858e+10	1.49181e+10	1.53239e+10	1.70541e+10	1.48908e+10	1.16402e+10	1.56487e+10	1.44557e+10	1.75908e+10	1.71099e+10
Cer(d18:2_24:2)+H_45.86	Cer(d18:2_24:2)+H	Cer	Glycosphingolipids	Ceramides	(d18:2_24:2)	(d18:2)	(24:2)		644.598	C42 H78 O3 N1	2.91751e+08	2.05736e+08	1.86112e+07	1.54603e+06	0.705179	-0.503939	0.00190451	0.08307	-3.58953	0.224491	2.59892e+08	3.0269e+08	2.59158e+08	3.46057e+08	3.27036e+08	2.55671e+08	2.20974e+08	2.0026e+08	2.21355e+08	1.91133e+08	1.84734e+08	2.15963e+08	6.92774e+07	4.239e+07	0	0	0	0	9.27621e+06	0	0	0	0	0
Cer(d18:2_24:2)-H_45.72	Cer(d18:2_24:2)-H	Cer	Glycosphingolipids	Ceramides	(d18:2_24:2)	(d18:2)	(24:2)		642.583	C42 H76 O3 N1	3.59659e+09	2.79957e+09	2.18023e+09	2.40219e+09	0.778397	-0.361422	0.0253282	1.10181	0.13987	0.363918	3.55506e+09	3.67194e+09	4.36867e+09	3.35528e+09	2.80337e+09	3.82519e+09	2.39948e+09	2.28484e+09	3.50548e+09	3.26155e+09	3.02693e+09	2.31915e+09	1.43027e+09	2.67273e+09	2.22292e+09	2.00072e+09	2.16025e+09	2.5945e+09	2.31057e+09	1.81876e+09	2.51424e+09	2.29039e+09	2.81575e+09	2.66344e+09
Cer(d18:2_24:3)-H_45.11	Cer(d18:2_24:3)-H	Cer	Glycosphingolipids	Ceramides	(d18:2_24:3)	(d18:2)	(24:3)		640.567	C42 H74 O3 N1	1.32378e+08	9.43241e+07	5.52014e+07	5.27267e+07	0.712535	-0.488967	0.0264575	0.95517	-0.0661702	0.682255	1.35399e+08	1.49746e+08	1.7486e+08	1.21237e+08	9.29724e+07	1.20054e+08	9.16411e+07	7.7723e+07	1.24085e+08	1.10055e+08	9.82195e+07	6.42207e+07	3.61533e+07	6.82047e+07	5.70866e+07	4.72095e+07	5.70912e+07	6.5463e+07	5.38236e+07	3.90887e+07	6.03876e+07	5.11336e+07	6.08264e+07	5.11004e+07
Cer(d18:2_24:4)-H_45.22	Cer(d18:2_24:4)-H	Cer	Glycosphingolipids	Ceramides	(d18:2_24:4)	(d18:2)	(24:4)		638.552	C42 H72 O3 N1	2.84683e+07	1.12535e+07	2.13147e+06	1.29803e+06	0.395298	-1.33899	0.107321	0.608986	-0.715518	0.192689	4.89088e+07	4.59718e+07	4.6137e+07	21260989	0	8.53112e+06	1.06052e+07	7.78869e+06	1.43348e+07	1.61414e+07	1.38242e+07	4.82646e+06	1.43791e+06	3.02926e+06	3.86448e+06	1.67227e+06	2.44526e+06	339613	1.76396e+06	0	1.72346e+06	1.01368e+06	1.48239e+06	1.80471e+06
Cer(d18:2_25:0)+H_48.54	Cer(d18:2_25:0)+H	Cer	Glycosphingolipids	Ceramides	(d18:2_25:0)	(d18:2)	(25:0)		662.645	C43 H84 O3 N1	1.77859e+08	1.18505e+08	1.21584e+08	1.01501e+08	0.666283	-0.585793	0.0180199	0.834825	-0.260455	0.140899	2.11854e+08	2.1767e+08	1.65469e+08	1.92067e+08	1.36018e+08	1.44079e+08	8.86166e+07	1.87587e+08	8.68077e+07	9.98794e+07	1.32348e+08	1.15789e+08	7.72714e+07	1.3884e+08	1.37715e+08	1.44593e+08	1.11971e+08	1.19113e+08	1.34281e+08	9.81633e+07	8.81983e+07	1.04871e+08	9.42898e+07	8.92033e+07
Cer(d18:2_26:0)+H_48.47	Cer(d18:2_26:0)+H	Cer	Glycosphingolipids	Ceramides	(d18:2_26:0)	(d18:2)	(26:0)		676.66	C44 H86 O3 N1	4.91858e+08	2.45973e+08	1.69931e+08	1.51926e+08	0.500089	-0.999744	0.00382905	0.894043	-0.161584	0.344513	6.62995e+08	5.79327e+08	5.04323e+08	4.87893e+08	3.68118e+08	3.48493e+08	2.39553e+08	2.72668e+08	2.50418e+08	2.59858e+08	2.35329e+08	2.18011e+08	1.48735e+08	2.06568e+08	1.73752e+08	1.89765e+08	1.3767e+08	1.63098e+08	2.13806e+08	1.48187e+08	1.1553e+08	1.72405e+08	1.33015e+08	1.28612e+08
Cer(d18:2_26:1)+H_48.05	Cer(d18:2_26:1)+H	Cer	Glycosphingolipids	Ceramides	(d18:2_26:1)	(d18:2)	(26:1)		674.645	C44 H84 O3 N1	3.45113e+08	2.60107e+08	2.02668e+08	1.99055e+08	0.753686	-0.407965	0.000993277	0.982168	-0.0259576	0.840127	3.50997e+08	3.82526e+08	338996513	3.80927e+08	3.0848e+08	3.08753e+08	2.31015e+08	3.19927e+08	2.61516e+08	2.47685e+08	2.44511e+08	2.55988e+08	1.49704e+08	2.42875e+08	2.15976e+08	2.1601e+08	1.77561e+08	2.13884e+08	2.41188e+08	1.84291e+08	1.60942e+08	2.1036e+08	2.01135e+08	1.96411e+08
Cer(d20:0+pO)+HCOO_31.07	Cer(d20:0+pO)+HCOO	Cer	Glycosphingolipids	Ceramides	(d18:0+pO_2:0)	(d18:0+pO)	(2:0)		404.302	C21 H42 O6 N1	2.99941e+07	104799	0	0	0.00349397	-8.16092	0.355892	0.1	-3.32193	1	1.76967e+08	1.05469e+06	1.04927e+06	285986	0	608077	204048	126560	298184	0	0	0	0	0	0	0	0	0	0	0	0	0	0	0
Cer(d20:1+hO_2:0)-H_31.95	Cer(d20:1+hO_2:0)-H	Cer	Glycosphingolipids	Ceramides	(d20:1+hO_2:0)	(d20:1+hO)	(2:0)		384.312	C22 H42 O4 N1	1.01725e+08	75773.2	61312.6	14042.2	0.000744881	-10.3907	0.341218	0.229026	-2.12642	0.109853	5.84799e+08	2.26793e+07	1.60688e+06	1.18414e+06	0	82576.6	93695	0	87144.1	76384.2	130424	66991.6	138021	73480.5	99892.8	56481.3	0	0	0	0	0	0	0	84253
Cer(d20:1_26:0)-H_50.07	Cer(d20:1_26:0)-H	Cer	Glycosphingolipids	Ceramides	(d20:1_26:0)	(d20:1)	(26:0)		704.693	C46 H90 O3 N1	1.41589e+07	226972	143980	1800.78	0.0160304	-5.96305	0.00495393	0.0125072	-6.32109	0.325272	1.20875e+07	2.1479e+07	1.34458e+07	7.23087e+06	2.39079e+07	6.80212e+06	0	0	417942	943889	0	0	0	566.49	0	794008	62268	7034.6	0	0	0	0	10804.7	0
Cer(d22:0+pO)-H_33.65	Cer(d22:0+pO)-H	Cer	Glycosphingolipids	Ceramides	(d22:0+pO)	(d22:0+pO)			386.328	C22 H44 O4 N1	2.09573e+07	9161.89	27969.5	39285.8	0.00043717	-11.1595	0.352405	1.40459	0.490151	0.770499	1.23133e+08	2.41635e+06	0	0	0	194568	0	54971.3	0	0	0	0	167817	0	0	0	0	0	137129	0	0	0	98585.9	0
Cer(d24:0+pO_20:4)+CH3COO_48.42	Cer(d24:0+pO_20:4)+CH3COO	Cer	Glycosphingolipids	Ceramides	(d24:0+pO_20:4)	(d24:0+pO)	(20:4)		746.63	C46 H84 O6 N1	3.16156e+07	9.21024e+06	3.98589e+06	1.99133e+06	0.29132	-1.77932	0.0265924	0.499596	-1.00117	0.0177637	3.98019e+07	4.70872e+07	4.35242e+07	3.75116e+07	0	2.17684e+07	1.45151e+07	9.47105e+06	8.37143e+06	8.11282e+06	9.80796e+06	4.98303e+06	1.83704e+06	5.83118e+06	3.86724e+06	4.56342e+06	4.89528e+06	2.92117e+06	2.62151e+06	1.86853e+06	1.25461e+06	1.03874e+06	2.45635e+06	2.70826e+06
Cer(d28:0+pO)+H-2H2O_38.5	Cer(d28:0+pO)+H-2H2O	Cer	Glycosphingolipids	Ceramides	(d18:0+pO_10:0)	(d18:0+pO)	(10:0)		436.415	C28 H54 O2 N1	9.22971e+07	8.46883e+07	2.7884e+07	3.73919e+07	0.917562	-0.124123	0.516858	1.34098	0.423289	0.311047	1.33119e+08	7.52299e+07	8.6872e+07	8.64704e+07	8.58129e+07	8.62785e+07	7.5345e+07	1.21437e+08	8.2327e+07	8.26352e+07	7.72784e+07	6.91069e+07	1.14717e+07	3.1492e+07	1.89395e+07	4.62885e+07	3.20331e+07	2.70792e+07	5.19704e+07	2.85326e+07	4.60621e+07	5.88573e+07	2.82865e+07	1.06427e+07
Cer(d28:1)+H-H2O_38.55	Cer(d28:1)+H-H2O	Cer	Glycosphingolipids	Ceramides	(d28:1)	(d28:1)			436.415	C28 H54 O2 N1	9.31863e+07	8.78286e+07	3.07701e+07	3.89439e+07	0.942505	-0.0854277	0.650228	1.26564	0.339868	0.304383	1.33066e+08	7.58197e+07	8.82636e+07	8.7794e+07	8.57547e+07	8.84196e+07	7.57744e+07	1.24172e+08	9.09782e+07	8.89598e+07	7.76003e+07	6.9487e+07	1.24046e+07	2.95854e+07	2.16941e+07	4.65064e+07	4.17359e+07	3.26942e+07	5.1285e+07	3.60236e+07	5.67234e+07	3.2243e+07	3.82974e+07	1.90909e+07
Cer(d28:1+hO)+H-2H2O_34.56	Cer(d28:1+hO)+H-2H2O	Cer	Glycosphingolipids	Ceramides	(d28:1+hO)	(d28:1+hO)			434.399	C28 H52 O2 N1	4.98573e+07	3.18353e+07	2.05513e+07	2.24414e+07	0.638529	-0.647176	0.00374218	1.09197	0.126938	0.61492	6.18899e+07	5.94414e+07	4.97307e+07	4.84477e+07	3.92873e+07	4.03467e+07	2.78667e+07	4.41738e+07	2.92562e+07	2.92967e+07	3.13455e+07	2.9073e+07	6.7508e+06	2.30536e+07	1.97467e+07	2.82124e+07	2.25015e+07	2.30426e+07	2.80589e+07	2.0248e+07	2.8996e+07	1.89602e+07	2.20148e+07	1.63706e+07
Cer(d34:0+pO)+H-2H2O_42.37	Cer(d34:0+pO)+H-2H2O	Cer	Glycosphingolipids	Ceramides	(d34:0+pO)	(d34:0+pO)			520.509	C34 H66 O2 N1	1.83206e+09	1.52956e+09	1.60244e+09	1.40846e+09	0.834886	-0.260349	0.237087	0.87895	-0.186147	0.159494	1.93654e+09	1.78806e+09	2.23908e+09	1.33479e+09	1.54149e+09	2.15239e+09	1.60631e+09	2.08506e+09	1.91876e+09	1.57095e+09	1.18813e+09	8.08166e+08	1.29941e+09	1.5191e+09	1.81602e+09	1.43312e+09	2.03179e+09	1.51517e+09	1.43929e+09	1.15978e+09	1.5562e+09	1.51576e+09	1.41249e+09	1.36725e+09
Cer(d34:1)+H-H2O_42.37	Cer(d34:1)+H-H2O	Cer	Glycosphingolipids	Ceramides	(d18:1_16:0)	(d18:1)	(16:0)		520.509	C34 H66 O2 N1	1.92576e+09	1.5791e+09	1.72218e+09	1.51056e+09	0.819986	-0.286329	0.218674	0.87712	-0.189153	0.184056	2.07117e+09	1.86826e+09	2.37702e+09	1.37545e+09	1.61334e+09	2.24931e+09	1.6962e+09	2.18225e+09	1.99682e+09	1.61573e+09	1.20711e+09	7.76467e+08	1.35983e+09	1.5909e+09	1.94587e+09	1.5552e+09	2.24067e+09	1.64065e+09	1.53289e+09	1.24319e+09	1.6993e+09	1.59609e+09	1.55456e+09	1.43734e+09
Cer(d34:1+hO)+H-2H2O_41.21	Cer(d34:1+hO)+H-2H2O	Cer	Glycosphingolipids	Ceramides	(d18:1+hO_16:0)	(d18:1+hO)	(16:0)		518.493	C34 H64 O2 N1	3.59739e+08	3.34448e+08	2.34862e+08	2.18996e+08	0.929694	-0.105171	0.586816	0.932444	-0.100911	0.556181	3.44326e+08	3.65311e+08	4.12956e+08	2.91022e+08	2.86761e+08	4.58061e+08	3.31817e+08	4.48983e+08	4.06666e+08	3.44636e+08	2.52823e+08	2.21762e+08	1.58934e+08	2.21247e+08	2.55243e+08	1.9474e+08	3.09215e+08	2.69795e+08	2.15522e+08	1.6833e+08	2.38838e+08	2.66416e+08	2.16629e+08	2.08241e+08
Cer(d34:2)+H-H2O_41.21	Cer(d34:2)+H-H2O	Cer	Glycosphingolipids	Ceramides	(d18:2_16:0)	(d18:2)	(16:0)		518.493	C34 H64 O2 N1	3.59794e+08	3.34834e+08	2.35085e+08	2.19407e+08	0.930628	-0.103723	0.590847	0.933308	-0.0995742	0.558894	3.43896e+08	3.65899e+08	4.13068e+08	2.9161e+08	2.86644e+08	4.57645e+08	3.32405e+08	4.49162e+08	4.06869e+08	3.44808e+08	2.5341e+08	2.2235e+08	1.59521e+08	2.21835e+08	2.55523e+08	1.95327e+08	3.08687e+08	2.69616e+08	2.15763e+08	1.68546e+08	2.39425e+08	2.67004e+08	2.17217e+08	2.08486e+08
Cer(d38:0+pO)+H-2H2O_46.0	Cer(d38:0+pO)+H-2H2O	Cer	Glycosphingolipids	Ceramides	(d38:0+pO)	(d38:0+pO)			576.571	C38 H74 O2 N1	1.44617e+08	7.74077e+07	4.66018e+07	2.00422e+07	0.535262	-0.901684	0.00515502	0.430074	-1.21734	0.0698787	2.01625e+08	1.57157e+08	1.61703e+08	1.34281e+08	1.13089e+08	9.98444e+07	9.65252e+07	8.15034e+07	8.54352e+07	5.95409e+07	6.70601e+07	7.43814e+07	6.86171e+07	5.55555e+07	7.36002e+07	4.94649e+07	3.17753e+07	597699	4.33903e+07	2.50788e+07	24466687	0	5.90074e+06	2.14169e+07
Cer(d38:1)+H-H2O_46.0	Cer(d38:1)+H-H2O	Cer	Glycosphingolipids	Ceramides	(d18:1_20:0)	(d18:1)	(20:0)		576.571	C38 H74 O2 N1	1.45637e+08	7.61873e+07	4.64436e+07	2.00405e+07	0.523131	-0.934756	0.000978676	0.431501	-1.21256	0.0701332	1.87844e+08	1.572e+08	1.61639e+08	1.34172e+08	1.1507e+08	1.17897e+08	9.32516e+07	8.15035e+07	8.2356e+07	5.86831e+07	6.69965e+07	7.43333e+07	6.76676e+07	5.55555e+07	7.36003e+07	4.94649e+07	3.17754e+07	597771	4.33903e+07	2.50788e+07	2.44668e+07	0	5.90082e+06	2.1406e+07
Cer(d40:0+pO)+H-2H2O_47.4	Cer(d40:0+pO)+H-2H2O	Cer	Glycosphingolipids	Ceramides	(d18:0+pO_22:0)	(d18:0+pO)	(22:0)		604.603	C40 H78 O2 N1	1.05021e+09	7.97125e+08	6.73053e+08	6.4551e+08	0.759013	-0.397803	0.217566	0.959077	-0.0602811	0.873825	1.32565e+09	1.24608e+09	1.22801e+09	9.62624e+08	8.51415e+08	6.87485e+08	4.90867e+08	1.54926e+09	8.17258e+08	7.66548e+08	5.27023e+08	6.31789e+08	6.22956e+08	7.89913e+08	6.17662e+08	1.04664e+09	4.23916e+08	5.37236e+08	9.4707e+08	1.88552e+08	9.83091e+08	9.12073e+08	5.31461e+08	3.10814e+08
Cer(d40:1)+H-H2O_47.36	Cer(d40:1)+H-H2O	Cer	Glycosphingolipids	Ceramides	(d18:1_22:0)	(d18:1)	(22:0)		604.603	C40 H78 O2 N1	1.03158e+09	7.70822e+08	5.5908e+08	5.88171e+08	0.747224	-0.420388	0.199808	1.05203	0.0731821	0.841519	1.32294e+09	1.24478e+09	1.05708e+09	1.01698e+09	8.82456e+08	6.65248e+08	5.5714e+08	1.54926e+09	5.87835e+08	7.70938e+08	5.27023e+08	6.32732e+08	4.65471e+08	6.55452e+08	6.17662e+08	7.43932e+08	4.23916e+08	4.48044e+08	7.0564e+08	1.88552e+08	9.25692e+08	9.12073e+08	5.3451e+08	2.62562e+08
Cer(d40:1+pO)+H-2H2O_46.72	Cer(d40:1+pO)+H-2H2O	Cer	Glycosphingolipids	Ceramides	(d18:0+pO_22:1)	(d18:0+pO)	(22:1)		602.587	C40 H76 O2 N1	2.00781e+08	1.82806e+08	1.81494e+08	1.50308e+08	0.910477	-0.135306	0.445622	0.828174	-0.271994	0.630884	1.78172e+08	2.06182e+08	2.08297e+08	2.31952e+08	2.34641e+08	1.4544e+08	2.22042e+08	1.50639e+08	2.08181e+08	2.267e+08	1.17594e+08	1.71681e+08	7.54953e+07	4.23418e+08	9.72038e+07	1.72923e+08	2.51104e+08	6.88188e+07	1.76682e+08	1.28935e+08	5.3788e+07	2.49008e+08	1.22738e+08	1.707e+08
Cer(d41:0+pO)+H-2H2O_48.04	Cer(d41:0+pO)+H-2H2O	Cer	Glycosphingolipids	Ceramides	(d41:0+pO)	(d41:0+pO)			618.618	C41 H80 O2 N1	3.19942e+08	3.03313e+08	3.93048e+08	3.65523e+08	0.948025	-0.0770024	0.386663	0.92997	-0.104743	0.364019	3.18202e+08	334933065	2.73971e+08	3.40982e+08	3.20926e+08	3.30638e+08	2.6109e+08	3.64203e+08	3.12358e+08	3.2234e+08	2.84364e+08	2.75524e+08	2.67453e+08	4.23198e+08	4.27599e+08	4.47973e+08	3.8148e+08	4.10589e+08	4.0398e+08	3.5893e+08	3.41496e+08	3.66253e+08	3.69267e+08	3.53214e+08
Cer(d41:1)+H-H2O_48.04	Cer(d41:1)+H-H2O	Cer	Glycosphingolipids	Ceramides	(d18:1_23:0)	(d18:1)	(23:0)		618.618	C41 H80 O2 N1	2.68384e+08	2.33825e+08	3.45964e+08	3.09574e+08	0.871233	-0.198869	0.0952694	0.894816	-0.160337	0.435396	2.95537e+08	3.31181e+08	2.46305e+08	2.64935e+08	2.2962e+08	2.42727e+08	2.00486e+08	2.28051e+08	2.69792e+08	2.4369e+08	2.2e+08	2.4093e+08	2.35141e+08	3.91137e+08	3.79073e+08	4.29373e+08	2.51483e+08	3.89578e+08	3.12072e+08	3.82809e+08	2.79144e+08	3.7108e+08	3.30767e+08	1.81573e+08
Cer(d42:0+pO)+H-2H2O_48.6	Cer(d42:0+pO)+H-2H2O	Cer	Glycosphingolipids	Ceramides	(d18:0+pO_24:0)	(d18:0+pO)	(24:0)		632.634	C42 H82 O2 N1	5.24074e+09	3.36401e+09	3.81773e+09	3.27156e+09	0.641897	-0.639587	0.0167425	0.856938	-0.222737	0.399005	6.84616e+09	6.75557e+09	5.25507e+09	4.8638e+09	3.73296e+09	3.99087e+09	2.7338e+09	3.67376e+09	4.43151e+09	3.1377e+09	3.68464e+09	2.52267e+09	2.09843e+09	3.80043e+09	4.38466e+09	5.43581e+09	2.66618e+09	4.52086e+09	3.95996e+09	2.46118e+09	3.76361e+09	4.29166e+09	2.9682e+09	2.18473e+09
Cer(d42:1)+H-H2O_48.58	Cer(d42:1)+H-H2O	Cer	Glycosphingolipids	Ceramides	(d18:1_24:0)	(d18:1)	(24:0)		632.634	C42 H82 O2 N1	5.74751e+09	3.7079e+09	3.34053e+09	3.39334e+09	0.645132	-0.632334	0.00192929	1.01581	0.0226302	0.934044	6.67015e+09	6.4355e+09	5.38435e+09	6.60388e+09	4.4559e+09	4.9353e+09	4.23959e+09	3.66395e+09	4.1183e+09	4.0379e+09	3.67483e+09	2.51286e+09	2.08863e+09	3.36018e+09	4.37485e+09	3.64915e+09	2.67455e+09	3.89582e+09	4.05148e+09	2.45138e+09	3.97416e+09	4.28185e+09	1.23642e+09	4.36478e+09
Cer(d42:2)+H-H2O_47.35	Cer(d42:2)+H-H2O	Cer	Glycosphingolipids	Ceramides	(d18:1_24:1)	(d18:1)	(24:1)		630.618	C42 H80 O2 N1	3.62176e+09	2.29616e+09	3.40663e+09	3.05254e+09	0.633991	-0.657467	0.0017752	0.896056	-0.158339	0.687323	4.12144e+09	4.18912e+09	3.72994e+09	3.8418e+09	2.90655e+09	2.94169e+09	2.16315e+09	2.08878e+09	3.27129e+09	2.3665e+09	2.13765e+09	1.74959e+09	1.74532e+09	4.38151e+09	4.53847e+09	4.56458e+09	3.82122e+09	1388709128	4.59569e+09	1.75414e+09	4.08199e+09	3.04648e+09	4.06078e+09	7.76142e+08
Cer(d42:2+hO)+H-2H2O_46.76	Cer(d42:2+hO)+H-2H2O	Cer	Glycosphingolipids	Ceramides	(d18:1+hO_24:1)	(d18:1+hO)	(24:1)		628.603	C42 H78 O2 N1	1.25628e+09	9.84668e+08	1.55912e+09	1.16727e+09	0.783795	-0.351452	0.279585	0.748671	-0.417596	0.239194	1.40208e+09	1.0587e+09	1.12956e+09	1.49864e+09	1.0663e+09	1.38243e+09	1.90685e+09	7.29728e+08	1.16469e+09	1.05327e+09	4.17932e+08	6.35536e+08	8.95638e+08	1.61577e+09	1.35213e+09	1.70544e+09	2.14385e+09	1.64191e+09	1.72982e+09	1.65407e+08	5.98867e+08	1.39836e+09	1.44365e+09	1.66752e+09
Cer(d42:3)+H-H2O_46.76	Cer(d42:3)+H-H2O	Cer	Glycosphingolipids	Ceramides	(d18:2_24:1)	(d18:2)	(24:1)		628.603	C42 H78 O2 N1	1.29179e+09	1.03827e+09	1.41652e+09	8.08005e+08	0.803747	-0.315188	0.334949	0.570415	-0.809915	0.0614208	1.40213e+09	1.16e+09	1.28371e+09	1.50254e+09	1.01985e+09	1.38249e+09	1.90691e+09	7.29784e+08	1.48602e+09	1.05333e+09	4.17988e+08	6.35592e+08	8.95694e+08	1.31266e+09	1.35219e+09	1.45003e+09	2.1439e+09	1.34466e+09	1.41713e+09	4.22213e+08	1128394202	1.39841e+09	2.09012e+08	2.72874e+08
Cer(d42:4)+H-H2O_45.84	Cer(d42:4)+H-H2O	Cer	Glycosphingolipids	Ceramides	(d18:2_24:2)	(d18:2)	(24:2)		626.587	C42 H76 O2 N1	9.25817e+07	6.72694e+07	7.85829e+06	1.07195e+07	0.726595	-0.460777	0.000514745	1.3641	0.447951	0.616826	9.17153e+07	8.88384e+07	8.92281e+07	9.8729e+07	9.60854e+07	9.08943e+07	7.29127e+07	7.28941e+07	7.9337e+07	6.19936e+07	5.46661e+07	6.18129e+07	6.08265e+06	176721	1.63712e+07	7.76955e+06	7.72777e+06	9.02181e+06	8.67497e+06	1.05859e+07	5.05781e+06	3.4941e+07	2.77313e+06	2.28424e+06
Cer(d43:1)+H-H2O_49.06	Cer(d43:1)+H-H2O	Cer	Glycosphingolipids	Ceramides	(d18:1_25:0)	(d18:1)	(25:0)		646.65	C43 H84 O2 N1	1.66351e+08	8.12014e+07	1.05711e+08	6.54106e+07	0.488133	-1.03465	0.00415579	0.61877	-0.692526	0.0461124	2.20425e+08	2.12249e+08	1.59196e+08	1.70763e+08	1.22459e+08	1.13015e+08	7.03789e+07	1.05473e+08	7.65325e+07	8.70057e+07	8.43968e+07	6.3421e+07	5.27556e+07	1.15148e+08	1.11171e+08	1.45174e+08	1.04149e+08	1.05867e+08	1.16687e+08	6.21614e+07	2.90086e+07	8.58808e+07	4.62328e+07	5.24928e+07
Cer(d43:2+pO)-H_37.76	Cer(d43:2+pO)-H	Cer	Glycosphingolipids	Ceramides	(d43:2+pO)	(d43:2+pO)			676.625	C43 H82 O4 N1	3.30664e+07	1.18914e+06	124326	1934.96	0.0359623	-4.79737	0.0230079	0.0155635	-6.00569	0.172937	5.23289e+07	5.52654e+07	4.65051e+07	3.84815e+07	0	5.81743e+06	1.46028e+06	518442	1.98358e+06	1.6883e+06	1.38176e+06	102494	0	361220	10430.9	0	374306	0	0	11609.8	0	0	0	0
Cer(d44:1)+H-H2O_49.63	Cer(d44:1)+H-H2O	Cer	Glycosphingolipids	Ceramides	(d18:1_26:0)	(d18:1)	(26:0)		660.665	C44 H86 O2 N1	1.30409e+08	6.74387e+07	3.83484e+07	2.53188e+07	0.517131	-0.951399	0.00622737	0.66023	-0.59896	0.304221	1.43928e+08	1.82089e+08	1.41468e+08	133618276	1.03945e+08	7.74074e+07	6.0127e+07	9.31194e+07	5.6229e+07	7.04295e+07	6.50484e+07	5.96791e+07	2.41619e+07	5.27419e+07	6.01124e+07	4.63975e+07	1.23219e+07	3.43548e+07	6.78285e+07	1.19464e+07	9.7577e+06	3.61705e+07	9.17283e+06	1.70366e+07
Cer(d44:2)+H-H2O_48.44	Cer(d44:2)+H-H2O	Cer	Glycosphingolipids	Ceramides	(d18:2_26:0)	(d18:2)	(26:0)		658.65	C44 H84 O2 N1	1.28966e+08	7.77845e+07	4.63523e+07	4.88533e+07	0.603141	-0.729433	0.0134863	1.05396	0.0758139	0.878374	1.6918e+08	1.35641e+08	1.29616e+08	1.4259e+08	1.03746e+08	9.3021e+07	6.50731e+07	1.39402e+08	7.56261e+07	7.47768e+07	5.55937e+07	5.62355e+07	2.97339e+07	2.55008e+07	8.23507e+07	2.22292e+06	5.92578e+07	7.90477e+07	4.9985e+07	6.44907e+07	5.97905e+07	5.49461e+06	5.76094e+07	5.57493e+07
CerG1(d18:0+pO_24:0)+H_47.48	CerG1(d18:0+pO_24:0)+H	CerG1	Neutral Glycosphingolipids	Simple Glc series	(d18:0+pO_24:0)	(d18:0+pO)	(24:0)		830.708	C48 H96 O9 N1	5.4255e+08	4.83768e+08	5.09434e+08	6.07876e+08	0.891656	-0.165441	0.0775005	1.19324	0.254881	0.661439	615803898	5.91328e+08	5.31383e+08	4.897e+08	4.83595e+08	5.43492e+08	4.90171e+08	5.5335e+08	4.98485e+08	4.90022e+08	4.72625e+08	3.97954e+08	3.15232e+08	3.91244e+08	3.74438e+08	3.27425e+08	2.67041e+08	1.38123e+09	3.76033e+08	7.52361e+08	1.15765e+09	3.07821e+08	4.31244e+08	6.22149e+08
CerG1(d18:0+pO_24:0+O)+H-H2O_45.98	CerG1(d18:0+pO_24:0+O)+H-H2O	CerG1	Neutral Glycosphingolipids	Simple Glc series	(d18:0+pO_24:0+O)	(d18:0+pO)	(24:0+O)		828.692	C48 H94 O9 N1	4.49632e+08	3.9962e+08	1.66551e+08	9.31627e+07	0.888771	-0.170117	0.0122586	0.559365	-0.838138	0.0560923	4.9713e+08	4.58478e+08	4.01713e+08	4.69015e+08	4.43671e+08	4.27788e+08	4.31491e+08	3.9247e+08	4.03602e+08	3.92805e+08	3.88308e+08	3.89046e+08	2.57979e+08	2.02752e+08	1.46093e+08	1.09679e+08	1.1376e+08	1.69042e+08	1.55637e+08	1.44643e+08	8.64328e+07	1.30215e+08	1.43585e+07	2.76907e+07
CerG1(d18:0+pO_24:1)+H_45.94	CerG1(d18:0+pO_24:1)+H	CerG1	Neutral Glycosphingolipids	Simple Glc series	(d18:0+pO_24:1)	(d18:0+pO)	(24:1)		828.692	C48 H94 O9 N1	4.52828e+08	4.00378e+08	1.66551e+08	9.31627e+07	0.884172	-0.1776	0.00467195	0.559365	-0.838138	0.0560923	4.97935e+08	4.58478e+08	4.2001e+08	4.69015e+08	4.43671e+08	4.27858e+08	4.31582e+08	3.9247e+08	4.05789e+08	3.92805e+08	3.88308e+08	3.91313e+08	2.57979e+08	2.02752e+08	1.46093e+08	1.09679e+08	1.1376e+08	1.69042e+08	1.55637e+08	1.44643e+08	8.64328e+07	1.30215e+08	1.43585e+07	2.76907e+07
CerG1(d18:0_16:0)+H_42.68	CerG1(d18:0_16:0)+H	CerG1	Neutral Glycosphingolipids	Simple Glc series	(d18:0_16:0)	(d18:0)	(16:0)		702.588	C40 H80 O8 N1	1.75121e+08	1.56754e+08	5.01962e+06	7.0459e+06	0.895115	-0.159854	0.25609	1.40367	0.489206	0.717471	2.24663e+08	1.80805e+08	1.56868e+08	1.70816e+08	1.71888e+08	1.45688e+08	1.39133e+08	1.71302e+08	1.93459e+08	1.5594e+08	1.60927e+08	1.19761e+08	1.99443e+07	2070159	8.10321e+06	0	0	0	2.25764e+06	1.56078e+06	3.8709e+06	4.71318e+06	1.23991e+06	2.8633e+07
CerG1(d18:0_22:0)+H_46.84	CerG1(d18:0_22:0)+H	CerG1	Neutral Glycosphingolipids	Simple Glc series	(d18:0_22:0)	(d18:0)	(22:0)		786.682	C46 H92 O8 N1	5.93961e+08	5.19909e+08	7.85375e+07	8.05004e+07	0.875324	-0.192111	0.0902442	1.02499	0.0356143	0.957059	6.9881e+08	6.57451e+08	5.73642e+08	5.28538e+08	5.11504e+08	5.93824e+08	5.41066e+08	6.08045e+08	520958676	4.99484e+08	5.35802e+08	4.14096e+08	1.42761e+08	1.46543e+08	2.96135e+07	7.31756e+07	2.01101e+07	5.90221e+07	4.86993e+07	49028.2	5.0316e+07	1.67317e+08	5.6375e+07	1.60246e+08
CerG1(d18:1_10:0)+H_37.61	CerG1(d18:1_10:0)+H	CerG1	Neutral Glycosphingolipids	Simple Glc series	(d18:1_10:0)	(d18:1)	(10:0)		616.478	C34 H66 O8 N1	2.73696e+07	1.92577e+07	0	0	0.703616	-0.507141	0.135114	0.1	-3.32193	1	3.47036e+07	1.69834e+07	2.23079e+07	3.15211e+07	2.18392e+07	3.68625e+07	1.74266e+07	3.73739e+07	1.58971e+07	1.86297e+07	1.37989e+07	1.24199e+07	0	0	0	0	0	0	0	0	0	0	0	0
CerG1(d18:1_12:0)+H_39.07	CerG1(d18:1_12:0)+H	CerG1	Neutral Glycosphingolipids	Simple Glc series	(d18:1_12:0)	(d18:1)	(12:0)		644.51	C36 H70 O8 N1	3.42045e+07	3.74299e+07	1.63783e+06	2.59003e+06	1.0943	0.130007	0.537708	1.58138	0.661185	0.299575	4.20339e+07	3.28009e+07	2.69339e+07	3.59307e+07	2.62944e+07	4.1233e+07	3.61719e+07	5.45176e+07	3.71467e+07	4.23374e+07	2.74993e+07	2.69065e+07	516007	4.77697e+06	556778	1.74474e+06	881023	1.35144e+06	1.56701e+06	999173	4.80718e+06	2.17737e+06	3.60111e+06	2.38832e+06
CerG1(d18:1_14:0)+H_40.6	CerG1(d18:1_14:0)+H	CerG1	Neutral Glycosphingolipids	Simple Glc series	(d18:1_14:0)	(d18:1)	(14:0)		672.541	C38 H74 O8 N1	5.38331e+07	3.47958e+07	810900	820690	0.646365	-0.629579	0.0224679	1.01207	0.0173132	0.989164	8.097e+07	4.40267e+07	5.94242e+07	4.98601e+07	4.44224e+07	4.42952e+07	4.26697e+07	3.03501e+07	3.68924e+07	3.25686e+07	3.40452e+07	3.2249e+07	2.58317e+06	318899	0	285631	365914	1.31179e+06	133044	46759	172141	558668	3.6795e+06	334025
CerG1(d18:1_16:0)+H-H2O_42.18	CerG1(d18:1_16:0)+H-H2O	CerG1	Neutral Glycosphingolipids	Simple Glc series	(d18:1_16:0)	(d18:1)	(16:0)		682.562	C40 H76 O7 N1	3.21914e+08	1.77317e+08	1.04535e+07	1.33211e+07	0.550823	-0.86034	0.298213	1.27432	0.349732	0.728776	9.43587e+08	1.94876e+08	2.2413e+08	1.76764e+08	1.97151e+08	1.94974e+08	1.88004e+08	1.61972e+08	1.73308e+08	1.96539e+08	1.89473e+08	1.54608e+08	4.02256e+07	1.42174e+07	0	8.27803e+06	0	0	5.66217e+06	2.81294e+06	2.52122e+07	0	2.00999e+07	2.61397e+07
CerG1(d18:1_16:0)+H_42.18	CerG1(d18:1_16:0)+H	CerG1	Neutral Glycosphingolipids	Simple Glc series	(d18:1_16:0)	(d18:1)	(16:0)		700.572	C40 H78 O8 N1	1.52243e+09	1.43655e+09	3.61681e+08	4.04999e+08	0.943594	-0.083762	0.0974331	1.11977	0.163198	0.629984	1.64034e+09	1.57068e+09	1.42982e+09	1.53017e+09	1.46232e+09	1.50124e+09	1.53235e+09	1.49207e+09	1.4256e+09	1.475e+09	1407140159	1.28716e+09	4.95669e+08	4.79016e+08	442825297	2.34476e+08	2.50419e+08	2.67682e+08	2.07043e+08	5.66003e+08	2.42214e+08	6.46124e+08	3.91351e+08	3.77258e+08
CerG1(d18:1_16:1)+H_41.4	CerG1(d18:1_16:1)+H	CerG1	Neutral Glycosphingolipids	Simple Glc series	(d18:1_16:1)	(d18:1)	(16:1)		698.557	C40 H76 O8 N1	2.57152e+08	2.22392e+08	4.15626e+07	4.45777e+07	0.864826	-0.209517	0.0560747	1.07254	0.101036	0.851274	2.06668e+08	3.09113e+08	2.72809e+08	2.5601e+08	2.51891e+08	2.4642e+08	2.53386e+08	2.11495e+08	2.04251e+08	2.25246e+08	2.22233e+08	2.1774e+08	9.07464e+07	6.0932e+07	5.27892e+07	274745	2.06463e+07	2.39868e+07	2.70937e+07	2.59814e+07	3.19179e+07	7.09382e+07	4.70216e+07	6.45133e+07
CerG1(d18:1_18:0)+H-H2O_43.79	CerG1(d18:1_18:0)+H-H2O	CerG1	Neutral Glycosphingolipids	Simple Glc series	(d18:1_18:0)	(d18:1)	(18:0)		710.593	C42 H80 O7 N1	1.28612e+07	215800	13928.2	0	0.0167791	-5.89719	0.367912	0.1	-3.32193	0.363217	7.67637e+07	0	403831	0	0	0	994495	300305	0	0	0	0	0	0	83569.1	0	0	0	0	0	0	0	0	0
CerG1(d18:1_18:0)+H_43.79	CerG1(d18:1_18:0)+H	CerG1	Neutral Glycosphingolipids	Simple Glc series	(d18:1_18:0)	(d18:1)	(18:0)		728.603	C42 H82 O8 N1	2.95175e+07	2.69996e+07	0	0	0.914696	-0.128636	0.827392	0.1	-3.32193	1	4.67001e+07	4.17934e+07	0	5.82589e+07	3.01909e+07	161814	3.22173e+07	2.38393e+07	4.56452e+07	2.94948e+07	2.07062e+07	10094589	0	0	0	0	0	0	0	0	0	0	0	0
CerG1(d18:1_20:0)+H_45.22	CerG1(d18:1_20:0)+H	CerG1	Neutral Glycosphingolipids	Simple Glc series	(d18:1_20:0)	(d18:1)	(20:0)		756.635	C44 H86 O8 N1	1.5241e+08	1.04409e+08	0	6.85155e+06	0.685056	-0.545707	0.00516411	10	3.32193	0.22639	1.9886e+08	1.68882e+08	1.38389e+08	1.43121e+08	1.32742e+08	1.32465e+08	1.10024e+08	1.02223e+08	1.09163e+08	9.97377e+07	1.29378e+08	7.59288e+07	0	0	0	0	0	0	1.11405e+07	0	0	2.99688e+07	0	0
CerG1(d18:1_22:0)+H-H2O_46.64	CerG1(d18:1_22:0)+H-H2O	CerG1	Neutral Glycosphingolipids	Simple Glc series	(d18:1_22:0)	(d18:1)	(22:0)		766.656	C46 H88 O7 N1	2.82887e+08	1.98765e+08	1.13382e+08	9.52362e+07	0.70263	-0.509162	0.0112607	0.839962	-0.251605	0.498363	3.73007e+08	3.16911e+08	2.79718e+08	2.50496e+08	2.27405e+08	2.49785e+08	2.07542e+08	2.16064e+08	1.99956e+08	1.93203e+08	1.97975e+08	1.77848e+08	1.26099e+08	1.43067e+08	1.21702e+08	1.01096e+08	7.33605e+07	1.14965e+08	1.29749e+08	8.14568e+07	6.79155e+07	1.41998e+08	0	1.50298e+08
CerG1(d18:1_22:0)+H_46.64	CerG1(d18:1_22:0)+H	CerG1	Neutral Glycosphingolipids	Simple Glc series	(d18:1_22:0)	(d18:1)	(22:0)		784.666	C46 H90 O8 N1	2.28026e+09	1.81213e+09	1.13449e+09	1.20998e+09	0.794704	-0.33151	0.00747257	1.06654	0.0929412	0.685322	2.63769e+09	2.57938e+09	2.29324e+09	2.11759e+09	1.92843e+09	2.12522e+09	1.90068e+09	1.9549e+09	1.86753e+09	1.78634e+09	1.8515e+09	1.51185e+09	1.11047e+09	1.3269e+09	1.13522e+09	9.18804e+08	1.03874e+09	1.2768e+09	1.27571e+09	1.05587e+09	4.60555e+08	1.44315e+09	1.44575e+09	1.57885e+09
CerG1(d18:1_23:0)+H_47.21	CerG1(d18:1_23:0)+H	CerG1	Neutral Glycosphingolipids	Simple Glc series	(d18:1_23:0)	(d18:1)	(23:0)		798.682	C47 H92 O8 N1	9.10973e+08	7.06275e+08	5.25044e+08	5.06974e+08	0.775298	-0.367178	0.026891	0.965583	-0.0505273	0.698765	1.18738e+09	1.00555e+09	8.81901e+08	7.87377e+08	7.38803e+08	8.64827e+08	6.8082e+08	7.86921e+08	7.20267e+08	7.27755e+08	7.54427e+08	5.67462e+08	5.57229e+08	6.75575e+08	4.73992e+08	4.67898e+08	4.52367e+08	5.23203e+08	5.58325e+08	4.65869e+08	4.02588e+08	5.44296e+08	4.69811e+08	6.00954e+08
CerG1(d18:1_24:0)+H-H2O_47.86	CerG1(d18:1_24:0)+H-H2O	CerG1	Neutral Glycosphingolipids	Simple Glc series	(d18:1_24:0)	(d18:1)	(24:0)		794.687	C48 H92 O7 N1	9.21594e+08	7.17597e+08	5.91123e+08	7.27427e+08	0.778648	-0.360957	0.0169302	1.23059	0.299345	0.204531	1.13165e+09	1.03801e+09	9.29614e+08	8.70228e+08	7.38606e+08	8.21453e+08	7.40435e+08	8.14158e+08	7.67313e+08	7.00285e+08	7.11334e+08	5.72056e+08	4.64076e+08	5.42014e+08	6.33798e+08	7.55045e+08	4.47989e+08	7.03814e+08	7.28161e+08	3.46795e+08	8.88193e+08	7.2298e+08	9.33565e+08	7.4487e+08
CerG1(d18:1_24:0)+H_47.86	CerG1(d18:1_24:0)+H	CerG1	Neutral Glycosphingolipids	Simple Glc series	(d18:1_24:0)	(d18:1)	(24:0)		812.697	C48 H94 O8 N1	7.81041e+09	6.21628e+09	5.0853e+09	5.14792e+09	0.795897	-0.329347	0.0124494	1.01231	0.0176574	0.91546	9.25196e+09	8.77964e+09	7.84553e+09	7.2669e+09	6.40276e+09	7.31569e+09	6.29124e+09	6.90405e+09	6.56454e+09	6.30814e+09	6.1467e+09	5.08302e+09	3.81717e+09	5.92847e+09	5317334226	5.66523e+09	3.651e+09	6.13258e+09	6.08287e+09	4.6124e+09	3.7413e+09	6.09571e+09	5.12152e+09	5.23371e+09
CerG1(d18:1_24:1)+H-H2O_46.54	CerG1(d18:1_24:1)+H-H2O	CerG1	Neutral Glycosphingolipids	Simple Glc series	(d18:1_24:1)	(d18:1)	(24:1)		792.671	C48 H90 O7 N1	2.27636e+08	2.12933e+08	1.27233e+08	1.2015e+08	0.935412	-0.0963255	0.624564	0.944336	-0.082628	0.78301	2.90883e+08	2.58138e+08	9.30032e+07	2.4987e+08	2.37102e+08	2.36819e+08	2.16611e+08	2.1637e+08	2.16469e+08	2.04056e+08	2.18905e+08	2.0519e+08	1.01272e+08	1.72029e+08	1.60636e+08	8.76394e+07	1.10064e+08	1.31754e+08	1.39834e+08	8.40007e+07	3.46134e+07	1.37184e+08	1.67905e+08	1.57364e+08
CerG1(d18:1_24:1)+H_46.57	CerG1(d18:1_24:1)+H	CerG1	Neutral Glycosphingolipids	Simple Glc series	(d18:1_24:1)	(d18:1)	(24:1)		810.682	C48 H92 O8 N1	3.53289e+09	3.10306e+09	1.71564e+09	1.82705e+09	0.878336	-0.187156	0.00895801	1.06494	0.0907688	0.460207	3.89742e+09	3.77494e+09	3.37204e+09	3.40389e+09	3.25058e+09	3.49847e+09	3.17399e+09	3.4196e+09	3.19084e+09	2.94234e+09	3.03446e+09	2.85715e+09	1.52545e+09	1.98851e+09	1.81932e+09	1.7258e+09	1.5516e+09	1.68317e+09	1.83317e+09	1.595e+09	1.39573e+09	1.99377e+09	1.87174e+09	2.27289e+09
CerG1(d18:1_24:2)+H_45.69	CerG1(d18:1_24:2)+H	CerG1	Neutral Glycosphingolipids	Simple Glc series	(d18:1_24:2)	(d18:1)	(24:2)		808.666	C48 H90 O8 N1	5.67498e+08	4.95596e+08	2.10367e+08	2.1197e+08	0.8733	-0.195451	0.0048696	1.00762	0.0109516	0.959471	6.35859e+08	5.73557e+08	5.23737e+08	5.45941e+08	5.80265e+08	5.4563e+08	5.1394e+08	5.12615e+08	5.22895e+08	4.7713e+08	4.88971e+08	4.58026e+08	2.42581e+08	2.58504e+08	2.13271e+08	1.85319e+08	1.66079e+08	1.96444e+08	2.18768e+08	1.09834e+08	1.55476e+08	2.64615e+08	2.76516e+08	2.46609e+08
CerG1(d18:1_25:0)+H-H2O_48.39	CerG1(d18:1_25:0)+H-H2O	CerG1	Neutral Glycosphingolipids	Simple Glc series	(d18:1_25:0)	(d18:1)	(25:0)		808.702	C49 H94 O7 N1	2.33424e+08	6.79484e+07	8.71484e+07	1.49097e+08	0.291095	-1.78044	0.115632	1.71084	0.774706	0.347101	6.18356e+08	3.29399e+08	1.96966e+08	9.75731e+07	9.06325e+07	6.76175e+07	6.12109e+07	55261550	1.53392e+08	6.10774e+07	4.18214e+07	3.4927e+07	5.69802e+07	9.80366e+07	7.43794e+07	2.3964e+08	3.87511e+07	1.51031e+07	8.7325e+07	18991366	1.42752e+08	8.26468e+07	1.72474e+08	3.90394e+08
CerG1(d18:1_25:0)+H_48.39	CerG1(d18:1_25:0)+H	CerG1	Neutral Glycosphingolipids	Simple Glc series	(d18:1_25:0)	(d18:1)	(25:0)		826.713	C49 H96 O8 N1	4.93512e+08	3.35427e+08	2.48553e+08	2.3258e+08	0.679674	-0.557086	0.0194272	0.935737	-0.0958255	0.623118	6.78738e+08	570962147	4.83273e+08	4.23598e+08	3.46009e+08	4.58491e+08	3.33069e+08	3.92948e+08	3.5742e+08	3.50132e+08	3.30093e+08	2.48899e+08	2.33672e+08	3.58982e+08	1.89475e+08	2.79844e+08	1.81915e+08	2.47427e+08	2.5912e+08	1.8089e+08	2.25567e+08	2.66848e+08	1.89917e+08	2.73137e+08
CerG1(d18:1_26:0)+H_48.95	CerG1(d18:1_26:0)+H	CerG1	Neutral Glycosphingolipids	Simple Glc series	(d18:1_26:0)	(d18:1)	(26:0)		840.729	C50 H98 O8 N1	4.71455e+08	2.72636e+08	1.25264e+08	1.08326e+08	0.578286	-0.790145	0.000255064	0.864784	-0.209588	0.413947	5.49117e+08	5.53754e+08	4.86928e+08	4.15892e+08	4.04473e+08	4.18568e+08	2.80339e+08	3.56489e+08	2.62873e+08	2.54113e+08	2.71999e+08	2.10004e+08	1.01897e+08	1.79445e+08	1.49909e+08	1.29027e+08	8.01529e+07	1.11153e+08	1.58909e+08	8.20581e+07	8.01361e+07	1.19782e+08	7.90425e+07	1.30029e+08
CerG1(d18:1_26:1)+H_47.52	CerG1(d18:1_26:1)+H	CerG1	Neutral Glycosphingolipids	Simple Glc series	(d18:1_26:1)	(d18:1)	(26:1)		838.713	C50 H96 O8 N1	1.31578e+08	8.87039e+07	3.1549e+07	2.11808e+07	0.674153	-0.568851	0.00968914	0.671361	-0.574838	0.172682	1.79861e+08	1.39624e+08	1.31258e+08	1.2072e+08	1.0695e+08	1.11057e+08	8.79803e+07	9.9365e+07	8.70613e+07	9.06544e+07	9.01001e+07	7.70625e+07	3.02115e+07	4.30594e+07	3.32069e+07	2.96121e+07	2.34807e+07	2.97235e+07	3.08114e+07	2.1517e+07	2.4297e+07	4.28457e+07	3.1737e+06	4.43984e+06
CerG1(d18:2_22:0)+H_45.99	CerG1(d18:2_22:0)+H	CerG1	Neutral Glycosphingolipids	Simple Glc series	(d18:2_22:0)	(d18:2)	(22:0)		782.65	C46 H88 O8 N1	1.45703e+08	1.13905e+08	1.16511e+07	3.86861e+06	0.781761	-0.3552	0.00726811	0.332038	-1.59058	0.374859	1.78364e+08	1.54589e+08	1.24749e+08	1.44587e+08	1.37545e+08	1.34385e+08	1.28729e+08	1.14175e+08	1.12537e+08	1.07079e+08	1.10401e+08	1.10508e+08	5.07321e+07	4.93898e+06	6.03783e+06	3.98997e+06	1.74665e+06	2.46116e+06	4.8045e+06	1.21182e+06	652992	1.27814e+07	340475	3.42046e+06
CerG1(d32:0+pO)-H_39.12	CerG1(d32:0+pO)-H	CerG1	Neutral Glycosphingolipids	Simple Glc series	(d32:0+pO)	(d32:0+pO)			688.537	C38 H74 O9 N1	2.69719e+07	2.57189e+06	1.06791e+06	272262	0.0953545	-3.39056	0.0102105	0.254949	-1.97172	0.209567	3.28756e+07	3.35902e+07	4.51661e+07	2.67891e+07	0	2.34103e+07	5.96038e+06	2.58332e+06	6.52216e+06	36183.2	202167	127137	17843.4	230315	810005	3.54344e+06	1.58561e+06	220225	61721.1	274998	71330.8	121174	291351	812995
CerG1(d32:1+pO)-H_39.42	CerG1(d32:1+pO)-H	CerG1	Neutral Glycosphingolipids	Simple Glc series	(d32:1+pO)	(d32:1+pO)			686.521	C38 H72 O9 N1	1.86202e+07	4.30358e+06	1.15617e+07	558520	0.231125	-2.11326	0.00171262	0.0483079	-4.3716	0.00677682	2.25479e+07	1.77628e+07	2.67987e+07	1.83537e+07	7.88981e+06	1.83681e+07	5.5068e+06	2.37323e+06	7.26788e+06	5.99938e+06	2.49864e+06	2.17558e+06	3.84901e+06	1.72208e+07	1.91106e+07	1.34023e+07	1.00467e+07	5.74054e+06	127339	983833	44574	1.97586e+06	188119	31398
CerG1(d32:2)-H_39.12	CerG1(d32:2)-H	CerG1	Neutral Glycosphingolipids	Simple Glc series	(d32:2)	(d32:2)			668.511	C38 H70 O8 N1	9.04096e+06	262284	156773	22115.6	0.0290107	-5.10727	0.0506819	0.141068	-2.82553	0.00301153	1.3798e+07	1.28283e+07	2.12558e+07	6.04496e+06	0	318717	504669	114083	245237	403722	305994	0	62417.1	238659	234531	133858	137562	133608	0	64691.6	0	0	0	68002.3
CerG1(d34:0)-H_42.38	CerG1(d34:0)-H	CerG1	Neutral Glycosphingolipids	Simple Glc series	(d34:0)	(d34:0)			700.573	C40 H78 O8 N1	1.94693e+09	1.44297e+09	1.06166e+09	1.21035e+09	0.741151	-0.432161	0.00999106	1.14005	0.189095	0.294638	1.91881e+09	2.133e+09	2.42966e+09	1.91518e+09	1.61399e+09	1.67092e+09	1.28677e+09	1.20774e+09	1.82694e+09	1.49273e+09	1.58436e+09	1.25925e+09	6.58606e+08	1.2267e+09	9.71502e+08	1.05485e+09	1.09751e+09	1.36082e+09	1.18498e+09	9.33922e+08	1.12321e+09	1.06561e+09	1.52868e+09	1.42569e+09
CerG1(d34:1)-H_42.22	CerG1(d34:1)-H	CerG1	Neutral Glycosphingolipids	Simple Glc series	(d34:1)	(d34:1)			698.558	C40 H76 O8 N1	1.13258e+10	6.93878e+09	5.86922e+09	6.67111e+09	0.612653	-0.706857	0.00621849	1.13663	0.184757	0.29434	1.28901e+10	1.31277e+10	1.45218e+10	1.00496e+10	8.17657e+09	9.18902e+09	6.30308e+09	5.58435e+09	8.6301e+09	7.42828e+09	7.54409e+09	6.1428e+09	4.08524e+09	7.02352e+09	5.68913e+09	5.4901e+09	5.95881e+09	6.96853e+09	6.19758e+09	5.0367e+09	6.18536e+09	5.8299e+09	8.40369e+09	8.37342e+09
CerG1(d34:1+pO)-H_41.56	CerG1(d34:1+pO)-H	CerG1	Neutral Glycosphingolipids	Simple Glc series	(d34:1+pO)	(d34:1+pO)			714.553	C40 H76 O9 N1	7.48879e+08	4.35783e+08	8.67939e+08	8.30416e+08	0.581913	-0.781124	0.0120104	0.956768	-0.0637584	0.746721	8.8978e+08	9.03832e+08	9.88966e+08	6.26411e+08	5.13445e+08	5.70843e+08	4.15805e+08	3.8342e+08	4.65363e+08	4.55412e+08	4.19811e+08	4.74885e+08	5.60356e+08	9.88386e+08	8.47821e+08	7.79196e+08	1.03855e+09	9.93327e+08	7.02844e+08	6.31262e+08	8.0048e+08	6.72994e+08	1.14517e+09	1.02975e+09
CerG1(d34:2)-H_41.16	CerG1(d34:2)-H	CerG1	Neutral Glycosphingolipids	Simple Glc series	(d34:2)	(d34:2)			696.542	C40 H74 O8 N1	1.92851e+08	1.53148e+08	1.22634e+08	1.30673e+08	0.794126	-0.33256	0.388208	1.06555	0.0916024	0.632438	2.49991e+08	2.50826e+08	2.71595e+08	1.84127e+08	0	2.0057e+08	1.28488e+08	1.16291e+08	1.92683e+08	1.68932e+08	1.72012e+08	1.40484e+08	7.3425e+07	1.4935e+08	1.22365e+08	1.1458e+08	1.26327e+08	1.49758e+08	1.17435e+08	1.01128e+08	1.0606e+08	1.29399e+08	1.66327e+08	1.6369e+08
CerG1(d36:0)-H_43.63	CerG1(d36:0)-H	CerG1	Neutral Glycosphingolipids	Simple Glc series	(d36:0)	(d36:0)			728.605	C42 H82 O8 N1	2.28316e+08	1.8501e+08	2.14391e+08	2.51462e+08	0.810326	-0.303426	0.0348697	1.17291	0.230091	0.10312	2.06147e+08	2.46942e+08	2.50853e+08	2.24222e+08	1.74894e+08	2.66836e+08	1.59601e+08	1.55941e+08	2.01952e+08	2.25866e+08	1.92073e+08	1.74629e+08	1.3653e+08	2.51061e+08	1.9459e+08	2.34389e+08	2.23828e+08	2.45951e+08	2.44991e+08	2.21235e+08	2.52286e+08	2.33761e+08	2.85414e+08	2.71081e+08
CerG1(d36:1)-H_43.59	CerG1(d36:1)-H	CerG1	Neutral Glycosphingolipids	Simple Glc series	(d36:1)	(d36:1)			726.589	C42 H80 O8 N1	1.40308e+09	9.62623e+08	1.09741e+09	1.26066e+09	0.686079	-0.543553	0.00156634	1.14876	0.200081	0.227574	1.50642e+09	1.64087e+09	1.55349e+09	1.36074e+09	1.12952e+09	1.22744e+09	8.79508e+08	7.99532e+08	1.02948e+09	1.02647e+09	9.6353e+08	1.07722e+09	7.32488e+08	1.42441e+09	1.00658e+09	1.00692e+09	1.16208e+09	1.25196e+09	1.18096e+09	9.89453e+08	1.47387e+09	1.0977e+09	1.40973e+09	1.41225e+09
CerG1(d36:1)-H_46.39	CerG1(d36:1)-H	CerG1	Neutral Glycosphingolipids	Simple Glc series	(d36:1)	(d36:1)			726.589	C42 H80 O8 N1	8.2258e+08	4.04809e+08	6.48269e+08	5.83328e+08	0.492121	-1.02291	0.0779262	0.899825	-0.152284	0.368583	1.2051e+09	1.17683e+09	1.12755e+09	6.78128e+08	0	7.4788e+08	3.7589e+08	3.10623e+08	5.38573e+08	4.66592e+08	4.17032e+08	3.20146e+08	4.72752e+08	7.06717e+08	6.53214e+08	6.63856e+08	6.69394e+08	7.23679e+08	8.07746e+08	3.90165e+08	5.34243e+08	5.10439e+08	6.18943e+08	6.38434e+08
CerG1(d36:1+pO)-H_42.96	CerG1(d36:1+pO)-H	CerG1	Neutral Glycosphingolipids	Simple Glc series	(d36:1+pO)	(d36:1+pO)			742.584	C42 H80 O9 N1	6.65398e+07	4.75971e+07	6.96731e+07	6.81114e+07	0.715318	-0.483343	0.235661	0.977585	-0.0327052	0.863725	7.64087e+07	8.93489e+07	9.30965e+07	7.55521e+07	0	6.48326e+07	5.24729e+07	4.56668e+07	5.14733e+07	5.09197e+07	4.92162e+07	3.5834e+07	4.07898e+07	8.43939e+07	6.77843e+07	7.34956e+07	6.72105e+07	8.43647e+07	7.00628e+07	5.05553e+07	5.8989e+07	5.8704e+07	8.5769e+07	8.45885e+07
CerG1(d37:1)-H_39.93	CerG1(d37:1)-H	CerG1	Neutral Glycosphingolipids	Simple Glc series	(d37:1)	(d37:1)			740.605	C43 H82 O8 N1	3.524e+07	2.47064e+07	4.55036e+07	4.15937e+07	0.701091	-0.512327	0.21208	0.914075	-0.129616	0.428482	4.03553e+07	4.50493e+07	4.90937e+07	3.54489e+07	0	4.14926e+07	2.51279e+07	1.9735e+07	2.40399e+07	2.75486e+07	3.00542e+07	2.17329e+07	3.07807e+07	5.45904e+07	5.08808e+07	4.16621e+07	4.3722e+07	5.13859e+07	4.37442e+07	3.26544e+07	3.82369e+07	3.45987e+07	5.00594e+07	5.02686e+07
CerG1(d38:1)-H_45.02	CerG1(d38:1)-H	CerG1	Neutral Glycosphingolipids	Simple Glc series	(d38:1)	(d38:1)			754.62	C44 H84 O8 N1	9.66191e+08	8.08532e+08	8.66507e+08	1.08272e+09	0.836825	-0.257003	0.0574366	1.24952	0.321377	0.0913494	8.32845e+08	9.72955e+08	1.09778e+09	8.59737e+08	8.86016e+08	1.14781e+09	7.50044e+08	6.30338e+08	9.95105e+08	8.70935e+08	8.33157e+08	7.71616e+08	5.30335e+08	9.69084e+08	8.5882e+08	8.41534e+08	9.4397e+08	1.0553e+09	1.06992e+09	7.91721e+08	1288494471	8.53097e+08	1.25467e+09	1.23842e+09
CerG1(d39:1)-H_45.69	CerG1(d39:1)-H	CerG1	Neutral Glycosphingolipids	Simple Glc series	(d39:1)	(d39:1)			768.636	C45 H86 O8 N1	4.63057e+07	3.57962e+07	5.55553e+07	5.23224e+07	0.77304	-0.371384	0.33936	0.941807	-0.0864967	0.617682	5.02018e+07	5.96764e+07	6.40162e+07	4.27923e+07	0	6.11477e+07	3.60207e+07	2.99326e+07	3.85173e+07	4.06276e+07	41052105	2.86269e+07	3.24402e+07	6.49615e+07	5.85151e+07	5.53004e+07	5.48913e+07	6.72233e+07	5.04923e+07	3.98956e+07	5.04434e+07	4.79169e+07	6.5318e+07	5.98679e+07
CerG1(d40:0+pO)+H-H2O_46.61	CerG1(d40:0+pO)+H-H2O	CerG1	Neutral Glycosphingolipids	Simple Glc series	(d40:0+pO)	(d40:0+pO)			784.666	C46 H90 O8 N1	2.3114e+09	1.81993e+09	6.96349e+08	5.81824e+08	0.787373	-0.34488	0.00667967	0.835534	-0.259229	0.323879	2.70342e+09	2.61056e+09	2.27777e+09	2.14859e+09	1.96445e+09	2.1636e+09	1.92869e+09	1.9632e+09	1.9083e+09	1.7666e+09	1.83288e+09	1.51993e+09	8.78053e+08	9.63674e+08	7.95455e+08	5.1005e+08	3.75555e+08	6.55309e+08	6.44973e+08	4.25733e+08	3.727e+08	7.19331e+08	6.85628e+08	6.42577e+08
CerG1(d40:0+pO)-H_45.82	CerG1(d40:0+pO)-H	CerG1	Neutral Glycosphingolipids	Simple Glc series	(d40:0+pO)	(d40:0+pO)			800.662	C46 H90 O9 N1	6.42585e+07	6.30178e+07	1.08657e+08	1.25221e+08	0.980692	-0.0281281	0.931268	1.15245	0.2047	0.37963	7.01047e+07	8.06804e+07	8.47487e+07	6.27603e+07	0	8.72567e+07	6.02641e+07	51997153	7.01741e+07	7.10968e+07	6.67075e+07	5.7867e+07	5.6114e+07	1.24561e+08	1.08562e+08	1.13695e+08	1.16848e+08	1.32162e+08	1.14802e+08	8.51112e+07	1.29729e+08	9.887e+07	1.39286e+08	1.8353e+08
CerG1(d40:1)-H_46.25	CerG1(d40:1)-H	CerG1	Neutral Glycosphingolipids	Simple Glc series	(d40:1)	(d40:1)			782.652	C46 H88 O8 N1	1.8445e+09	1.52211e+09	1.83049e+09	2.37854e+09	0.825216	-0.277157	0.114682	1.2994	0.377849	0.0782938	1.96278e+09	2.06769e+09	2.28348e+09	1.49849e+09	1.3412e+09	1.91338e+09	1.16289e+09	1.15425e+09	1.7434e+09	1.68243e+09	1.71761e+09	1.67211e+09	1.05242e+09	2.04675e+09	1.82926e+09	1.76552e+09	2.08508e+09	2203912701	1.93955e+09	1.68237e+09	2.66012e+09	2.11699e+09	2.91051e+09	2.96172e+09
CerG1(d40:2)-H_45.31	CerG1(d40:2)-H	CerG1	Neutral Glycosphingolipids	Simple Glc series	(d40:2)	(d40:2)			780.636	C46 H86 O8 N1	3.20431e+08	3.31367e+08	2.28903e+08	3.19068e+08	1.03413	0.0484125	0.878332	1.3939	0.479131	0.0394401	3.23462e+08	4.00316e+08	4.26257e+08	3.38893e+08	0	4.3366e+08	3.09443e+08	2.8962e+08	3.66212e+08	3.54599e+08	3.65583e+08	3.02744e+08	1.44308e+08	2.86238e+08	2.19464e+08	1.37836e+08	2.76196e+08	3.09374e+08	2.72461e+08	2.54094e+08	3.20455e+08	3.01767e+08	3.83169e+08	3.82465e+08
CerG1(d41:0+pO)-H_46.12	CerG1(d41:0+pO)-H	CerG1	Neutral Glycosphingolipids	Simple Glc series	(d41:0+pO)	(d41:0+pO)			814.678	C47 H92 O9 N1	3.42569e+06	1.53458e+06	1.51226e+07	1.24955e+07	0.447961	-1.15856	0.092712	0.826278	-0.275301	0.3536	2.48021e+06	2.838e+06	5.00176e+06	4.33757e+06	0	5.89664e+06	875743	965111	1.30414e+06	746441	3.85996e+06	1.45605e+06	4.50245e+06	1.5373e+07	2.01997e+07	1.79533e+07	1.73774e+07	1.53298e+07	1.49325e+07	1.36522e+07	9.34676e+06	11312778	1.75873e+07	8.14138e+06
CerG1(d42:0+pO)+H-H2O_47.48	CerG1(d42:0+pO)+H-H2O	CerG1	Neutral Glycosphingolipids	Simple Glc series	(d18:0+pO_24:0)	(d18:0+pO)	(24:0)		812.697	C48 H94 O8 N1	7.8286e+09	6.22713e+09	4.61532e+09	2.91591e+09	0.795434	-0.330185	0.0141255	0.631789	-0.662484	0.0988196	9.31065e+09	8.84422e+09	7.80848e+09	7.30262e+09	6.37842e+09	7.32718e+09	6.31115e+09	7.07362e+09	6.50024e+09	6.30833e+09	6.08177e+09	5.0877e+09	3.67337e+09	5.38014e+09	4.97898e+09	4.89678e+09	3.63115e+09	5.13152e+09	5.23388e+09	3.72992e+09	1.00891e+09	5.03196e+09	1.80068e+09	6.90119e+08
CerG1(d42:1)-H_47.6	CerG1(d42:1)-H	CerG1	Neutral Glycosphingolipids	Simple Glc series	(d42:1)	(d42:1)			810.683	C48 H92 O8 N1	1.86224e+09	1.53007e+09	2.16764e+09	2.69359e+09	0.821624	-0.283449	0.160658	1.24263	0.313401	0.123778	2.07358e+09	2.17763e+09	2.38114e+09	1.5054e+09	1.32406e+09	1.71164e+09	1.15461e+09	1.10124e+09	1.87031e+09	1.83601e+09	1.73887e+09	1.47935e+09	1.30208e+09	2.40426e+09	2.16513e+09	2.26953e+09	2.33003e+09	2.53482e+09	2.35759e+09	1.76321e+09	3.13451e+09	2.40038e+09	3.14929e+09	3.35654e+09
CerG1(d42:1+hO)-H_45.64	CerG1(d42:1+hO)-H	CerG1	Neutral Glycosphingolipids	Simple Glc series	(d42:1+hO)	(d42:1+hO)			826.678	C48 H92 O9 N1	3.41568e+08	3.73533e+08	4.83243e+08	5.24487e+08	1.09358	0.129061	0.684177	1.08535	0.118157	0.540799	3.58794e+08	4.16068e+08	4.32174e+08	3.40454e+08	0	5.01919e+08	3.34075e+08	3.10734e+08	4.02195e+08	4.25235e+08	4.10842e+08	3.58116e+08	2.84738e+08	5.60301e+08	4.81097e+08	4.75355e+08	4.84672e+08	6.13294e+08	4.90434e+08	3.65204e+08	5.77607e+08	4.36344e+08	6.09115e+08	6.68217e+08
CerG1(d42:2)-H_46.22	CerG1(d42:2)-H	CerG1	Neutral Glycosphingolipids	Simple Glc series	(d42:2)	(d42:2)			808.667	C48 H90 O8 N1	2.91689e+09	2.61581e+09	2.67725e+09	3.35354e+09	0.896781	-0.157173	0.274068	1.25261	0.324933	0.116472	2.91304e+09	3.08153e+09	3.36821e+09	2.44836e+09	2.36882e+09	3.3214e+09	2.07714e+09	2.0355e+09	3.09277e+09	2.97105e+09	2.97403e+09	2.54439e+09	1.54853e+09	3.08377e+09	2.77252e+09	2.5954e+09	2.74724e+09	3.31603e+09	2.88003e+09	2.34672e+09	3.71438e+09	2.92719e+09	4.09319e+09	4.15971e+09
CerG1(d42:2+pO)-H_44.88	CerG1(d42:2+pO)-H	CerG1	Neutral Glycosphingolipids	Simple Glc series	(d42:2+pO)	(d42:2+pO)			824.662	C48 H90 O9 N1	1.15266e+08	1.19999e+08	1.69823e+08	1.86523e+08	1.04106	0.0580555	0.860893	1.09834	0.135322	0.506766	1.11036e+08	1.35446e+08	144647855	1.17809e+08	0	1.82655e+08	1.20467e+08	1.04261e+08	1.25817e+08	1.31997e+08	1.31937e+08	1.05512e+08	1.02808e+08	1.97658e+08	1.73106e+08	1.5573e+08	1.77626e+08	2.12009e+08	1.75045e+08	1.35791e+08	1.93975e+08	1.44241e+08	2.12269e+08	2.57817e+08
CerG1(d42:3)-H_45.51	CerG1(d42:3)-H	CerG1	Neutral Glycosphingolipids	Simple Glc series	(d42:3)	(d42:3)			806.652	C48 H88 O8 N1	1.2693e+09	1.08035e+09	9.92407e+08	1.20536e+09	0.851139	-0.232533	0.0630654	1.21459	0.280464	0.137189	1.12692e+09	1.24952e+09	1.40875e+09	1.10536e+09	1.16411e+09	1.56116e+09	1.02086e+09	9.56515e+08	1.23307e+09	1.14264e+09	1.17964e+09	9.49388e+08	6.02477e+08	1.16808e+09	1.00848e+09	9.2154e+08	1.04944e+09	1.20443e+09	1.06663e+09	9.10551e+08	1.25271e+09	1.04453e+09	1.47958e+09	1.47817e+09
CerG1(d44:1)-H_48.73	CerG1(d44:1)-H	CerG1	Neutral Glycosphingolipids	Simple Glc series	(d44:1)	(d44:1)			838.714	C50 H96 O8 N1	5.59229e+07	2.06077e+07	2.27742e+07	2.52966e+07	0.368501	-1.44026	0.0481364	1.11076	0.151548	0.486911	7.52025e+07	9.12127e+07	7.78499e+07	5.31043e+07	0	3.81682e+07	2.21363e+07	1.87126e+07	2.52085e+07	2.48576e+07	2.11061e+07	1.1625e+07	1.23106e+07	2.8905e+07	2.36613e+07	2.487e+07	2.3409e+07	2.34892e+07	2.31171e+07	1.35882e+07	2.64938e+07	2.63711e+07	3.1617e+07	3.05926e+07
CerG1(d44:4)-H_46.08	CerG1(d44:4)-H	CerG1	Neutral Glycosphingolipids	Simple Glc series	(d44:4)	(d44:4)			832.667	C50 H90 O8 N1	2.39464e+07	2.76445e+06	4.17194e+06	999671	0.115443	-3.11474	0.0314021	0.239618	-2.06119	0.0122061	4.02768e+07	3.6714e+07	4.1017e+07	1.33136e+07	0	1.23567e+07	5.75512e+06	4.88018e+06	2.89307e+06	1.20755e+06	1.05055e+06	800216	3.71663e+06	5.0657e+06	643704	6.79625e+06	5.34196e+06	3.46741e+06	720349	241419	746414	613760	3.00507e+06	671020
CerG1(d45:7)+NH4_35.07	CerG1(d45:7)+NH4	CerG1	Neutral Glycosphingolipids	Simple Glc series	(d45:7)	(d45:7)			859.677	C51 H91 O8 N2	2.02405e+07	0	2.60163e+06	21508.2	0.1	-3.32193	0.349471	0.00826722	-6.91838	0.35358	1.18293e+08	77173.4	3.07281e+06	0	0	0	0	0	0	0	0	0	1.5219e+07	353669	37099.2	0	0	0	0	0	74694.4	54354.8	0	0
CerG1(d49:7)+NH4_38.76	CerG1(d49:7)+NH4	CerG1	Neutral Glycosphingolipids	Simple Glc series	(d49:7)	(d49:7)			915.74	C55 H99 O8 N2	5.82351e+07	1.24575e+06	3.41837e+06	1.74865e+06	0.0213918	-5.5468	0.0458758	0.511543	-0.967072	0.307139	1.46642e+08	9.51545e+07	4.88148e+07	3.10656e+07	1.72021e+07	1.05319e+07	4.94741e+06	0	218367	177577	417796	1.71336e+06	713346	189800	2.05919e+06	5.23873e+06	7.13627e+06	5.1729e+06	6.87246e+06	201880	1.10603e+06	1.18856e+06	292606	830335
CerG2(d18:1_16:0)+H_40.56	CerG2(d18:1_16:0)+H	CerG2	Neutral Glycosphingolipids	Simple Glc series	(d18:1_16:0)	(d18:1)	(16:0)		862.625	C46 H88 O13 N1	2.14689e+07	4.26903e+06	346004	422455	0.198847	-2.33027	0.076817	1.22095	0.288009	0.786353	4.14227e+07	47318782	2.03797e+07	6.05251e+06	1.23268e+07	1.31273e+06	4.84741e+06	2.63371e+06	5.70114e+06	1.12069e+06	3.9626e+06	7.34863e+06	1.3039e+06	0	0	382944	0	389181	0	249941	904219	1.02e+06	0	360572
CerG2(d18:1_24:0)+H_47.52	CerG2(d18:1_24:0)+H	CerG2	Neutral Glycosphingolipids	Simple Glc series	(d18:1_24:0)	(d18:1)	(24:0)		974.75	C54 H104 O13 N1	7.33436e+07	3.80053e+07	8.31792e+07	6.21643e+07	0.518181	-0.948472	0.0407839	0.747354	-0.420137	0.46763	1.25179e+08	9.20598e+07	7.14349e+07	4.21123e+07	4.38541e+07	6.5422e+07	4.77057e+07	4.72918e+07	5.66344e+07	2.41902e+07	2.29558e+07	2.92536e+07	5.6508e+07	1.65087e+08	1.02724e+08	8.26629e+07	3.27157e+07	5.93775e+07	1.19421e+08	8.41235e+07	5.15001e+07	1.0671e+08	0	1.12309e+07
CerG2(d18:1_24:1)+H_46.15	CerG2(d18:1_24:1)+H	CerG2	Neutral Glycosphingolipids	Simple Glc series	(d18:1_24:1)	(d18:1)	(24:1)		972.735	C54 H102 O13 N1	5.48465e+07	4.73375e+07	2.12442e+07	1.51264e+07	0.863091	-0.212415	0.146057	0.712027	-0.489997	0.420613	7.12061e+07	5.47523e+07	5.98611e+07	4.32572e+07	4.87523e+07	5.12502e+07	4.67159e+07	4.86231e+07	5.34876e+07	5.0768e+07	3.60301e+07	4.84005e+07	5.03571e+07	2.21299e+07	1.52255e+07	1.43828e+07	1.76882e+07	7.6815e+06	2.15017e+07	10797368	1.07751e+06	1.25107e+07	1.66555e+07	2.82158e+07
CerG2GNAc1(d30:0+pO)-H_30.64	CerG2GNAc1(d30:0+pO)-H	CerG2GNAc1	Neutral Glycosphingolipids	Simple Glc series	(d30:0+pO)	(d30:0+pO)			1025.64	C50 H93 O19 N2	1.17592e+07	1.22923e+06	2.28193e+06	5.1908e+06	0.104533	-3.25797	0.0345193	2.27474	1.1857	0.374913	2.25299e+07	2.04291e+07	1.13622e+07	1.30476e+07	0	3.18656e+06	2.66415e+06	3.9501e+06	243678	0	273155	244275	261281	302747	2.42583e+06	2.6341e+06	4.2e+06	3.86763e+06	5.1074e+06	203097	1.94143e+07	2.65906e+06	648209	3.11271e+06
CerP(d17:0+pO)+CH3COO_13.7	CerP(d17:0+pO)+CH3COO	CerP	Glycosphingolipids	Ceramides phosphate	(d17:0+pO)	(d17:0+pO)			456.237	C19 H39 O9 N1 P1	5.96341e+06	193928	0	0	0.0325197	-4.94254	0.0193913	0.1	-3.32193	1	6.35593e+06	1.18796e+07	8.63887e+06	2.94722e+06	0	5.95886e+06	602006	90793.1	470772	0	0	0	0	0	0	0	0	0	0	0	0	0	0	0
CerP(d17:0+pO)+CH3COO_17.24	CerP(d17:0+pO)+CH3COO	CerP	Glycosphingolipids	Ceramides phosphate	(d17:0+pO)	(d17:0+pO)			456.237	C19 H39 O9 N1 P1	3.60679e+07	5.02683e+07	5.21611e+07	5.89116e+07	1.39372	0.478937	0.439284	1.12942	0.175579	0.580167	2.42208e+07	5.13714e+07	7.69096e+07	2.35623e+07	0	4.03431e+07	2.6696e+07	1.02592e+08	8.00624e+07	4.62034e+07	2.93545e+07	1.67023e+07	1.62522e+07	4.48902e+07	4.82153e+07	6.61694e+07	6.91059e+07	6.83335e+07	7.19792e+07	51697134	9.41659e+07	4.05858e+07	5.06355e+07	4.44063e+07
CerP(d18:0+pO)+CH3COO_14.23	CerP(d18:0+pO)+CH3COO	CerP	Glycosphingolipids	Ceramides phosphate	(d18:0+pO)	(d18:0+pO)			470.252	C20 H41 O9 N1 P1	2.11821e+07	2.28983e+07	1.16868e+07	2.71097e+06	1.08102	0.11239	0.82299	0.231969	-2.108	0.044784	2.0849e+07	3.33282e+07	3.42849e+07	1.26824e+07	0	2.59483e+07	1.00088e+07	4.08535e+07	3.59828e+07	1.64862e+07	2.16352e+07	1.24231e+07	3.83013e+06	2.01604e+07	0	1.95655e+07	1.42616e+07	1.23033e+07	7.41894e+06	219361	0	6.61709e+06	0	2.01046e+06
CerP(d18:0+pO)+CH3COO_17.99	CerP(d18:0+pO)+CH3COO	CerP	Glycosphingolipids	Ceramides phosphate	(d18:0+pO)	(d18:0+pO)			470.252	C20 H41 O9 N1 P1	1.45072e+08	1.0456e+08	1.25161e+08	1.37366e+08	0.720749	-0.472431	0.51564	1.09752	0.134241	0.757484	1.32984e+08	1.8977e+08	2.79749e+08	8.08171e+07	0	1.8711e+08	4.52338e+07	2.58568e+08	2.33453e+08	4.90021e+07	2.19547e+07	1.91507e+07	1.80048e+06	1.10288e+08	1.27167e+08	1.72245e+08	1.70542e+08	1.68925e+08	1.90834e+08	1.21822e+08	2.47802e+08	8.9586e+07	80255813	9.38983e+07
CerP(d18:1+hO)+CH3COO_14.26	CerP(d18:1+hO)+CH3COO	CerP	Glycosphingolipids	Ceramides phosphate	(d18:1+hO)	(d18:1+hO)			468.237	C20 H39 O9 N1 P1	4.748e+07	4.3484e+07	3.76871e+07	1.99897e+07	0.915838	-0.126836	0.828905	0.530413	-0.914813	0.0301617	4.80016e+07	7.19559e+07	8.32847e+07	3.15624e+07	0	5.00755e+07	2.60256e+07	8.15635e+07	8.07575e+07	0	4.61515e+07	2.64059e+07	1.3987e+07	4.12398e+07	4.26091e+07	3.84185e+07	5.11617e+07	3.87064e+07	2.86379e+07	1.41956e+07	3.93761e+07	1.76955e+07	1.11593e+07	8.87393e+06
CerP(d18:1+hO)+CH3COO_17.62	CerP(d18:1+hO)+CH3COO	CerP	Glycosphingolipids	Ceramides phosphate	(d18:1+hO)	(d18:1+hO)			468.237	C20 H39 O9 N1 P1	4.11015e+08	4.45226e+08	4.98289e+08	5.56488e+08	1.08323	0.115345	0.847714	1.1168	0.15937	0.600446	3.55163e+08	6.08082e+08	8.58085e+08	2.33186e+08	0	4.11575e+08	2.62125e+08	8.85106e+08	7.58598e+08	3.82351e+08	2.3476e+08	1.48413e+08	159046069	4.3986e+08	5.02555e+08	6.61377e+08	6.57725e+08	5.6917e+08	6.85808e+08	4.55357e+08	8.74662e+08	4.02391e+08	4.86802e+08	4.3391e+08
CerP(d18:1+hO_17:0+O)+Na_20.06	CerP(d18:1+hO_17:0+O)+Na	CerP	Glycosphingolipids	Ceramides phosphate	(d18:1+hO_17:0+O)	(d18:1+hO)	(17:0+O)		686.473	C35 H70 O8 N1 P1 Na1	1.86785e+08	2.62838e+07	3.60748e+06	1.24827e+06	0.140717	-2.82914	0.205612	0.346024	-1.53106	0.319075	7.334e+08	8.31583e+07	1.45363e+08	6.48157e+07	4.47203e+07	4.92536e+07	1.95141e+07	2.41879e+07	3.50711e+07	3.8596e+07	1.31304e+07	27203093	1.39873e+07	2.63494e+06	2.67073e+06	294739	793105	1.26403e+06	616102	379943	632382	1.97643e+06	2.76525e+06	1.11953e+06
CerP(d19:0+pO)+HCOO_14.43	CerP(d19:0+pO)+HCOO	CerP	Glycosphingolipids	Ceramides phosphate	(d19:0+pO)	(d19:0+pO)			470.252	C20 H41 O9 N1 P1	2.16333e+07	1.96225e+07	6.1961e+06	244852	0.90705	-0.140746	0.802197	0.0395172	-4.66138	0.0289388	2.08975e+07	3.36527e+07	3.4199e+07	1.4551e+07	0	2.64998e+07	1.10103e+07	4.03332e+07	3.40996e+07	1.10174e+07	1.50735e+07	6.20117e+06	2.33364e+06	1.4598e+07	4.85468e+06	5.37542e+06	8.53264e+06	1.48216e+06	697778	122743	648593	0	0	0
CerP(d19:0+pO)+HCOO_18.15	CerP(d19:0+pO)+HCOO	CerP	Glycosphingolipids	Ceramides phosphate	(d19:0+pO)	(d19:0+pO)			470.252	C20 H41 O9 N1 P1	1.38071e+08	8.90532e+07	1.22477e+08	1.35238e+08	0.644983	-0.632668	0.417014	1.10419	0.142991	0.751192	1.35459e+08	1.93296e+08	3.06827e+08	8.44298e+07	0	1.08412e+08	5.1159e+07	2.64229e+08	1.33788e+08	5.31379e+07	2.18242e+07	1.01809e+07	7.55072e+06	1.11762e+08	1.30777e+08	1.41053e+08	1.72451e+08	1.71267e+08	1.96905e+08	1.26503e+08	2.50085e+08	9.29719e+07	5.58995e+07	8.90628e+07
CerP(d19:1+hO)+CH3COO_14.95	CerP(d19:1+hO)+CH3COO	CerP	Glycosphingolipids	Ceramides phosphate	(d19:1+hO)	(d19:1+hO)			482.252	C21 H41 O9 N1 P1	1.56502e+09	4.98852e+08	3.3686e+08	1.51278e+08	0.318752	-1.6495	0.0964679	0.449082	-1.15495	0.0146298	1.60456e+09	2.6025e+09	3.45448e+09	9.54724e+08	0	7.73848e+08	2.63737e+08	8.63699e+08	8.72425e+08	3.9692e+08	3.59357e+08	2.36975e+08	1.2073e+08	4.96497e+08	3.32323e+08	3.72811e+08	3.72433e+08	3.26368e+08	2.42897e+08	1.18932e+08	2.73726e+08	1.32479e+08	9.80683e+07	4.15646e+07
CerP(d19:1+hO)+CH3COO_18.61	CerP(d19:1+hO)+CH3COO	CerP	Glycosphingolipids	Ceramides phosphate	(d19:1+hO)	(d19:1+hO)			482.252	C21 H41 O9 N1 P1	4.65807e+09	3.82688e+09	4.61107e+09	4.46959e+09	0.821558	-0.283566	0.634639	0.969316	-0.0449605	0.890314	4.56e+09	6.95768e+09	9.56687e+09	2.77077e+09	0	4.09314e+09	2.71336e+09	6.93776e+09	6.85224e+09	3.37577e+09	1.8363e+09	1.24584e+09	1.34978e+09	3.88718e+09	4.87871e+09	6.15871e+09	5.96914e+09	5.42293e+09	6.04498e+09	3.67714e+09	7.07045e+09	3.30407e+09	3.65839e+09	3.0625e+09
CerP(d19:1+hO)+HCOO_15.88	CerP(d19:1+hO)+HCOO	CerP	Glycosphingolipids	Ceramides phosphate	(d19:1+hO)	(d19:1+hO)			468.237	C20 H39 O9 N1 P1	1.99922e+08	1.46666e+07	2.4007e+07	8.18134e+06	0.0733617	-3.76883	0.0157112	0.34079	-1.55305	0.161839	4.94648e+07	2.95977e+08	3.79343e+08	1.037e+08	1.23272e+08	2.47777e+08	2.9132e+07	4.19356e+06	830572	0	5.16586e+07	2.18515e+06	0	2.91612e+06	4.39473e+07	3.90384e+07	6.33338e+06	5.18066e+07	9.63514e+06	2.46982e+06	5.19561e+06	1.82034e+07	3.72619e+06	9.85787e+06
CerP(d20:1+hO)+HCOO_15.77	CerP(d20:1+hO)+HCOO	CerP	Glycosphingolipids	Ceramides phosphate	(d20:1+hO)	(d20:1+hO)			482.252	C21 H41 O9 N1 P1	9.80444e+08	3.33631e+08	3.19202e+08	1.24943e+08	0.340286	-1.55518	0.186667	0.391423	-1.3532	0.0437804	1.10558e+09	1.82387e+09	2.50012e+09	4.53094e+08	0	0	2.47693e+08	1.00545e+08	7.92794e+08	3.76717e+08	3.1873e+08	1.65308e+08	1.13519e+08	4.10712e+08	284035060	2.54518e+08	2.26481e+08	6.25949e+08	2.11325e+08	9.98757e+07	1.52487e+08	1.44812e+08	8.12742e+07	5.98853e+07
CerP(d20:1+hO)+HCOO_18.47	CerP(d20:1+hO)+HCOO	CerP	Glycosphingolipids	Ceramides phosphate	(d20:1+hO)	(d20:1+hO)			482.252	C21 H41 O9 N1 P1	5.10093e+09	3.65265e+09	3.92667e+09	3306303154	0.716075	-0.481817	0.50301	0.842011	-0.248089	0.623109	4.45301e+09	6.80516e+09	8.87671e+09	2.63455e+09	5.17342e+09	2.66272e+09	2.18987e+09	1.24082e+10	3.88292e+09	1.37762e+09	1.33057e+09	7.26752e+08	1.44056e+09	3.14321e+09	4.57442e+09	5.71665e+09	5.52786e+09	3.15735e+09	5.18567e+09	3.47779e+09	6.76061e+09	3.35224e+09	4.93434e+08	5.68075e+08
CerP(d20:1+hO)+HCOO_6.56	CerP(d20:1+hO)+HCOO	CerP	Glycosphingolipids	Ceramides phosphate	(d20:1+hO)	(d20:1+hO)			482.252	C21 H41 O9 N1 P1	2.35171e+06	1.8773e+06	1.01964e+06	1.13415e+06	0.798268	-0.325054	0.75836	1.11231	0.153557	0.887673	581054	4.14566e+06	6.74799e+06	429476	0	2.20608e+06	1.13627e+06	6.60271e+06	2.92654e+06	544375	0	53878.3	458995	319497	356882	1.42451e+06	2.91375e+06	644192	1.04822e+06	1.53621e+06	4.20385e+06	0	16621	0
CerP(d23:0+pO)-H_24.23	CerP(d23:0+pO)-H	CerP	Glycosphingolipids	Ceramides phosphate	(d23:0+pO)	(d23:0+pO)			480.31	C23 H47 O7 N1 P1	4.44476e+09	3.54149e+09	6.05101e+09	6.28595e+09	0.796779	-0.327749	0.404008	1.03883	0.054954	0.618072	5.34117e+09	5.4312e+09	5.53641e+09	5.16043e+09	0	5.19937e+09	4.06579e+09	3.33776e+09	1.30068e+09	5.00473e+09	4.0099e+09	3.5301e+09	4.60875e+09	6.6377e+09	6.47938e+09	6.29191e+09	6.25128e+09	6.03706e+09	6.52251e+09	5.2654e+09	5.31706e+09	6.33532e+09	7.29923e+09	6.97619e+09
CerP(d28:1)-H_37.21	CerP(d28:1)-H	CerP	Glycosphingolipids	Ceramides phosphate	(d28:1)	(d28:1)			532.377	C28 H55 O6 N1 P1	1.38349e+08	9.89108e+07	2.23194e+07	1.53545e+07	0.714936	-0.484115	0.00141753	0.687945	-0.539634	0.342586	1.53437e+08	1.42648e+08	1.0447e+08	1.43667e+08	1.44128e+08	1.41745e+08	1.15587e+08	1.14512e+08	9.58902e+07	9.47504e+07	8.94696e+07	8.32555e+07	4.23048e+07	2.69554e+07	1.90814e+07	2.06419e+07	1.94833e+07	5.44976e+06	2.63049e+07	3.17974e+07	1.55039e+07	4.85384e+06	1.36673e+07	0
CerP(d29:1+2O)+HCOO_18.03	CerP(d29:1+2O)+HCOO	CerP	Glycosphingolipids	Ceramides phosphate	(d29:1+2O)	(d29:1+2O)			624.388	C30 H59 O10 N1 P1	2.47226e+06	0	15901.5	11168.8	0.1	-3.32193	0.346892	0.702375	-0.509687	0.793751	114521	202538	1.43814e+07	0	0	135112	0	0	0	0	0	0	95408.8	0	0	0	0	0	36437.2	0	30575.5	0	0	0
CerP(d30:2)-H_37.16	CerP(d30:2)-H	CerP	Glycosphingolipids	Ceramides phosphate	(d30:2)	(d30:2)			558.393	C30 H57 O6 N1 P1	9.51222e+06	5.4313e+06	325319	212697	0.570981	-0.808484	0.151674	0.653812	-0.613053	0.292675	1.14222e+07	1.1585e+07	9.63534e+06	1.2928e+07	0	1.15028e+07	1.20366e+07	8.50814e+06	5.89525e+06	846155	3.90716e+06	1.39451e+06	236879	550440	541956	156211	288663	177767	490859	101050	362834	47506.4	144897	129039
CerP(d30:3+pO)-H_25.17	CerP(d30:3+pO)-H	CerP	Glycosphingolipids	Ceramides phosphate	(d30:3+pO)	(d30:3+pO)			572.372	C30 H55 O7 N1 P1	1.363e+06	4.43149e+06	1.52762e+07	5.55379e+06	3.25128	1.70101	0.380281	0.363559	-1.45974	0.351887	1.42543e+06	722081	659587	1.22951e+06	0	4.14137e+06	1.77552e+06	46069.6	0	1.97601e+07	4.77273e+06	234474	4.89669e+07	1.16791e+07	3.04502e+07	361597	0	199402	491137	436478	0	0	0	3.23952e+07
CerP(d30:4)+HCOO_21.9	CerP(d30:4)+HCOO	CerP	Glycosphingolipids	Ceramides phosphate	(d30:4)	(d30:4)			600.367	C31 H55 O8 N1 P1	4.64354e+06	4.25828e+06	8.66727e+06	81728.8	0.917034	-0.124953	0.927983	0.00942959	-6.72859	0.0967438	2.3559e+06	0	149090	1.80863e+07	0	7.26996e+06	7.14827e+06	0	0	1.78794e+07	148725	373327	2.54391e+07	1.22409e+07	1.35684e+07	78830	0	676428	475397	0	0	0	0	14976
CerP(d30:4)-H_37.01	CerP(d30:4)-H	CerP	Glycosphingolipids	Ceramides phosphate	(d30:4)	(d30:4)			554.362	C30 H53 O6 N1 P1	9.47664e+06	2.16228e+06	19965.1	30792.5	0.22817	-2.13182	0.0110523	1.54231	0.625096	0.56002	4.53842e+06	1.23497e+07	8.20964e+06	1.43172e+07	3.78799e+06	1.36569e+07	8.44091e+06	1.59381e+06	965516	654964	796269	522233	0	60325.4	29966	29499.4	0	0	38433	79378.2	0	0	66943.8	0
CerP(d30:4+pO)-H_20.19	CerP(d30:4+pO)-H	CerP	Glycosphingolipids	Ceramides phosphate	(d30:4+pO)	(d30:4+pO)			570.357	C30 H53 O7 N1 P1	3.64822e+06	8.72117e+06	1.90409e+07	4.56334e+06	2.39053	1.25733	0.411843	0.23966	-2.06094	0.267329	1.43717e+06	0	243406	1.33943e+07	0	6.81443e+06	6.9825e+06	2955.99	0	3.38706e+07	1.09479e+07	523021	6.89157e+07	1.25833e+07	3.09846e+07	825800	111918	823855	753078	0	0	5423.63	0	2.66215e+07
CerP(d32:1)-H_40.03	CerP(d32:1)-H	CerP	Glycosphingolipids	Ceramides phosphate	(d32:1)	(d32:1)			588.44	C32 H63 O6 N1 P1	1.08357e+08	3.75628e+07	4.9493e+07	4.49477e+07	0.346658	-1.52842	0.0171151	0.908162	-0.138978	0.519805	1.36809e+08	1.74863e+08	1.38355e+08	8.88974e+07	6.80598e+07	4.31586e+07	4.87076e+07	3.4308e+07	3.78001e+07	2.66846e+07	3.8285e+07	3.95914e+07	2.66173e+07	5.16107e+07	5.07479e+07	5.01192e+07	6.20992e+07	5.57637e+07	4.42889e+07	3.10776e+07	3.59166e+07	4.68353e+07	6.44949e+07	4.70727e+07
CerP(d32:2)-H_38.84	CerP(d32:2)-H	CerP	Glycosphingolipids	Ceramides phosphate	(d32:2)	(d32:2)			586.424	C32 H61 O6 N1 P1	3.17447e+07	2.3074e+06	1.22851e+06	275265	0.0726861	-3.78218	0.00709676	0.224065	-2.15801	0.153693	4.06299e+07	4.37099e+07	4.88005e+07	3.04343e+07	2.30769e+07	3.81641e+06	5.57527e+06	2.2249e+06	2.6566e+06	2.21431e+06	805967	367336	276267	413051	971000	3.89567e+06	1.45161e+06	363432	358896	225594	0	0	628226	438877
CerP(d33:1)-H_40.94	CerP(d33:1)-H	CerP	Glycosphingolipids	Ceramides phosphate	(d33:1)	(d33:1)			602.456	C33 H65 O6 N1 P1	3.33613e+07	4.84286e+06	1.3781e+07	9.15038e+06	0.145164	-2.78425	0.00200929	0.663987	-0.590772	0.214434	4.50301e+07	4.64508e+07	4.28103e+07	2.7361e+07	1.89126e+07	1.96032e+07	1.23926e+07	6.28295e+06	1.5324e+06	1.68324e+06	6.15161e+06	1.01433e+06	1.7686e+07	1.14097e+07	8.64804e+06	1.78638e+07	2.05785e+07	6.49972e+06	2.35663e+06	1.43909e+06	1.1866e+07	1.42023e+07	1.70544e+07	7.98389e+06
CerP(d34:0)+Na_22.06	CerP(d34:0)+Na	CerP	Glycosphingolipids	Ceramides phosphate	(d34:0)	(d34:0)			642.483	C34 H70 O6 N1 P1 Na1	5.61601e+07	9.43917e+06	962974	100997	0.168076	-2.57281	0.205649	0.104881	-3.25318	0.189374	2.15418e+08	2.61256e+07	4.23738e+07	23978325	1.37115e+07	1.53535e+07	8.80688e+06	1.03908e+07	9.75233e+06	1.27496e+07	9.13431e+06	5.80107e+06	3.70474e+06	1.07048e+06	442164	351991	29523.7	178939	85683	169608	196477	58207.5	22783.3	73225.3
CerP(d34:1)-H_19.72	CerP(d34:1)-H	CerP	Glycosphingolipids	Ceramides phosphate	(d34:1)	(d34:1)			616.471	C34 H67 O6 N1 P1	5.48357e+07	2.28572e+07	3.01389e+07	3.05115e+07	0.416831	-1.26247	0.0194834	1.01236	0.0177275	0.940813	5.81891e+07	7.96104e+07	8.45572e+07	4.56209e+07	3.34493e+07	2.7587e+07	2.41727e+07	1.50905e+07	2.65137e+07	3.65667e+07	2.04415e+07	1.43582e+07	1.56815e+07	3.23546e+07	2.82481e+07	2.55011e+07	3.60392e+07	4.30087e+07	2.98498e+07	2.81702e+07	3.95337e+07	1.7621e+07	3.36227e+07	3.42714e+07
CerP(d34:1)-H_41.53	CerP(d34:1)-H	CerP	Glycosphingolipids	Ceramides phosphate	(d34:1)	(d34:1)			616.471	C34 H67 O6 N1 P1	1.34443e+09	1.0792e+09	1.41622e+09	1.36234e+09	0.802721	-0.317029	0.0137697	0.961948	-0.0559687	0.792882	1.44753e+09	1.50701e+09	1.52151e+09	1.17864e+09	1.2439e+09	1.16798e+09	1.11856e+09	8.81874e+08	9.99191e+08	1.07244e+09	1.10015e+09	1.30299e+09	1.30491e+09	1.45857e+09	1.31506e+09	1.28761e+09	1.56925e+09	1.56195e+09	1.52507e+09	1.34309e+09	1.59293e+09	1.90831e+09	5.38033e+08	1.26658e+09
CerP(d34:2)-H_19.54	CerP(d34:2)-H	CerP	Glycosphingolipids	Ceramides phosphate	(d34:2)	(d34:2)			614.456	C34 H65 O6 N1 P1	5.9832e+06	0	0	93555.6	0.1	-3.32193	0.0698318	10	3.32193	0.18539	7.70212e+06	1.0859e+07	1.54511e+07	1.2367e+06	0	650274	0	0	0	0	0	0	0	0	0	0	0	0	0	0	224017	337316	0	0
CerP(d34:2)-H_41.05	CerP(d34:2)-H	CerP	Glycosphingolipids	Ceramides phosphate	(d34:2)	(d34:2)			614.456	C34 H65 O6 N1 P1	7.06215e+08	2.24949e+08	2.06798e+08	2.07249e+08	0.318528	-1.65051	0.00392609	1.00218	0.00314737	0.986597	8.67984e+08	9.43463e+08	935065027	5.80575e+08	4.97986e+08	4.12217e+08	2.5675e+08	1.67002e+08	2.57495e+08	2.27426e+08	2.22657e+08	2.18367e+08	1.30622e+08	2.46972e+08	1.97028e+08	1.92227e+08	243740016	2.30197e+08	1.88663e+08	1.34331e+08	1.87853e+08	2.273e+08	2.67166e+08	2.38184e+08
CerP(d34:4+pO)+CH3COO_46.5	CerP(d34:4+pO)+CH3COO	CerP	Glycosphingolipids	Ceramides phosphate	(d34:4+pO)	(d34:4+pO)			686.44	C36 H65 O9 N1 P1	0	0	91374.5	530.775	0.1	-3.32193	1	0.00580878	-7.42755	0.0779838	0	0	0	0	0	0	0	0	0	0	0	0	188678	0	0	195367	0	164203	0	3184.65	0	0	0	0
CerP(d35:2+2O)+HCOO_23.39	CerP(d35:2+2O)+HCOO	CerP	Glycosphingolipids	Ceramides phosphate	(d35:2+2O)	(d35:2+2O)			706.466	C36 H69 O10 N1 P1	6.70644e+08	2.85089e+08	6.42933e+08	5.96444e+08	0.425098	-1.23413	0.0440035	0.927692	-0.108283	0.636867	7.68676e+08	8.68416e+08	1.02961e+09	6.69583e+08	0	6.87577e+08	3.89579e+08	1.99292e+08	3.94718e+08	3.53975e+08	2.2112e+08	1.51849e+08	3.36717e+08	8.9015e+08	6.7112e+08	7.34068e+08	6.79463e+08	5.46082e+08	8.12017e+08	4.15596e+08	5.49744e+08	6.01057e+08	6.89847e+08	5.10401e+08
CerP(d36:1)-H_43.33	CerP(d36:1)-H	CerP	Glycosphingolipids	Ceramides phosphate	(d36:1)	(d36:1)			644.502	C36 H71 O6 N1 P1	9.62572e+06	3.78406e+07	1.11129e+08	1.60822e+08	3.93119	1.97497	0.0170425	1.44717	0.53323	0.00193507	0	1.21633e+07	7.39754e+06	8.42973e+06	2.17768e+07	7.98702e+06	2.93143e+07	3.11308e+07	1.60004e+07	3.11711e+07	4.4845e+07	7.45819e+07	1.01229e+08	1.11287e+08	9.46212e+07	9.45983e+07	1.26072e+08	1.38969e+08	1.44637e+08	1.74543e+08	1.50202e+08	1.29994e+08	1.78788e+08	1.86771e+08
CerP(d36:2+O)-H_41.04	CerP(d36:2+O)-H	CerP	Glycosphingolipids	Ceramides phosphate	(d36:2+O)	(d36:2+O)			658.482	C36 H69 O7 N1 P1	6.74213e+07	1.45121e+07	2.61693e+07	2.14192e+07	0.215245	-2.21595	0.000755723	0.818484	-0.288974	0.640908	8.13993e+07	8.81293e+07	8.99006e+07	5.3593e+07	4.76639e+07	4.38415e+07	3.63307e+07	2.19835e+07	5.97749e+06	7.09562e+06	7.98027e+06	7.70486e+06	2.66215e+07	1.25468e+07	3.28042e+07	3.69795e+07	1.24389e+07	3.56251e+07	8.09882e+06	5.46655e+06	1.06492e+07	40675537	5.53731e+07	8.25182e+06
CerP(d36:3)-H_40.63	CerP(d36:3)-H	CerP	Glycosphingolipids	Ceramides phosphate	(d36:3)	(d36:3)			640.471	C36 H67 O6 N1 P1	3.71774e+07	7.7671e+06	929930	1.51507e+06	0.20892	-2.25898	5.3103e-05	1.62923	0.704193	0.299539	4.0384e+07	4.46679e+07	4.61529e+07	3.53519e+07	2.71646e+07	2.93431e+07	1.51288e+07	8.70789e+06	1.73655e+07	656626	3.6058e+06	1.13794e+06	122669	1.66238e+06	0	1.765e+06	0	2.02954e+06	2.45902e+06	94857.8	940198	1.56669e+06	2.02073e+06	2.00894e+06
CerP(d36:3+O)-H_39.63	CerP(d36:3+O)-H	CerP	Glycosphingolipids	Ceramides phosphate	(d36:3+O)	(d36:3+O)			656.466	C36 H67 O7 N1 P1	1.00877e+07	2.60293e+06	2.52948e+06	1.12326e+06	0.25803	-1.95439	0.121884	0.444069	-1.17114	0.173047	2.95747e+06	2.74908e+07	1.3946e+07	9.47502e+06	0	6.65694e+06	4.06982e+06	2.60454e+06	1.24836e+06	144547	4.03409e+06	3.51625e+06	114420	2.98609e+06	1.82246e+06	2.37535e+06	1.57683e+06	6.3017e+06	1.36777e+06	563208	373214	2.76766e+06	924080	743645
CerP(d36:4+pO)+CH3COO_40.11	CerP(d36:4+pO)+CH3COO	CerP	Glycosphingolipids	Ceramides phosphate	(d36:4+pO)	(d36:4+pO)			714.472	C38 H69 O9 N1 P1	4.16911e+07	1.55427e+07	2.42748e+07	8.59684e+06	0.372806	-1.4235	0.0392125	0.354147	-1.49758	0.0181312	5.84323e+07	5.95576e+07	5.58265e+07	4.17014e+07	0	3.4629e+07	2.37524e+07	1.93735e+07	2.9e+07	1.05726e+06	2.00731e+07	0	3.20358e+07	3.85655e+07	2.56987e+07	1.92376e+07	2.22539e+07	7.85721e+06	2.13679e+07	6.2649e+06	0	1.22675e+07	0	1.16807e+07
CerP(d36:5)-H_40.49	CerP(d36:5)-H	CerP	Glycosphingolipids	Ceramides phosphate	(d36:5)	(d36:5)			636.44	C36 H63 O6 N1 P1	1.71248e+07	6.44695e+06	320709	760242	0.376469	-1.4094	0.0213274	2.3705	1.24519	0.368096	1.8204e+07	2.28575e+07	2.28413e+07	2.1125e+07	3.44634e+06	1.42745e+07	1.67923e+07	9.10247e+06	6.72587e+06	1.66875e+06	1.85146e+06	2.54081e+06	37827.2	0	30327.7	785378	296005	774719	2.8255e+06	0	158166	756538	508036	313213
CerP(d37:1+O)-H_29.66	CerP(d37:1+O)-H	CerP	Glycosphingolipids	Ceramides phosphate	(d37:1+O)	(d37:1+O)			674.513	C37 H73 O7 N1 P1	3.01544e+07	1.97624e+07	1.86886e+07	1.0535e+07	0.655373	-0.609611	0.241534	0.563714	-0.826965	0.310711	4.89914e+07	2.97557e+07	4.42938e+07	2.82934e+07	0	2.95921e+07	2.8625e+07	1.97912e+07	2.91714e+07	2.3069e+07	0	1.79177e+07	2.74836e+07	3.16457e+07	0	2.63004e+07	2.67019e+07	0	2.06574e+07	1.93189e+07	0	0	0	2.32338e+07
CerP(d38:1)-H_45.25	CerP(d38:1)-H	CerP	Glycosphingolipids	Ceramides phosphate	(d38:1)	(d38:1)			672.534	C38 H75 O6 N1 P1	8.18909e+07	5.49419e+07	1.06341e+08	1.10296e+08	0.670916	-0.575797	0.00060182	1.03719	0.0526816	0.566805	8.96103e+07	9.35119e+07	8.67494e+07	6.90197e+07	7.74802e+07	7.49738e+07	5.66229e+07	5.0522e+07	5.56824e+07	5.8038e+07	5.25197e+07	5.62661e+07	9.00164e+07	1.07204e+08	1.00957e+08	1.09765e+08	1.14485e+08	1.15621e+08	1.07727e+08	9.92481e+07	1.11267e+08	9.32416e+07	1.23258e+08	1.27036e+08
CerP(d38:1+O)+HCOO_42.18	CerP(d38:1+O)+HCOO	CerP	Glycosphingolipids	Ceramides phosphate	(d38:1+O)	(d38:1+O)			734.534	C39 H77 O9 N1 P1	8.69278e+08	1.48327e+09	9.70121e+08	1.34313e+09	1.70633	0.770894	0.0166205	1.38449	0.469357	0.00222568	1.06454e+09	1.07123e+09	9.50971e+08	1.02008e+09	0	1.10884e+09	1.41601e+09	1.39712e+09	1.277e+09	1.24604e+09	1.62341e+09	1.94006e+09	9.32635e+08	8.58059e+08	8.74191e+08	9.35557e+08	1.02992e+09	1.19037e+09	1.21227e+09	1.25127e+09	1.21578e+09	1.2471e+09	1.51161e+09	1.62071e+09
CerP(d39:1+O)-H_31.41	CerP(d39:1+O)-H	CerP	Glycosphingolipids	Ceramides phosphate	(d39:1+O)	(d39:1+O)			702.544	C39 H77 O7 N1 P1	3.60165e+07	2.0896e+07	3.05115e+07	2.38645e+07	0.58018	-0.785428	0.0110114	0.782149	-0.354485	0.0311645	4.93842e+07	3.98387e+07	4.22772e+07	3.15662e+07	2.25047e+07	3.05278e+07	2.1096e+07	2.0404e+07	2.48175e+07	2.11612e+07	2.06414e+07	1.7256e+07	3.10675e+07	3.20928e+07	3.88142e+07	2.97472e+07	2.82067e+07	2.31404e+07	2.30465e+07	1.66026e+07	2.56756e+07	2.53238e+07	2.75873e+07	2.49513e+07
CerP(d40:1)-H_46.36	CerP(d40:1)-H	CerP	Glycosphingolipids	Ceramides phosphate	(d40:1)	(d40:1)			700.565	C40 H79 O6 N1 P1	2.65242e+08	1.52648e+08	3.15285e+08	2.86537e+08	0.575504	-0.797102	0.0234289	0.908817	-0.137938	0.487428	3.21136e+08	3.82031e+08	3.18786e+08	1.99379e+08	1.61389e+08	2.08735e+08	1.29858e+08	1.11468e+08	1.83325e+08	1.86119e+08	1.49103e+08	1.56015e+08	2.46904e+08	3.61044e+08	3.35319e+08	3.25818e+08	2.80055e+08	3.42572e+08	3.14838e+08	1.36204e+08	2.34936e+08	3.18412e+08	3.59155e+08	3.55674e+08
CerP(d40:2)-H_40.11	CerP(d40:2)-H	CerP	Glycosphingolipids	Ceramides phosphate	(d40:2)	(d40:2)			698.549	C40 H77 O6 N1 P1	5.95946e+09	3.74196e+09	3.93145e+09	3.85736e+09	0.627903	-0.671386	0.218832	0.981156	-0.0274457	0.861163	8.58946e+09	8.92348e+09	9.77728e+09	4.90199e+09	0	3.56454e+09	2.66366e+09	2.65532e+09	4.40266e+09	4.61061e+09	4.56622e+09	3.55329e+09	2.83468e+09	4.78841e+09	3.84479e+09	3.7236e+09	3.90113e+09	4.49606e+09	3.96053e+09	3.17219e+09	3.76614e+09	3.00304e+09	4.16418e+09	5.0781e+09
CerP(d40:3+hO+2O)+CH3COO_41.5	CerP(d40:3+hO+2O)+CH3COO	CerP	Glycosphingolipids	Ceramides phosphate	(d40:3+hO+2O)	(d40:3+hO+2O)			804.54	C42 H79 O11 N1 P1	2.38119e+08	1.96624e+08	2.7164e+08	2.78445e+08	0.82574	-0.276241	0.0136396	1.02505	0.0356974	0.765119	2.08404e+08	2.30241e+08	2.50487e+08	2.41923e+08	2.49568e+08	2.4809e+08	1.97399e+08	1.78906e+08	2.38768e+08	2.04332e+08	2.04722e+08	1.55618e+08	2.20122e+08	3.06711e+08	2.68475e+08	2.61299e+08	2.64913e+08	3.08318e+08	2.83115e+08	2.20345e+08	2.95628e+08	2.32577e+08	3.27311e+08	3.11694e+08
CerP(d42:2)-H_46.48	CerP(d42:2)-H	CerP	Glycosphingolipids	Ceramides phosphate	(d42:2)	(d42:2)			726.581	C42 H81 O6 N1 P1	1.17813e+09	8.61742e+08	1.5782e+09	1.58941e+09	0.731446	-0.451176	0.0824794	1.0071	0.0102135	0.939267	1.45735e+09	1.45552e+09	1.47453e+09	8.77255e+08	7.14895e+08	1.08925e+09	6.28674e+08	5.8483e+08	1.08055e+09	1.03836e+09	9.2787e+08	9.10162e+08	1.1549e+09	1.76762e+09	1.60321e+09	1.55846e+09	1.64607e+09	1.73893e+09	1.52425e+09	1.17526e+09	1.64803e+09	1.43488e+09	1.84891e+09	1.90515e+09
CerP(d42:3)-H_45.69	CerP(d42:3)-H	CerP	Glycosphingolipids	Ceramides phosphate	(d42:3)	(d42:3)			724.565	C42 H79 O6 N1 P1	6.34745e+08	4.42979e+08	7.39842e+08	7.40599e+08	0.697884	-0.518941	0.00739309	1.00102	0.00147557	0.989183	7.14435e+08	7.42453e+08	7.40106e+08	4.89833e+08	5.11886e+08	609759293	3.92328e+08	3.62511e+08	4.95594e+08	4.81401e+08	4.70835e+08	4.55203e+08	6.28063e+08	8.34148e+08	7.36156e+08	6.85564e+08	7.62797e+08	7.92326e+08	7.18888e+08	6.02841e+08	6.8973e+08	6.84438e+08	8.78401e+08	8.69299e+08
CerP(d44:2)-H_45.11	CerP(d44:2)-H	CerP	Glycosphingolipids	Ceramides phosphate	(d44:2)	(d44:2)			754.612	C44 H85 O6 N1 P1	4.90772e+08	5.25969e+08	5.46394e+08	6.78345e+08	1.07172	0.099923	0.758562	1.24149	0.312077	0.0852104	4.528e+08	5.48688e+08	6.73517e+08	5.29758e+08	0	7.39871e+08	4.95667e+08	4.52913e+08	5.28896e+08	5.79904e+08	5.82993e+08	5.1544e+08	3.51536e+08	6.28647e+08	5.56235e+08	5.36378e+08	5.74593e+08	6.30978e+08	5.99433e+08	5.23561e+08	6.82389e+08	5.91528e+08	8.52797e+08	8.20365e+08
CerP(d44:4)-H_45.78	CerP(d44:4)-H	CerP	Glycosphingolipids	Ceramides phosphate	(d44:4)	(d44:4)			750.581	C44 H81 O6 N1 P1	2.20763e+07	1.08716e+07	1.12722e+07	9.79248e+06	0.492456	-1.02193	0.0623966	0.868727	-0.203025	0.417725	2.44742e+07	3.16854e+07	2.99964e+07	2.09765e+07	0	2.53251e+07	1.40117e+07	1.15135e+07	1.20228e+07	1.18732e+07	8.3522e+06	7.45619e+06	7.78358e+06	1.50015e+07	9.69798e+06	1.40416e+07	1.28903e+07	8.21841e+06	8.77001e+06	7.81835e+06	7.79568e+06	8.16108e+06	1.5365e+07	1.08448e+07
CerP(d45:1+O)+CH3COO_47.51	CerP(d45:1+O)+CH3COO	CerP	Glycosphingolipids	Ceramides phosphate	(d45:1+O)	(d45:1+O)			846.659	C47 H93 O9 N1 P1	2.4623e+08	1.88882e+08	3.37279e+08	4.41713e+08	0.767095	-0.382523	0.352596	1.30964	0.389167	0.0609179	3.08294e+08	3.70109e+08	3.34487e+08	2.16534e+08	0	2.47959e+08	207571306	1.83328e+08	1.80552e+08	2.01312e+08	2.4293e+08	1.176e+08	2.00512e+08	3.78582e+08	3.87684e+08	4.13673e+08	3.67941e+08	2.7528e+08	5.15878e+08	4.10919e+08	5.8373e+08	4.12624e+08	3.59813e+08	3.67313e+08
CerP(d45:2+pO)+CH3COO_46.2	CerP(d45:2+pO)+CH3COO	CerP	Glycosphingolipids	Ceramides phosphate	(d45:2+pO)	(d45:2+pO)			844.644	C47 H91 O9 N1 P1	4.34203e+08	7.25206e+08	6.95687e+08	8.32635e+08	1.6702	0.74002	0.0343439	1.19685	0.259245	0.0530274	4.56998e+08	4.24177e+08	6.85606e+08	3.77108e+08	0	6.6133e+08	7.46635e+08	6.38621e+08	5.68451e+08	8.47018e+08	7.20885e+08	8.29625e+08	4.88807e+08	6.33249e+08	8.58009e+08	6.67114e+08	7.53507e+08	7.73437e+08	8.55703e+08	6.92369e+08	8.79898e+08	8.53518e+08	8.374e+08	8.76923e+08
CerP(d46:1+O)+HCOO_47.57	CerP(d46:1+O)+HCOO	CerP	Glycosphingolipids	Ceramides phosphate	(d46:1+O)	(d46:1+O)			846.659	C47 H93 O9 N1 P1	2.40868e+08	1.74932e+08	3.14192e+08	4.69584e+08	0.726256	-0.46145	0.276349	1.49458	0.579738	0.0195599	3.09382e+08	3.55026e+08	3.34541e+08	2.1657e+08	0	2.29691e+08	2.07593e+08	1.70244e+08	1.76049e+08	2.00604e+08	1.67088e+08	1.28015e+08	2.00351e+08	3.78607e+08	2.26383e+08	4.13692e+08	3.67838e+08	2.98282e+08	5.78923e+08	5.18301e+08	5.83767e+08	4.19145e+08	3.44228e+08	3.73143e+08
CerP(d46:2+pO)+HCOO_46.15	CerP(d46:2+pO)+HCOO	CerP	Glycosphingolipids	Ceramides phosphate	(d46:2+pO)	(d46:2+pO)			844.644	C47 H91 O9 N1 P1	4.48814e+08	6.86799e+08	6.8439e+08	8.10478e+08	1.53026	0.613772	0.0843732	1.18424	0.243956	0.131145	4.60245e+08	4.20918e+08	6.7846e+08	3.73825e+08	0	7.59433e+08	7.21259e+08	6.89176e+08	5.65236e+08	5.86615e+08	7.19928e+08	8.38583e+08	3.81958e+08	6.42412e+08	7.05326e+08	8.51172e+08	7.56116e+08	7.69354e+08	8.21636e+08	6.93867e+08	8.81149e+08	7.36175e+08	8.56422e+08	8.7362e+08
CerP(d52:5+pO)-H_47.96	CerP(d52:5+pO)-H	CerP	Glycosphingolipids	Ceramides phosphate	(d52:5+pO)	(d52:5+pO)			876.685	C52 H95 O7 N1 P1	1.62084e+08	1.97284e+08	2.89181e+08	2.77493e+08	1.21717	0.283533	0.353305	0.959582	-0.0595222	0.621779	1.89404e+08	2.05323e+08	2.08195e+08	1.74529e+08	0	1.95054e+08	1.80698e+08	1.57263e+08	2.32584e+08	2.31516e+08	2.07814e+08	1.7383e+08	2.1288e+08	3.16826e+08	2.88664e+08	3.09362e+08	3.10518e+08	2.96837e+08	2.95952e+08	2.31194e+08	2.41036e+08	2.53349e+08	3.22184e+08	3.21241e+08
CerP(d52:6+pO)-H_46.47	CerP(d52:6+pO)-H	CerP	Glycosphingolipids	Ceramides phosphate	(d52:6+pO)	(d52:6+pO)			874.67	C52 H93 O7 N1 P1	3.9037e+08	3.71286e+08	5.29084e+08	5.33347e+08	0.951114	-0.0723095	0.830885	1.00806	0.0115776	0.932249	4.56447e+08	5.07741e+08	4.89622e+08	3.8715e+08	0	5.01259e+08	3.28827e+08	2.80554e+08	4.61166e+08	4.36606e+08	4.12908e+08	3.07657e+08	3.9356e+08	5.93445e+08	5.56021e+08	5.31697e+08	5.39422e+08	5.60357e+08	5.28095e+08	4.05418e+08	4.97445e+08	4.74885e+08	6.52271e+08	6.41966e+08
CerP(d52:7+hO)-H_45.65	CerP(d52:7+hO)-H	CerP	Glycosphingolipids	Ceramides phosphate	(d52:7+hO)	(d52:7+hO)			872.654	C52 H91 O7 N1 P1	1.57668e+08	1.58804e+08	2.25948e+08	2.14653e+08	1.00721	0.010361	0.975234	0.950012	-0.0739821	0.631872	1.6304e+08	1.98967e+08	1.89863e+08	1.6223e+08	0	2.31908e+08	1.68093e+08	1.40141e+08	1.78317e+08	1.81697e+08	1.74128e+08	1.1045e+08	1.66453e+08	2.63429e+08	2.28103e+08	2.2042e+08	2.34747e+08	2.42536e+08	2.19943e+08	1.72661e+08	1.81307e+08	1.78523e+08	2.81848e+08	2.53638e+08
CerP(d53:7+hO)-H_45.68	CerP(d53:7+hO)-H	CerP	Glycosphingolipids	Ceramides phosphate	(d53:7+hO)	(d53:7+hO)			886.67	C53 H93 O7 N1 P1	3.187e+08	2.53796e+08	3.01688e+08	2.67632e+08	0.796349	-0.328527	0.369555	0.887114	-0.172809	0.161522	3.88019e+08	3.83714e+08	3.82759e+08	3.4808e+08	0	4.09627e+08	2.55853e+08	2.1441e+08	3.02025e+08	2.89664e+08	2.71699e+08	1.89126e+08	2.70053e+08	3.56119e+08	3.2671e+08	3.0896e+08	2.80315e+08	2.67972e+08	2.58707e+08	2.18821e+08	2.43914e+08	2.49953e+08	3.35383e+08	2.99014e+08
ChE(20:4)+NH4_53.01	ChE(20:4)+NH4	ChE	Steroid	Cholesteryl Ester	(20:4)	(20:4)			690.618	C47 H80 O2 N1	5.63813e+07	0	0	0	0.1	-3.32193	0.222209	0.1	-3.32193	1	0	0	0	9.5128e+07	0	2.4316e+08	0	0	0	0	0	0	0	0	0	0	0	0	0	0	0	0	0	0
ChE(20:5)+NH4_52.5	ChE(20:5)+NH4	ChE	Steroid	Cholesteryl Ester	(20:5)	(20:5)			688.603	C47 H78 O2 N1	1.76388e+08	1.24911e+08	1.13613e+07	2.61975e+06	0.708158	-0.497857	0.588008	0.230586	-2.11662	0.48407	1.5777e+08	6.12909e+07	0	2.75378e+08	2.81705e+08	2.82186e+08	5.40405e+07	4.55809e+08	0	0	0	2.39615e+08	0	0	6.81677e+07	0	0	0	0	0	1.57185e+07	0	0	0
ChE(24:2)+NH4_55.11	ChE(24:2)+NH4	ChE	Steroid	Cholesteryl Ester	(24:2)	(24:2)			750.712	C51 H92 O2 N1	4.18646e+07	0	0	0	0.1	-3.32193	0.358163	0.1	-3.32193	1	2.48784e+08	0	2.40386e+06	0	0	0	0	0	0	0	0	0	0	0	0	0	0	0	0	0	0	0	0	0
CL(14:0_16:1_16:1_18:1)-2H_31.18	CL(14:0_16:1_16:1_18:1)-2H	CL	Cardiolipin	Cardiolipin	(14:0_16:1_16:1_18:1)	(14:0)	(16:1)	(16:1)	672.455	C73 H134 O17 P2	9.55345e+07	8.36222e+07	1.07639e+08	9.2452e+07	0.875309	-0.192135	0.585481	0.858907	-0.219427	0.232386	1.11086e+08	1.17343e+08	1.34989e+08	1.0377e+08	0	1.06018e+08	9.58577e+07	8.12816e+07	1.07311e+08	8.31278e+07	6.61031e+07	6.80523e+07	7.18149e+07	133019187	1.34816e+08	1.01618e+08	1.16863e+08	8.77043e+07	9.57973e+07	7.36312e+07	1.15365e+08	8.63065e+07	9.03865e+07	9.32254e+07
CL(17:1_18:2_20:3_18:2)-2H_32.08	CL(17:1_18:2_20:3_18:2)-2H	CL	Cardiolipin	Cardiolipin	(17:1_18:2_20:3_18:2)	(17:1)	(18:2)	(20:3)	730.487	C82 H142 O17 P2	1.3399e+07	3.57382e+06	1.27531e+06	1.19885e+06	0.266723	-1.90659	0.0364505	0.940043	-0.0892013	0.934285	1.50072e+07	2.23099e+07	2.06216e+07	1.34943e+07	0	8.9609e+06	1.11863e+07	9.43667e+06	819895	0	0	0	0	4.82915e+06	1.95218e+06	67537.6	802984	0	1.1841e+06	0	2.53134e+06	2.442e+06	1.03563e+06	0
CL(18:1_16:0_16:0_18:1)-2H_33.28	CL(18:1_16:0_16:0_18:1)-2H	CL	Cardiolipin	Cardiolipin	(18:1_16:0_16:0_18:1)	(18:1)	(16:0)	(16:0)	701.494	C77 H144 O17 P2	1.4651e+08	8.21704e+07	2.68087e+07	0	0.560851	-0.83431	0.0948174	0.1	-3.32193	0.166361	1.96602e+08	1.97522e+08	1.94087e+08	1.56148e+08	0	1.34701e+08	1.09224e+08	5.51184e+07	9.2237e+07	8.31901e+07	8.1436e+07	7.18166e+07	1.07559e+08	2.73367e+07	1.16963e+07	1.82171e+06	7.59943e+06	4.83902e+06	0	0	0	0	0	0
CL(18:2_14:0_14:0_16:1)-2H_30.75	CL(18:2_14:0_14:0_16:1)-2H	CL	Cardiolipin	Cardiolipin	(18:2_14:0_14:0_16:1)	(18:2)	(14:0)	(14:0)	658.44	C71 H130 O17 P2	3.85572e+07	2.88343e+07	4.55996e+07	3.19991e+07	0.747832	-0.419214	0.288594	0.701741	-0.510989	0.0418785	4.30631e+07	4.80321e+07	5.4302e+07	4.5109e+07	0	4.08369e+07	3.43438e+07	3.20312e+07	3.42502e+07	3.04633e+07	1.89226e+07	22994585	3.24241e+07	6.03284e+07	5.8868e+07	4.01406e+07	4.69139e+07	3.49225e+07	3.80736e+07	2.68398e+07	4.18393e+07	2.455e+07	3.29124e+07	2.77796e+07
CL(18:2_14:0_16:1_16:1)-2H_30.99	CL(18:2_14:0_16:1_16:1)-2H	CL	Cardiolipin	Cardiolipin	(18:2_14:0_16:1_16:1)	(18:2)	(14:0)	(16:1)	671.448	C73 H132 O17 P2	1.52117e+08	1.30609e+08	1.69686e+08	1.4432e+08	0.85861	-0.219925	0.524113	0.85051	-0.2336	0.178789	1.84782e+08	1.83227e+08	2.05426e+08	1.70689e+08	0	1.6858e+08	1.32806e+08	1.27585e+08	1.59108e+08	1.35012e+08	1.16729e+08	1.12415e+08	1.13076e+08	2.09827e+08	2.0283e+08	1.49646e+08	179820970	1.62916e+08	1.62175e+08	1.11867e+08	1.7608e+08	1.36481e+08	1.42106e+08	1.37208e+08
CL(18:2_14:0_16:1_18:1)-2H_31.11	CL(18:2_14:0_16:1_18:1)-2H	CL	Cardiolipin	Cardiolipin	(18:2_14:0_16:1_18:1)	(18:2)	(14:0)	(16:1)	685.463	C75 H136 O17 P2	4.27341e+08	3.12414e+08	3.13792e+08	2.59669e+08	0.731064	-0.45193	0.00546507	0.82752	-0.273134	0.141464	4.39892e+08	4.5788e+08	5.19628e+08	4.01662e+08	3.35963e+08	4.09024e+08	3.40248e+08	2.88335e+08	3.92772e+08	3.19176e+08	2.6022e+08	2.73733e+08	1.92479e+08	3.78563e+08	3.8081e+08	2.83755e+08	3.34352e+08	3.12792e+08	2.80507e+08	2.18956e+08	3.29671e+08	2.45409e+08	2.57072e+08	2.26398e+08
CL(18:2_14:0_16:1_18:2)-2H_31.16	CL(18:2_14:0_16:1_18:2)-2H	CL	Cardiolipin	Cardiolipin	(18:2_14:0_16:1_18:2)	(18:2)	(14:0)	(16:1)	684.455	C75 H134 O17 P2	3.61453e+08	3.2628e+08	3.35179e+08	3.25527e+08	0.902689	-0.147699	0.693764	0.971205	-0.042152	0.90696	4.86453e+08	4.81775e+08	5.45018e+08	3.03538e+08	0	3.51937e+08	3.07293e+08	3.10852e+08	4.41319e+08	3.46106e+08	2.73424e+08	2.78686e+08	2.35365e+08	4.84205e+08	4.90257e+08	3.76255e+08	0	4.2499e+08	3.02732e+08	2.81937e+08	396253485	3.15101e+08	3.46543e+08	3.10597e+08
CL(18:2_14:0_16:1_20:4)-2H_31.3	CL(18:2_14:0_16:1_20:4)-2H	CL	Cardiolipin	Cardiolipin	(18:2_14:0_16:1_20:4)	(18:2)	(14:0)	(16:1)	696.455	C77 H134 O17 P2	9.40289e+07	9.55584e+07	1.16663e+08	9.18632e+07	1.01627	0.0232787	0.943814	0.787421	-0.344794	0.0817054	9.91337e+07	1.04535e+08	1.43829e+08	1.06907e+08	0	1.09768e+08	1.02388e+08	8.63269e+07	1.2048e+08	9.94001e+07	8.22996e+07	8.24553e+07	7.44556e+07	1.4532e+08	1.40594e+08	1.03262e+08	1.28998e+08	1.0735e+08	1.04743e+08	7.52417e+07	1.12096e+08	8.71773e+07	9.04735e+07	8.14486e+07
CL(18:2_14:0_16:1_22:6)-2H_31.55	CL(18:2_14:0_16:1_22:6)-2H	CL	Cardiolipin	Cardiolipin	(18:2_14:0_16:1_22:6)	(18:2)	(14:0)	(16:1)	708.455	C79 H134 O17 P2	5.034e+07	4.48655e+07	5.34003e+07	3.75884e+07	0.891249	-0.1661	0.191377	0.7039	-0.506558	0.0435953	4.5697e+07	4.70676e+07	6.24716e+07	5.05555e+07	4.33683e+07	5.28802e+07	4.61735e+07	3.97192e+07	5.67038e+07	4.69154e+07	3.9503e+07	4.0178e+07	3.07003e+07	6.83786e+07	6.257e+07	4.79239e+07	6.10164e+07	4.98126e+07	4.57366e+07	3.41215e+07	5.09396e+07	35447365	3.4219e+07	2.50666e+07
CL(18:2_16:0_16:0_18:1)-2H_32.51	CL(18:2_16:0_16:0_18:1)-2H	CL	Cardiolipin	Cardiolipin	(18:2_16:0_16:0_18:1)	(18:2)	(16:0)	(16:0)	700.487	C77 H142 O17 P2	2.0023e+08	1.11814e+08	3.94274e+07	1.25858e+07	0.558426	-0.840561	0.0872054	0.319215	-1.6474	0.00822118	2.73621e+08	2.5767e+08	2.50491e+08	2.08307e+08	0	2.11292e+08	1.36762e+08	1.22549e+08	1.40151e+08	1.01204e+08	6.82068e+07	1.0201e+08	3.24276e+07	5.59422e+07	5.44172e+07	1.38269e+07	3.25059e+07	4.74448e+07	2.60005e+07	1.46417e+07	2.22042e+07	5.97264e+06	6.69574e+06	0
CL(18:2_16:0_16:1_18:1)-2H_31.82	CL(18:2_16:0_16:1_18:1)-2H	CL	Cardiolipin	Cardiolipin	(18:2_16:0_16:1_18:1)	(18:2)	(16:0)	(16:1)	699.479	C77 H140 O17 P2	5.22785e+08	3.34749e+08	2.28083e+08	1.32189e+08	0.640318	-0.64314	0.147173	0.579565	-0.786958	0.013508	5.8022e+08	6.61208e+08	7.62566e+08	5.83897e+08	0	5.48817e+08	3.8828e+08	3.44691e+08	3.87528e+08	2.85268e+08	2.88261e+08	3.14462e+08	1.57786e+08	2.92661e+08	2.92904e+08	1.91472e+08	2.24591e+08	2.09086e+08	1.67358e+08	1.29554e+08	2.10788e+08	1.436e+08	8.96846e+07	5.21492e+07
CL(18:2_16:0_18:1_18:1)-2H_32.9	CL(18:2_16:0_18:1_18:1)-2H	CL	Cardiolipin	Cardiolipin	(18:2_16:0_18:1_18:1)	(18:2)	(16:0)	(18:1)	713.494	C79 H144 O17 P2	4.69169e+08	2.79718e+08	7.30843e+07	5.35512e+07	0.596199	-0.746134	0.121795	0.732732	-0.448643	0.558605	6.46635e+08	6.20431e+08	6.33212e+08	4.93392e+08	0	4.21344e+08	3.75973e+08	2.48624e+08	3.04383e+08	2.89259e+08	290571093	1.69499e+08	9.47423e+07	1.17439e+08	1.70414e+08	0	0	5.59107e+07	1.07596e+08	2.46853e+07	4.72366e+07	4.75754e+07	2.62606e+06	9.1588e+07
CL(18:2_16:0_18:1_20:1)-H_32.86	CL(18:2_16:0_18:1_20:1)-H	CL	Cardiolipin	Cardiolipin	(18:2_16:0_18:1_20:1)	(18:2)	(16:0)	(18:1)	1456.03	C81 H149 O17 P2	6.18103e+07	2.43257e+07	1.37623e+07	1.08247e+07	0.393554	-1.34537	0.049233	0.786545	-0.346399	0.79209	8.22659e+07	7.52922e+07	9.7109e+07	5.85976e+07	0	5.7597e+07	1.47334e+06	2.17553e+07	4.77585e+07	4.99836e+07	0	2.49833e+07	1.45464e+07	0	5.14559e+07	0	0	1.65717e+07	4.03736e+07	0	0	2.45746e+07	0	0
CL(18:2_16:0_20:0_20:4)-H_33.51	CL(18:2_16:0_20:0_20:4)-H	CL	Cardiolipin	Cardiolipin	(18:2_16:0_20:0_20:4)	(18:2)	(16:0)	(20:0)	1480.03	C83 H149 O17 P2	1.30553e+08	6.8735e+07	9.16796e+07	6.58478e+07	0.526491	-0.925519	0.0958411	0.718239	-0.477465	0.0692504	1.88833e+08	1.66608e+08	1.99672e+08	1.18815e+08	0	1.0939e+08	62908691	5.29618e+07	8.88003e+07	8.66477e+07	7.05821e+07	5.05095e+07	4.91215e+07	1.08988e+08	1.2584e+08	8.66912e+07	8.57368e+07	9.37001e+07	6.44438e+07	3.53958e+07	7.71176e+07	6.83906e+07	7.06751e+07	7.90641e+07
CL(18:2_16:0_20:4_20:4)-2H_32.6	CL(18:2_16:0_20:4_20:4)-2H	CL	Cardiolipin	Cardiolipin	(18:2_16:0_20:4_20:4)	(18:2)	(16:0)	(20:4)	735.479	C83 H140 O17 P2	7.51525e+08	5.1628e+08	4.55447e+08	2.81865e+08	0.686976	-0.541668	0.194163	0.618876	-0.692278	0.0153479	9.05703e+08	9.73564e+08	1.02754e+09	8.06177e+08	0	7.96164e+08	6.29832e+08	4.74286e+08	6.25781e+08	5.26477e+08	4.07596e+08	4.33707e+08	2.73672e+08	6.00996e+08	5.42985e+08	3.99661e+08	4.49201e+08	4.66169e+08	3.54351e+08	237213525	4.13731e+08	2.81295e+08	2.22502e+08	1.821e+08
CL(18:2_16:0_22:3_22:6)-H_33.24	CL(18:2_16:0_22:3_22:6)-H	CL	Cardiolipin	Cardiolipin	(18:2_16:0_22:3_22:6)	(18:2)	(16:0)	(22:3)	1526.01	C87 H147 O17 P2	9.82039e+07	2.58072e+07	2.7059e+07	1.08206e+07	0.262792	-1.92801	0.00300131	0.399889	-1.32233	0.022238	1.26775e+08	1.19924e+08	1.40535e+08	7.22439e+07	6.59634e+07	6.37817e+07	3.39632e+07	2.72479e+07	3.44519e+07	2.91256e+07	1.60864e+07	1.39683e+07	9.68853e+06	3.16541e+07	4.16109e+07	1.91833e+07	2.46549e+07	3.55623e+07	0	0	1.31027e+07	1.99111e+07	1.73214e+07	1.45884e+07
CL(18:2_16:1_16:1_18:1)-2H_31.73	CL(18:2_16:1_16:1_18:1)-2H	CL	Cardiolipin	Cardiolipin	(18:2_16:1_16:1_18:1)	(18:2)	(16:1)	(16:1)	698.471	C77 H138 O17 P2	9.41046e+08	7.10972e+08	5.41396e+08	4.2385e+08	0.755512	-0.404473	0.293613	0.782884	-0.35313	0.0712346	1.03543e+09	1.16493e+09	1.33058e+09	1.0537e+09	0	1.06163e+09	8.03533e+08	6.80433e+08	8.33484e+08	7.53233e+08	5.65639e+08	6.29508e+08	3.33144e+08	6.79328e+08	5.99372e+08	4.75688e+08	5.70093e+08	5.90752e+08	4.65719e+08	3.72542e+08	5.35243e+08	4.17548e+08	3.7842e+08	3.7363e+08
CL(18:2_16:1_18:1_18:1)-2H_32.24	CL(18:2_16:1_18:1_18:1)-2H	CL	Cardiolipin	Cardiolipin	(18:2_16:1_18:1_18:1)	(18:2)	(16:1)	(18:1)	712.487	C79 H142 O17 P2	1.12179e+09	7.21911e+08	3.44228e+08	1.99103e+08	0.643534	-0.635912	0.157858	0.578405	-0.789848	0.0154969	1.65086e+09	1.52872e+09	1.21304e+09	1.17159e+09	0	1.16653e+09	8.77123e+08	6.80279e+08	8.31996e+08	7.48766e+08	6.1911e+08	5.74189e+08	2.30177e+08	4.60924e+08	4.41048e+08	2.28534e+08	3.2709e+08	3.77594e+08	2.51193e+08	1.77531e+08	1.90333e+08	1.78348e+08	1.96821e+08	2.00394e+08
CL(18:2_16:1_18:1_18:2)-2H_10.93	CL(18:2_16:1_18:1_18:2)-2H	CL	Cardiolipin	Cardiolipin	(18:2_16:1_18:1_18:2)	(18:2)	(16:1)	(18:1)	711.479	C79 H140 O17 P2	7.89304e+07	2.91101e+07	1.30153e+07	7.66539e+06	0.368807	-1.43906	0.0249953	0.588953	-0.763776	0.0447486	8.1981e+07	6.71416e+07	5.47045e+07	4.9859e+07	1.54601e+08	6.52954e+07	3.52775e+07	3.38844e+07	2.65344e+07	2.7705e+07	2.76123e+07	2.3647e+07	8.61842e+06	2.08478e+07	1.42476e+07	1.03826e+07	1.23924e+07	1.1603e+07	1.41687e+07	5.93183e+06	8.66225e+06	2748360	6.95515e+06	7.52609e+06
CL(18:2_16:1_18:2_18:2)-2H_10.52	CL(18:2_16:1_18:2_18:2)-2H	CL	Cardiolipin	Cardiolipin	(18:2_16:1_18:2_18:2)	(18:2)	(16:1)	(18:2)	710.471	C79 H138 O17 P2	3.02269e+07	7.48806e+06	1.57121e+06	1.11503e+06	0.247728	-2.01317	9.91691e-05	0.70966	-0.4948	0.669249	2.39734e+07	4.33806e+07	2.95148e+07	2.6687e+07	2.93922e+07	2.84134e+07	7.3974e+06	1.17111e+07	1.18245e+07	5.24574e+06	7.17943e+06	1.57025e+06	0	1.83128e+06	4.20817e+06	0	289352	3.09847e+06	1.53525e+06	270459	273769	0	4.61068e+06	0
CL(18:2_16:1_18:2_20:4)-2H_32.22	CL(18:2_16:1_18:2_20:4)-2H	CL	Cardiolipin	Cardiolipin	(18:2_16:1_18:2_20:4)	(18:2)	(16:1)	(18:2)	722.471	C81 H138 O17 P2	3.80287e+08	2.71015e+08	1.99845e+08	1.20386e+08	0.712658	-0.488717	0.229742	0.602397	-0.731213	0.00940225	4.65175e+08	4.66988e+08	5.40058e+08	4.15112e+08	0	3.94391e+08	3.32696e+08	2.60678e+08	3.10786e+08	2.79966e+08	2.11458e+08	2.30505e+08	1.35192e+08	2.64712e+08	2.47247e+08	1.63806e+08	2.02884e+08	1.85228e+08	1.34423e+08	1.10268e+08	1.7352e+08	1.18337e+08	9.58773e+07	8.98913e+07
CL(18:2_16:1_20:4_16:1)-2H_31.68	CL(18:2_16:1_20:4_16:1)-2H	CL	Cardiolipin	Cardiolipin	(18:2_16:1_20:4_16:1)	(18:2)	(16:1)	(20:4)	709.463	C79 H136 O17 P2	2.23232e+08	1.69354e+08	1.73432e+08	1.17839e+08	0.758643	-0.398507	0.0184607	0.679457	-0.557546	0.0247117	2.25056e+08	2.42291e+08	2.86698e+08	2.12862e+08	1.76949e+08	1.95538e+08	1.80997e+08	1.5682e+08	2.04262e+08	1.80988e+08	1.40101e+08	1.52954e+08	1.09655e+08	2.23716e+08	2.10073e+08	1.38469e+08	1.83714e+08	1.74962e+08	1.42033e+08	1.0791e+08	1.50714e+08	9.66058e+07	1.12685e+08	9.70876e+07
CL(18:2_16:1_22:6_18:2)-2H_31.48	CL(18:2_16:1_22:6_18:2)-2H	CL	Cardiolipin	Cardiolipin	(18:2_16:1_22:6_18:2)	(18:2)	(16:1)	(22:6)	734.471	C83 H138 O17 P2	3.19214e+08	1.93053e+08	1.55274e+08	8.637e+07	0.604777	-0.725526	0.0124707	0.556241	-0.846217	0.00981835	4.24059e+08	3.32286e+08	2.54091e+08	3.97694e+08	2.10795e+08	2.96362e+08	2.66355e+08	1.77618e+08	2.08635e+08	2.35307e+08	1.32163e+08	1.38243e+08	9.8438e+07	1.84022e+08	2.20703e+08	1.29358e+08	1.5169e+08	1.47435e+08	1.11346e+08	6.3386e+07	1.32505e+08	6.44292e+07	6.99628e+07	7.65907e+07
CL(18:2_18:1_18:1_18:2)-2H_32.43	CL(18:2_18:1_18:1_18:2)-2H	CL	Cardiolipin	Cardiolipin	(18:2_18:1_18:1_18:2)	(18:2)	(18:1)	(18:1)	725.494	C81 H144 O17 P2	2.52025e+09	1.02794e+09	7.91363e+08	5.08786e+08	0.407871	-1.29381	0.000565146	0.642924	-0.63728	0.0160364	3.25013e+09	2.96953e+09	2.85791e+09	2.08651e+09	1.9391e+09	2.01831e+09	1.4003e+09	7.02849e+08	1.34001e+09	1.3189e+09	3.32258e+08	1.07331e+09	5.97509e+08	1.03948e+09	1.03667e+09	6.39251e+08	7.23509e+08	7.1176e+08	5.97736e+08	3.62418e+08	6.69944e+08	5.00301e+08	5.22128e+08	4.00191e+08
CL(18:2_18:1_18:1_20:4)-2H_32.63	CL(18:2_18:1_18:1_20:4)-2H	CL	Cardiolipin	Cardiolipin	(18:2_18:1_18:1_20:4)	(18:2)	(18:1)	(18:1)	737.494	C83 H144 O17 P2	1.46898e+09	7.91284e+08	9.44291e+08	7.15562e+08	0.538662	-0.892548	0.0840853	0.757777	-0.400154	0.0694806	2.03154e+09	1.91431e+09	2.00554e+09	1.48879e+09	0	1.37373e+09	8.5789e+08	6.91281e+08	9.66457e+08	8.7883e+08	7.03405e+08	6.49843e+08	5.17112e+08	1.16419e+09	1.10192e+09	8.89539e+08	9.7234e+08	1.02065e+09	8.05164e+08	5.22159e+08	9.27892e+08	6.76417e+08	6.80825e+08	6.80915e+08
CL(18:2_18:1_18:2_16:1)-2H_32.11	CL(18:2_18:1_18:2_16:1)-2H	CL	Cardiolipin	Cardiolipin	(18:2_18:1_18:2_16:1)	(18:2)	(18:1)	(18:2)	711.479	C79 H140 O17 P2	2.13616e+09	1.18154e+09	6.85605e+08	4.29212e+08	0.553115	-0.854348	4.12998e-05	0.626035	-0.675685	0.0194329	2.33499e+09	2251349458	2452223029	2.04998e+09	1.76487e+09	1.96353e+09	1.40687e+09	1.13846e+09	1.28098e+09	1.26035e+09	1.02307e+09	9.79523e+08	4.24285e+08	8.6703e+08	8.40923e+08	5.67074e+08	6.82324e+08	7.31993e+08	5.53653e+08	4.16284e+08	6.56352e+08	2.51615e+08	3.64896e+08	3.32475e+08
CL(18:2_18:1_18:2_20:4)-2H_32.57	CL(18:2_18:1_18:2_20:4)-2H	CL	Cardiolipin	Cardiolipin	(18:2_18:1_18:2_20:4)	(18:2)	(18:1)	(18:2)	736.487	C83 H142 O17 P2	2.24467e+09	9.46523e+08	1.2411e+09	7.5811e+08	0.421676	-1.24579	0.000777838	0.610835	-0.711145	0.0247981	2.84233e+09	2.65733e+09	2.53373e+09	1.79407e+09	1.93379e+09	1.70676e+09	1.09239e+09	8.33633e+08	1.15569e+09	1.03274e+09	7.72115e+08	7.92567e+08	4.84438e+08	1.31358e+09	1.43223e+09	1.29749e+09	1.45888e+09	1.46e+09	9.88469e+08	5.28154e+08	9.48918e+08	6.56414e+08	7.27359e+08	6.99345e+08
CL(18:2_18:1_20:3_18:2)-2H_10.33	CL(18:2_18:1_20:3_18:2)-2H	CL	Cardiolipin	Cardiolipin	(18:2_18:1_20:3_18:2)	(18:2)	(18:1)	(20:3)	737.494	C83 H144 O17 P2	9.40111e+07	5.02647e+07	4.58737e+07	3.2059e+07	0.534668	-0.903285	0.0863458	0.698854	-0.516936	0.0562486	1.46099e+08	1.23752e+08	9.9982e+07	8.88344e+07	0	1.05399e+08	5.8046e+07	5.58867e+07	4.61605e+07	5.31511e+07	4.95672e+07	3.87768e+07	3.48602e+07	6.91973e+07	4.90227e+07	3.52351e+07	4.0393e+07	4.65339e+07	4.21497e+07	2.69858e+07	3.88321e+07	1.8366e+07	3.34708e+07	3.25497e+07
CL(18:2_18:1_20:3_20:4)-2H_33.28	CL(18:2_18:1_20:3_20:4)-2H	CL	Cardiolipin	Cardiolipin	(18:2_18:1_20:3_20:4)	(18:2)	(18:1)	(20:3)	749.494	C85 H144 O17 P2	4.14768e+08	2.1625e+08	2.24186e+08	1.42771e+08	0.521376	-0.939604	0.00170594	0.636841	-0.650994	0.0236972	4.97719e+08	4.96587e+08	4.90778e+08	3.75078e+08	3.18823e+08	3.09622e+08	2.87569e+08	1.86936e+08	2.46329e+08	2.31409e+08	1.61225e+08	1.84032e+08	1.61925e+08	2.66782e+08	3.13013e+08	1.71507e+08	2.19006e+08	2.12882e+08	1.45306e+08	6.88917e+07	1.96042e+08	1.9124e+08	1.28836e+08	1.2631e+08
CL(18:2_18:1_20:4_22:6)-2H_32.11	CL(18:2_18:1_20:4_22:6)-2H	CL	Cardiolipin	Cardiolipin	(18:2_18:1_20:4_22:6)	(18:2)	(18:1)	(20:4)	760.487	C87 H142 O17 P2	2.78707e+08	1.42458e+08	1.14025e+08	9.23103e+07	0.511139	-0.968212	0.0676043	0.80956	-0.30479	0.353774	3.50821e+08	3.30673e+08	4.08065e+08	2.92388e+08	0	2.90294e+08	1.80225e+08	1.35627e+08	1.8265e+08	1.56252e+08	1.11562e+08	8.84323e+07	2.25544e+07	1.4139e+08	1.70232e+08	1.10047e+08	1.16053e+08	1.23875e+08	1.01959e+08	6.49384e+07	1.17021e+08	7.77191e+07	9.02766e+07	1.01948e+08
CL(18:2_18:2_16:1_16:1)-2H_31.64	CL(18:2_18:2_16:1_16:1)-2H	CL	Cardiolipin	Cardiolipin	(18:2_18:2_16:1_16:1)	(18:2)	(18:2)	(16:1)	697.463	C77 H136 O17 P2	9.07481e+08	6.5619e+08	6.61248e+08	5.33802e+08	0.72309	-0.467754	0.00106218	0.807265	-0.308885	0.142931	9.07402e+08	8.83774e+08	1.06065e+09	8.71441e+08	7.71277e+08	9.50338e+08	6.4147e+08	6.47394e+08	8.24671e+08	6.5438e+08	5.25617e+08	6.43609e+08	4.15338e+08	8.14418e+08	7.85893e+08	5.08924e+08	7.14036e+08	7.28878e+08	6.06703e+08	4.99377e+08	6.84074e+08	528390427	519631409	3.6464e+08
CL(18:2_18:2_18:2_16:1)-2H_31.78	CL(18:2_18:2_18:2_16:1)-2H	CL	Cardiolipin	Cardiolipin	(18:2_18:2_18:2_16:1)	(18:2)	(18:2)	(18:2)	710.471	C79 H138 O17 P2	1.63912e+09	1.02991e+09	5.44183e+08	5.49011e+08	0.62833	-0.670407	6.21934e-05	1.00887	0.0127431	0.974498	1.63782e+09	1.74242e+09	1.91039e+09	1.62769e+09	1.45088e+09	1.4655e+09	1.0358e+09	9.67122e+08	1.20999e+09	1.11386e+09	9.00364e+08	9.52302e+08	2.80714e+08	8.8805e+08	8.6908e+08	1.97237e+08	7.89309e+08	2.40709e+08	6.3041e+08	4.90728e+08	7.45721e+08	4.72041e+08	4.89539e+08	4.65629e+08
CL(18:2_18:2_18:2_18:1)-2H_32.33	CL(18:2_18:2_18:2_18:1)-2H	CL	Cardiolipin	Cardiolipin	(18:2_18:2_18:2_18:1)	(18:2)	(18:2)	(18:2)	724.487	C81 H142 O17 P2	3.53241e+09	1.50492e+09	1.26496e+09	6.89737e+08	0.426033	-1.23096	0.0430076	0.545265	-0.87497	0.00921277	4.9514e+09	4.57262e+09	4.72368e+09	3.68962e+09	0	3.25712e+09	1.79098e+09	1.33426e+09	2.00527e+09	1.58976e+09	1.14342e+09	1.16584e+09	6.86859e+08	1.76275e+09	1.31399e+09	1.10567e+09	1.29803e+09	1.42245e+09	9.19263e+08	3.21334e+08	7.8623e+08	8.34571e+08	5.83617e+08	6.93406e+08
CL(18:2_18:2_18:2_18:2)-2H_32.22	CL(18:2_18:2_18:2_18:2)-2H	CL	Cardiolipin	Cardiolipin	(18:2_18:2_18:2_18:2)	(18:2)	(18:2)	(18:2)	723.479	C81 H140 O17 P2	2.54982e+09	1.38553e+09	1.22558e+09	7.67525e+08	0.543386	-0.879952	0.076396	0.626256	-0.675175	0.00805893	3.25156e+09	3.18614e+09	3.38697e+09	2.83337e+09	0	2.64087e+09	1.56e+09	1.2384e+09	1.60651e+09	1.52523e+09	1.16067e+09	1.22239e+09	8.04733e+08	1.59757e+09	1.3541e+09	1.06078e+09	1.22755e+09	1.30873e+09	9.15164e+08	7.15283e+08	1.07137e+09	7.27829e+08	5.78649e+08	5.96854e+08
CL(18:2_18:2_18:2_22:5)-H_33.27	CL(18:2_18:2_18:2_22:5)-H	CL	Cardiolipin	Cardiolipin	(18:2_18:2_18:2_22:5)	(18:2)	(18:2)	(18:2)	1497.98	C85 H143 O17 P2	1.21965e+08	5.87499e+07	7.68133e+07	5.4151e+07	0.481695	-1.05381	0.00457125	0.704969	-0.504368	0.0960488	1.46567e+08	1.44351e+08	1.64409e+08	1.02544e+08	8.16855e+07	9.22334e+07	5.79797e+07	4.57745e+07	7.71121e+07	7.18758e+07	5.44977e+07	4.52595e+07	3.91553e+07	9.94986e+07	1.09064e+08	6.88554e+07	6.81441e+07	7.6163e+07	6.02232e+07	2.90513e+07	7.8317e+07	5.62483e+07	4.79878e+07	5.30787e+07
CL(18:2_18:2_18:2_22:6)-2H_32.71	CL(18:2_18:2_18:2_22:6)-2H	CL	Cardiolipin	Cardiolipin	(18:2_18:2_18:2_22:6)	(18:2)	(18:2)	(18:2)	747.479	C85 H140 O17 P2	3.05486e+08	1.64762e+08	1.15954e+08	4.37815e+07	0.539343	-0.890726	0.0848974	0.377577	-1.40516	0.00226695	3.87436e+08	4.15291e+08	4.27969e+08	3.21072e+08	0	2.81149e+08	2.18233e+08	1.59511e+08	2.11688e+08	1.60036e+08	1.15962e+08	1.2314e+08	9.33184e+07	1.6406e+08	1.52216e+08	8.60284e+07	1.00532e+08	9.95684e+07	6.07216e+07	4.39817e+07	8.34055e+07	4.54626e+07	2.158e+07	7.5379e+06
CL(18:2_22:6_22:6_18:1)-2H_32.52	CL(18:2_22:6_22:6_18:1)-2H	CL	Cardiolipin	Cardiolipin	(18:2_22:6_22:6_18:1)	(18:2)	(22:6)	(22:6)	772.487	C89 H142 O17 P2	4.47188e+07	2.38889e+07	2.15152e+07	1.30829e+07	0.534203	-0.90454	0.0526973	0.608075	-0.717678	0.298297	5.31499e+07	6.57974e+07	5.0956e+07	3.21238e+07	3.43998e+07	3.18857e+07	5.76495e+07	2.59994e+07	4.10724e+06	2.37706e+07	1.69308e+07	1.48759e+07	6.72538e+06	1.46816e+07	4.3013e+07	6.6766e+06	3.79662e+07	2.00285e+07	1.72974e+07	3.32028e+06	2.74831e+07	0	1.83388e+07	1.20576e+07
CL(18:3_14:0_16:1_18:2)-2H_30.79	CL(18:3_14:0_16:1_18:2)-2H	CL	Cardiolipin	Cardiolipin	(18:3_14:0_16:1_18:2)	(18:3)	(14:0)	(16:1)	683.448	C75 H132 O17 P2	7.87901e+07	6.8296e+07	1.04205e+08	6.9359e+07	0.866809	-0.206213	0.559583	0.665603	-0.587266	0.0156966	1.00408e+08	1.00862e+08	1.06419e+08	8.16785e+07	0	8.33734e+07	6.63082e+07	6.53677e+07	8.65213e+07	7.69255e+07	6.07931e+07	5.38603e+07	1.03612e+08	1.44629e+08	1.17666e+08	8.50521e+07	7.63445e+07	9.79258e+07	8.14356e+07	7.30675e+07	6.72873e+07	5.8366e+07	7.70233e+07	5.89745e+07
CL(20:2_18:1_18:2_18:2)-H_33.48	CL(20:2_18:1_18:2_18:2)-H	CL	Cardiolipin	Cardiolipin	(20:2_18:1_18:2_18:2)	(20:2)	(18:1)	(18:2)	1478.01	C83 H147 O17 P2	2.76422e+08	1.45356e+08	2.19172e+08	1.86311e+08	0.525849	-0.927281	0.0935058	0.850067	-0.234352	0.316792	3.96654e+08	3.49347e+08	4.21823e+08	2.55269e+08	0	2.35438e+08	1.30992e+08	1.03335e+08	1.93652e+08	1.84325e+08	1.43704e+08	1.16127e+08	1.20241e+08	2.60775e+08	2.92328e+08	2.05374e+08	2.08666e+08	2.27647e+08	1.70409e+08	9.716e+07	2.28975e+08	1.90371e+08	2.08848e+08	2.221e+08
CL(20:2_18:1_20:4_22:4)-H_30.71	CL(20:2_18:1_20:4_22:4)-H	CL	Cardiolipin	Cardiolipin	(20:2_18:1_20:4_22:4)	(20:2)	(18:1)	(20:4)	1554.04	C89 H151 O17 P2	2.33258e+06	1.83748e+07	3.85051e+07	4.21517e+07	7.87748	2.97773	0.0142966	1.0947	0.13054	0.65015	0	0	6.11385e+06	0	0	7.88161e+06	4.43729e+06	3.98471e+06	2.49468e+07	2.54705e+07	2.47433e+07	2.66663e+07	1.38646e+07	4.91602e+07	4.38131e+07	3.23408e+07	4.42897e+07	4.75625e+07	2.7856e+07	3.53377e+07	3.39309e+07	3.98525e+07	5.09359e+07	6.4997e+07
CL(20:2_18:1_22:4_22:6)-H_30.68	CL(20:2_18:1_22:4_22:6)-H	CL	Cardiolipin	Cardiolipin	(20:2_18:1_22:4_22:6)	(20:2)	(18:1)	(22:4)	1578.04	C91 H151 O17 P2	1.01624e+06	1.23842e+07	1.59153e+07	2.31736e+07	12.1863	3.60718	0.00577774	1.45606	0.542065	0.0643244	157942	0	206340	150601	0	5.58258e+06	3.49848e+06	5.46677e+06	1.61694e+07	1.46822e+07	1.94647e+07	1.50238e+07	6.31827e+06	2.20311e+07	1.93226e+07	1.10246e+07	1.58087e+07	2.09868e+07	1.37648e+07	2.11493e+07	2.42581e+07	2.17728e+07	2.68124e+07	3.12843e+07
CL(20:4_16:0_18:1_20:0)-H_33.53	CL(20:4_16:0_18:1_20:0)-H	CL	Cardiolipin	Cardiolipin	(20:4_16:0_18:1_20:0)	(20:4)	(16:0)	(18:1)	1482.04	C83 H151 O17 P2	5.64364e+07	2.37476e+07	2.45814e+07	2.19773e+07	0.420784	-1.24885	0.000144525	0.894061	-0.161554	0.558736	6.47582e+07	6.09386e+07	7.00203e+07	4.96152e+07	4.82703e+07	4.50159e+07	2.68825e+07	1.59884e+07	2.82357e+07	3.02836e+07	2.13562e+07	1.9739e+07	1.43833e+07	2.84255e+07	3.51272e+07	2.13337e+07	1.8139e+07	3.00798e+07	2.2088e+07	8.47474e+06	2.43189e+07	2.25517e+07	2.75037e+07	2.69266e+07
CL(20:4_16:0_20:1_20:4)-H_31.66	CL(20:4_16:0_20:1_20:4)-H	CL	Cardiolipin	Cardiolipin	(20:4_16:0_20:1_20:4)	(20:4)	(16:0)	(20:1)	1502.01	C85 H147 O17 P2	1.73759e+08	7.54309e+07	1.04109e+08	7.27678e+07	0.434112	-1.20386	0.0616308	0.698958	-0.516721	0.0857979	2.49118e+08	2.28139e+08	2.73218e+08	1.55336e+08	0	136745412	7.77811e+07	5.38064e+07	1.02159e+08	9.39021e+07	6.86613e+07	5.62757e+07	4.86914e+07	1.30562e+08	1.42822e+08	9.61735e+07	1.00191e+08	1.06213e+08	6.74952e+07	2.93061e+07	8.73395e+07	8.11599e+07	8.38207e+07	8.74856e+07
CL(20:5_16:0_20:4_16:1)-2H_31.56	CL(20:5_16:0_20:4_16:1)-2H	CL	Cardiolipin	Cardiolipin	(20:5_16:0_20:4_16:1)	(20:5)	(16:0)	(20:4)	721.463	C81 H136 O17 P2	8.52303e+07	7.25598e+07	6.03827e+07	2.3996e+07	0.851339	-0.232194	0.52554	0.397398	-1.33134	0.0212955	9.85292e+07	1.00897e+08	1.26788e+08	9.16928e+07	0	9.3475e+07	8.86507e+07	8.10311e+07	8.71126e+07	5.80954e+07	5.46234e+07	6.58459e+07	3.35866e+07	5.69989e+07	8.40275e+07	5.63378e+07	7.06086e+07	6.07366e+07	0	4.01104e+07	5.55397e+07	4.83257e+07	0	0
CL(21:0_20:3_14:0_14:0)-H_40.02	CL(21:0_20:3_14:0_14:0)-H	CL	Cardiolipin	Cardiolipin	(21:0_20:3_14:0_14:0)	(21:0)	(20:3)	(14:0)	1416	C78 H145 O17 P2	6.0758e+07	4.62527e+06	5.21289e+06	1.41257e+06	0.0761261	-3.71547	0.0112623	0.270976	-1.88376	0.00600023	8.05788e+07	9.27043e+07	86500504	6.51834e+07	0	39581174	8.94514e+06	9.50657e+06	3.30736e+06	1585911	1.91082e+06	2.49581e+06	3.01479e+06	8.99958e+06	4.37995e+06	5.94978e+06	5.11745e+06	3.81578e+06	1.8745e+06	44170.5	306638	1.10799e+06	4.27421e+06	867893
CL(21:0_20:4_14:0_16:0)-H_40.45	CL(21:0_20:4_14:0_16:0)-H	CL	Cardiolipin	Cardiolipin	(21:0_20:4_14:0_16:0)	(21:0)	(20:4)	(14:0)	1442.01	C80 H147 O17 P2	1.31478e+07	751205	470878	552194	0.0571352	-4.12948	0.00648098	1.17269	0.229823	0.856129	1.32782e+07	1.42489e+07	1.39628e+07	1.85092e+07	0	1.88879e+07	79030.9	76360.9	111362	327610	2.92961e+06	983253	487147	1.77357e+06	149992	186563	104169	123822	2.26782e+06	104968	330570	105639	205406	298766
CL(21:1_22:6_22:6_22:6)-H_29.43	CL(21:1_22:6_22:6_22:6)-H	CL	Cardiolipin	Cardiolipin	(21:1_22:6_22:6_22:6)	(21:1)	(22:6)	(22:6)	1636.03	C96 H149 O17 P2	2.39711e+07	1.52616e+07	2.31299e+07	3.76529e+07	0.636668	-0.651386	0.268254	1.62789	0.703004	0.0279996	2.94342e+07	2.86045e+07	4.86215e+07	1.31463e+07	0	2.40199e+07	1.10373e+07	9.45418e+06	2.71148e+07	1.64843e+07	1.46672e+07	1.28119e+07	5.2393e+06	2.73563e+07	2.43982e+07	1.80181e+07	2.85398e+07	3.52277e+07	3.6874e+07	2.4832e+07	5.09722e+07	3.1009e+07	4.21445e+07	4.00859e+07
CL(22:1_18:0_18:1_20:4)-H_35.64	CL(22:1_18:0_18:1_20:4)-H	CL	Cardiolipin	Cardiolipin	(22:1_18:0_18:1_20:4)	(22:1)	(18:0)	(18:1)	1536.09	C87 H157 O17 P2	7.99149e+07	4.49293e+07	5.49391e+07	5.37391e+07	0.562214	-0.830808	7.58396e-06	0.978158	-0.0318601	0.85258	7.50798e+07	8.39939e+07	8.96722e+07	7.57248e+07	7.85797e+07	7.64392e+07	4.64369e+07	3.91481e+07	5.56277e+07	5.02728e+07	4.39467e+07	3.41437e+07	3.6029e+07	5.99627e+07	7.08225e+07	5.3629e+07	5.25528e+07	5.66386e+07	5.08685e+07	3.47101e+07	5.92953e+07	5.37939e+07	6.38997e+07	5.98672e+07
CL(22:1_20:4_18:1_22:4)-H_30.81	CL(22:1_20:4_18:1_22:4)-H	CL	Cardiolipin	Cardiolipin	(22:1_20:4_18:1_22:4)	(22:1)	(20:4)	(18:1)	1584.09	C91 H157 O17 P2	3.35352e+07	3.2863e+07	5.42578e+06	4.96236e+06	0.979958	-0.029208	0.94025	0.91459	-0.128803	0.917193	3.16132e+07	4.1031e+07	4.5482e+07	3.12932e+07	0	5.17914e+07	1.97851e+07	2.08725e+07	4.37975e+07	4.52266e+07	3.6454e+07	3.10425e+07	7.53157e+06	3.1132e+06	952501	325735	2.04054e+07	226233	0	1.74882e+06	1.73761e+07	1.00879e+07	103027	458310
CL(22:2_18:0_18:1_20:4)-H_35.59	CL(22:2_18:0_18:1_20:4)-H	CL	Cardiolipin	Cardiolipin	(22:2_18:0_18:1_20:4)	(22:2)	(18:0)	(18:1)	1534.07	C87 H155 O17 P2	8.27825e+07	5.34467e+07	7.49561e+07	7.78206e+07	0.645629	-0.631224	4.461e-05	1.03822	0.0541063	0.780865	8.11833e+07	8.58147e+07	8.34705e+07	7.35049e+07	9.06733e+07	8.20482e+07	5.27305e+07	4.5776e+07	6.55488e+07	6.00578e+07	5.13072e+07	4.52601e+07	4.32611e+07	7.87324e+07	9.45205e+07	7.48468e+07	7.40241e+07	8.43516e+07	7.72124e+07	4.55324e+07	8.51209e+07	7.45683e+07	9.238e+07	9.21095e+07
CL(22:2_24:1_14:0_16:0)-H_42.29	CL(22:2_24:1_14:0_16:0)-H	CL	Cardiolipin	Cardiolipin	(22:2_24:1_14:0_16:0)	(22:2)	(24:1)	(14:0)	1514.11	C85 H159 O17 P2	9.18666e+06	1.53695e+07	1.69462e+07	1.26898e+07	1.67302	0.742455	0.0322223	0.748829	-0.417291	0.0456699	8.94149e+06	1.02873e+07	8.02025e+06	1.30096e+07	0	1.48613e+07	1.74109e+07	1.56027e+07	1.23641e+07	1.27135e+07	1.76337e+07	16491851	2.30655e+07	1.42116e+07	1.6045e+07	1.53138e+07	1.568e+07	1.73614e+07	1.41737e+07	1.33972e+07	1.54142e+07	6.15178e+06	1.34293e+07	1.35727e+07
CL(22:3_16:0_18:1_20:4)-H_33.33	CL(22:3_16:0_18:1_20:4)-H	CL	Cardiolipin	Cardiolipin	(22:3_16:0_18:1_20:4)	(22:3)	(16:0)	(18:1)	1504.03	C85 H149 O17 P2	1.35863e+08	5.5051e+07	7.41317e+07	5.2932e+07	0.405195	-1.30331	0.0517492	0.714026	-0.485951	0.107378	2.01343e+08	1.80453e+08	2.02824e+08	1.29103e+08	0	1.01456e+08	5.75189e+07	4.04503e+07	7.64486e+07	6.96789e+07	5.18425e+07	3.4367e+07	3.61985e+07	9.71005e+07	1.03196e+08	6.93015e+07	7.0354e+07	6.86402e+07	4.72182e+07	2.37181e+07	5.88318e+07	5.71181e+07	5.95612e+07	7.11447e+07
CL(22:3_24:1_14:0_16:0)-H_42.31	CL(22:3_24:1_14:0_16:0)-H	CL	Cardiolipin	Cardiolipin	(22:3_24:1_14:0_16:0)	(22:3)	(24:1)	(14:0)	1512.09	C85 H157 O17 P2	1.33518e+07	2.2581e+07	2.50579e+07	2.81944e+07	1.69123	0.758075	0.0263013	1.12517	0.170147	0.111548	1.25978e+07	1.51254e+07	1.29124e+07	1.87094e+07	0	2.0766e+07	2.65051e+07	2.61601e+07	1.69607e+07	2.06678e+07	2.39857e+07	2.12068e+07	2.80912e+07	2.43648e+07	2.36831e+07	2.26873e+07	2.4617e+07	2.69038e+07	2.72668e+07	2.89678e+07	2.48485e+07	2.35224e+07	3.34591e+07	3.1102e+07
CL(22:3_24:1_18:2_16:0)-H_42.61	CL(22:3_24:1_18:2_16:0)-H	CL	Cardiolipin	Cardiolipin	(22:3_24:1_18:2_16:0)	(22:3)	(24:1)	(18:2)	1564.12	C89 H161 O17 P2	6.08593e+06	4.24031e+06	2.49018e+06	3.93572e+06	0.696741	-0.521307	0.484102	1.5805	0.660377	0.209311	3.05989e+06	873720	6.55722e+06	9.10028e+06	1.49144e+07	2.01008e+06	9.03635e+06	6.55093e+06	1.13872e+06	4.18721e+06	3.72486e+06	803807	5.03725e+06	2.47576e+06	1.59807e+06	2.084e+06	3.54611e+06	199896	3.9253e+06	1.38309e+06	1.8283e+06	5.47163e+06	6.63902e+06	4.367e+06
CL(22:4_18:0_18:1_20:4)-H_33.54	CL(22:4_18:0_18:1_20:4)-H	CL	Cardiolipin	Cardiolipin	(22:4_18:0_18:1_20:4)	(22:4)	(18:0)	(18:1)	1530.04	C87 H151 O17 P2	6.53255e+07	3.1639e+07	3.07216e+07	3.33843e+07	0.484328	-1.04594	0.0700084	1.08667	0.11992	0.628358	9.62709e+07	8.01411e+07	9.54117e+07	6.37148e+07	0	5.64143e+07	2.97396e+07	2.23241e+07	4.28895e+07	4.06448e+07	3.15975e+07	2.26384e+07	1.36396e+07	3.91012e+07	3.97568e+07	2.85128e+07	2.80923e+07	3.52266e+07	3.16387e+07	1.72766e+07	3.70624e+07	3.3947e+07	4.21558e+07	3.82254e+07
CL(22:4_22:5_18:0_18:1)-H_30.91	CL(22:4_22:5_18:0_18:1)-H	CL	Cardiolipin	Cardiolipin	(22:4_22:5_18:0_18:1)	(22:4)	(22:5)	(18:0)	1556.06	C89 H153 O17 P2	7.50156e+07	6.81703e+07	6.13701e+07	6.38153e+07	0.908749	-0.138046	0.701921	1.03984	0.0563664	0.771378	8.02496e+07	8.6374e+07	1.0429e+08	8.29483e+07	0	9.62317e+07	4.81481e+07	4.38428e+07	9.16009e+07	7.80379e+07	7.60268e+07	7.13656e+07	3.48245e+07	8.22064e+07	7.48382e+07	5.05044e+07	5.68675e+07	6.89795e+07	4.90983e+07	5.69701e+07	6.76962e+07	6.54301e+07	6.66071e+07	7.70898e+07
CL(22:5_20:1_22:5_18:0)-H_30.67	CL(22:5_20:1_22:5_18:0)-H	CL	Cardiolipin	Cardiolipin	(22:5_20:1_22:5_18:0)	(22:5)	(20:1)	(22:5)	1582.07	C91 H155 O17 P2	7.45506e+07	7.6925e+07	5.54365e+07	5.10016e+07	1.03185	0.0452329	0.894451	0.920001	-0.120292	0.585877	7.77536e+07	8.89749e+07	1.00323e+08	7.65358e+07	0	1.03717e+08	6.01145e+07	5.39894e+07	1.03303e+08	8.86534e+07	8.02372e+07	7.52525e+07	2.91632e+07	8.12676e+07	6.22366e+07	5.54469e+07	5.70702e+07	4.74345e+07	3.99479e+07	4.49941e+07	5.90771e+07	4.85885e+07	5.16794e+07	6.17229e+07
CL(22:6_16:0_18:1_20:0)-H_33.54	CL(22:6_16:0_18:1_20:0)-H	CL	Cardiolipin	Cardiolipin	(22:6_16:0_18:1_20:0)	(22:6)	(16:0)	(18:1)	1506.04	C85 H151 O17 P2	5.8215e+07	3.33332e+07	3.66761e+07	3.44752e+07	0.572588	-0.804431	0.106821	0.939991	-0.0892817	0.684081	8.10515e+07	7.74683e+07	7.94432e+07	5.76283e+07	0	5.36987e+07	3.00537e+07	2.56081e+07	44120587	4.09954e+07	3.30136e+07	2.62077e+07	1.98432e+07	4.33472e+07	4.75117e+07	3.33599e+07	3.71514e+07	3.88431e+07	3.20922e+07	1.92008e+07	3.79394e+07	3.41438e+07	4.3903e+07	3.9572e+07
CL(22:6_16:0_20:0_20:4)-H_33.44	CL(22:6_16:0_20:0_20:4)-H	CL	Cardiolipin	Cardiolipin	(22:6_16:0_20:0_20:4)	(22:6)	(16:0)	(20:0)	1528.03	C87 H149 O17 P2	1.22686e+08	3.43814e+07	3.60412e+07	2.42717e+07	0.28024	-1.83527	0.00297495	0.673443	-0.570373	0.0972071	1.64453e+08	1.46635e+08	1.6955e+08	8.94881e+07	9.02448e+07	7.57439e+07	3.53912e+07	2.29783e+07	5.06605e+07	4.26727e+07	3.06043e+07	2.39816e+07	1.16599e+07	4.64181e+07	4.59966e+07	3.37031e+07	3.49591e+07	4.35102e+07	2.4768e+07	9.10519e+06	2.82352e+07	2.32956e+07	2.77868e+07	3.24392e+07
CL(22:6_16:0_20:4_18:2)-2H_11.17	CL(22:6_16:0_20:4_18:2)-2H	CL	Cardiolipin	Cardiolipin	(22:6_16:0_20:4_18:2)	(22:6)	(16:0)	(20:4)	747.479	C85 H140 O17 P2	1.06691e+07	4.51002e+06	2.30309e+06	1.42135e+06	0.422717	-1.24224	0.0467888	0.617146	-0.696315	0.241959	1.49916e+07	1.58513e+07	1.09675e+07	9321237	0	1.28831e+07	6.4674e+06	4.79379e+06	4.18557e+06	4.89356e+06	3.97289e+06	2.74693e+06	1.18133e+06	5.40268e+06	1.82884e+06	1.52769e+06	1.86782e+06	2010205	2.47374e+06	1.3216e+06	1.49121e+06	416400	1.18479e+06	1.64033e+06
CL(22:6_18:0_20:4_22:0)-2H_26.69	CL(22:6_18:0_20:4_22:0)-2H	CL	Cardiolipin	Cardiolipin	(22:6_18:0_20:4_22:0)	(22:6)	(18:0)	(20:4)	791.541	C91 H156 O17 P2	4.88755e+08	4.24134e+08	4.33373e+08	4.85891e+08	0.867784	-0.204591	0.55292	1.12118	0.165024	0.245549	6.15926e+08	6.04986e+08	6.22388e+08	5.06699e+08	0	5.82531e+08	4.1301e+08	3.20053e+08	4.62646e+08	5.05032e+08	4.38416e+08	4.05648e+08	2.94076e+08	5.25012e+08	4.79891e+08	4.00386e+08	4.38669e+08	4.62204e+08	4.31997e+08	3.77916e+08	5.12659e+08	5.07646e+08	5.36807e+08	5.48321e+08
CL(22:6_18:1_20:1_20:4)-H_33.61	CL(22:6_18:1_20:1_20:4)-H	CL	Cardiolipin	Cardiolipin	(22:6_18:1_20:1_20:4)	(22:6)	(18:1)	(20:1)	1552.03	C89 H149 O17 P2	2.42711e+07	8.12316e+06	1.89927e+06	1.15229e+06	0.334685	-1.57913	0.032564	0.606701	-0.720943	0.326972	3.64454e+07	3.06911e+07	3.53657e+07	2.32968e+07	0	1.98275e+07	9.95092e+06	6.3211e+06	1.18463e+07	9.15602e+06	7.51756e+06	3.94711e+06	0	3.41889e+06	2.86507e+06	1.50509e+06	500180	3.1064e+06	513469	0	296351	2.49121e+06	1.66989e+06	1.94281e+06
CL(22:6_20:4_20:4_22:0)-H_29.7	CL(22:6_20:4_20:4_22:0)-H	CL	Cardiolipin	Cardiolipin	(22:6_20:4_20:4_22:0)	(22:6)	(20:4)	(20:4)	1604.06	C93 H153 O17 P2	1.36354e+08	1.21645e+08	1.0845e+08	1.05786e+08	0.892125	-0.164682	0.639052	0.975439	-0.0358763	0.846303	1.47619e+08	1.64135e+08	1.89161e+08	1.34027e+08	0	183181492	1.1099e+08	95268133	1.55955e+08	1.29488e+08	1.21718e+08	1.16449e+08	5.10131e+07	1.38323e+08	1.2599e+08	1.07299e+08	1.17388e+08	1.10684e+08	1.00445e+08	9.14765e+07	1.10838e+08	9.9164e+07	1.0902e+08	1.23772e+08
CL(22:6_20:4_22:0_22:6)-H_29.69	CL(22:6_20:4_22:0_22:6)-H	CL	Cardiolipin	Cardiolipin	(22:6_20:4_22:0_22:6)	(22:6)	(20:4)	(22:0)	1628.06	C95 H153 O17 P2	7.04067e+07	5.85726e+07	3.65735e+07	3.84989e+07	0.831918	-0.265487	0.496313	1.05264	0.0740177	0.758302	7.32357e+07	8.87386e+07	1.06643e+08	5.95126e+07	0	9.43106e+07	5.27378e+07	4.54355e+07	8.03837e+07	6.03117e+07	5.81792e+07	5.43875e+07	1.18607e+07	5.2261e+07	3.44929e+07	3.74571e+07	3.97418e+07	4.36275e+07	3.82258e+07	3.75196e+07	2.98129e+07	3.78054e+07	4.01513e+07	4.74783e+07
CL(22:6_20:4_22:5_24:1)-H_30.6	CL(22:6_20:4_22:5_24:1)-H	CL	Cardiolipin	Cardiolipin	(22:6_20:4_22:5_24:1)	(22:6)	(20:4)	(22:5)	1656.09	C97 H157 O17 P2	3.16551e+07	2.89876e+07	2.01164e+07	2.94696e+07	0.915733	-0.127002	0.727174	1.46495	0.550856	0.32612	3.70228e+07	3.90096e+07	4.66714e+07	2.56756e+07	0	4.15512e+07	2.46856e+07	2.03462e+07	3.46019e+07	3.41666e+07	3.00828e+07	3.00427e+07	4.24913e+06	2.459e+07	1.74576e+07	1.45565e+07	2.35848e+07	3.62602e+07	6.14983e+07	5.14551e+06	2.00587e+07	2.21734e+07	3.14327e+07	3.65088e+07
CL(22:6_20:4_22:6_24:1)-H_29.7	CL(22:6_20:4_22:6_24:1)-H	CL	Cardiolipin	Cardiolipin	(22:6_20:4_22:6_24:1)	(22:6)	(20:4)	(22:6)	1654.07	C97 H155 O17 P2	4.8084e+07	4.088e+07	2.65936e+07	2.79506e+07	0.850179	-0.234161	0.525752	1.05103	0.0717995	0.763957	5.72461e+07	5.78228e+07	7.35737e+07	4.07899e+07	0	5.90712e+07	4.06114e+07	3.70154e+07	4.54916e+07	4.21355e+07	4.24193e+07	3.76066e+07	7.7955e+06	3.7372e+07	2.66539e+07	2.54459e+07	2.91561e+07	33138079	2.99845e+07	2.34682e+07	2.64207e+07	3.05919e+07	2.76392e+07	2.9599e+07
CL(22:6_22:2_16:0_18:1)-H_30.78	CL(22:6_22:2_16:0_18:1)-H	CL	Cardiolipin	Cardiolipin	(22:6_22:2_16:0_18:1)	(22:6)	(22:2)	(16:0)	1530.04	C87 H151 O17 P2	782475	2.12403e+07	4.54254e+07	5.036e+07	27.145	4.76262	0.0286926	1.10863	0.148781	0.52119	0	0	0	0	0	4.69485e+06	0	0	3.17374e+07	3.03386e+07	3.46878e+07	3.06779e+07	2.23445e+07	5.13905e+07	5.85818e+07	4.12806e+07	4.57266e+07	5.32283e+07	3.82707e+07	4.39123e+07	3.90693e+07	4.97038e+07	6.04586e+07	7.07455e+07
CL(22:6_22:2_20:4_18:0)-H_30.87	CL(22:6_22:2_20:4_18:0)-H	CL	Cardiolipin	Cardiolipin	(22:6_22:2_20:4_18:0)	(22:6)	(22:2)	(20:4)	1580.06	C91 H153 O17 P2	7.99028e+07	8.24902e+07	6.04918e+07	5.56917e+07	1.03238	0.0459774	0.892573	0.920649	-0.119277	0.549917	7.9277e+07	9.58233e+07	1.03871e+08	8.84862e+07	0	1.11959e+08	6.69627e+07	5.6324e+07	1.1271e+08	9.28253e+07	8.4419e+07	8.17002e+07	3.33995e+07	8.29897e+07	6.8649e+07	5.35449e+07	6.36556e+07	6.07123e+07	4.08261e+07	4.89238e+07	6.21267e+07	6.03137e+07	6.40109e+07	5.79493e+07
CL(23:0_20:4_16:0_16:0)-H_42.38	CL(23:0_20:4_16:0_16:0)-H	CL	Cardiolipin	Cardiolipin	(23:0_20:4_16:0_16:0)	(23:0)	(20:4)	(16:0)	1498.07	C84 H155 O17 P2	0	0	3.05137e+06	1.1279e+07	0.1	-3.32193	1	3.69638	1.88611	0.0091576	0	0	0	0	0	0	0	0	0	0	0	0	7.03033e+06	2.10905e+06	0	0	708372	8.46049e+06	1.1191e+07	1.06774e+07	9.9482e+06	3.41018e+06	1.80449e+07	1.44024e+07
CL(23:0_22:4_16:1_16:0)-H_42.69	CL(23:0_22:4_16:1_16:0)-H	CL	Cardiolipin	Cardiolipin	(23:0_22:4_16:1_16:0)	(23:0)	(22:4)	(16:1)	1524.09	C86 H157 O17 P2	0	0	0	1.38108e+06	0.1	-3.32193	1	10	3.32193	0.0917023	0	0	0	0	0	0	0	0	0	0	0	0	0	0	0	0	0	0	796773	3.03861e+06	0	0	3.78395e+06	667156
CL(24:2_16:0_14:0_16:1)-H_40.08	CL(24:2_16:0_14:0_16:1)-H	CL	Cardiolipin	Cardiolipin	(24:2_16:0_14:0_16:1)	(24:2)	(16:0)	(14:0)	1430.01	C79 H147 O17 P2	1.36281e+07	148154	227942	139750	0.0108713	-6.52334	0.0307744	0.613096	-0.705816	0.406469	1.98302e+07	2.52527e+07	2.45536e+07	9.26873e+06	0	2.86321e+06	97554.3	288841	181023	179890	141618	0	227712	616308	113588	0	216033	194012	230141	122274	143306	342781	0	0
CL(24:2_22:6_18:1_20:4)-H_30.55	CL(24:2_22:6_18:1_20:4)-H	CL	Cardiolipin	Cardiolipin	(24:2_22:6_18:1_20:4)	(24:2)	(22:6)	(18:1)	1606.07	C93 H155 O17 P2	1.34332e+08	1.29406e+08	9.11211e+07	8.83216e+07	0.963334	-0.0538921	0.868165	0.969276	-0.04502	0.832098	1.59063e+08	1.60982e+08	1.71727e+08	1.43011e+08	0	1.71206e+08	1.09483e+08	1.11939e+08	1.62771e+08	1.39003e+08	1.33478e+08	1.19764e+08	3.71075e+07	1.25374e+08	1.04244e+08	8.20162e+07	1.02179e+08	9.58054e+07	8.02368e+07	7.81316e+07	9.56806e+07	8.97191e+07	9.13253e+07	9.48361e+07
CL(24:2_22:6_22:6_18:0)-H_31.3	CL(24:2_22:6_22:6_18:0)-H	CL	Cardiolipin	Cardiolipin	(24:2_22:6_22:6_18:0)	(24:2)	(22:6)	(22:6)	1632.09	C95 H157 O17 P2	2.86183e+07	3.30508e+07	2.1823e+07	2.39951e+07	1.15488	0.207747	0.757835	1.09954	0.136894	0.697255	0	5.29934e+07	6.87035e+07	0	0	5.00127e+07	2.32066e+07	1.82659e+07	4.13373e+07	4.46718e+07	3.83441e+07	3.24789e+07	4.69467e+06	3.91216e+07	2.31076e+07	1.72895e+07	2.2427e+07	2.42974e+07	1.44939e+07	1.93418e+07	2.67257e+07	2.29349e+07	2.50454e+07	3.5429e+07
CL(58:3)-2H_32.15	CL(58:3)-2H	CL	Cardiolipin	Cardiolipin	(58:3)	(58:3)			630.408	C67 H122 O17 P2	2.99951e+07	2.04565e+07	2.39431e+07	1.10123e+07	0.681995	-0.552167	0.479193	0.459935	-1.1205	0.0261798	5.19899e+06	2.45741e+07	7.08437e+07	2.39895e+07	0	5.5364e+07	3.87712e+07	5.62406e+06	1.79573e+07	1.41932e+07	8.70581e+06	3.74873e+07	7.98693e+06	3.25489e+07	2.9435e+07	1.71135e+07	2.87746e+07	2.77995e+07	3.82773e+06	1.63753e+07	1.95655e+07	1.42652e+07	1.18559e+07	183912
CL(82:5)-H_39.96	CL(82:5)-H	CL	Cardiolipin	Cardiolipin	(82:5)	(82:5)			1594.17	C91 H167 O17 P2	1.98074e+07	2.08035e+07	1.22545e+07	1.50179e+07	1.05029	0.0707865	0.766101	1.2255	0.293372	0.318947	1.56046e+07	1.73864e+07	1.54871e+07	1.80031e+07	2.82041e+07	2.4159e+07	2.66066e+07	2.5287e+07	1.23278e+07	1.44206e+07	2.1298e+07	2.48808e+07	2.16213e+07	9.41126e+06	9.82706e+06	1.02842e+07	9.39925e+06	1.29837e+07	1.04816e+07	2.09582e+07	1.21955e+07	1.19467e+07	1.49791e+07	1.9546e+07
CL(86:5)-H_45.22	CL(86:5)-H	CL	Cardiolipin	Cardiolipin	(86:5)	(86:5)			1650.23	C95 H175 O17 P2	5.85969e+06	696754	237807	158991	0.118906	-3.0721	0.0124723	0.668572	-0.580846	0.345788	7.16695e+06	9.82654e+06	7.85631e+06	5.86663e+06	0	4.44172e+06	2.39056e+06	281182	456204	73807.6	978775	0	133996	187619	110639	300771	549221	144596	149206	109674	251552	0	187184	256329
Co(Q9)+H_49.95	Co(Q9)+H	Co	Coenzyme	Coenzyme	(Q9)	(Q9)			795.629	C54 H83 O4	1.38134e+09	0	2.67138e+08	2.67671e+08	0.1	-3.32193	0.0787209	1.002	0.0028754	0.994135	3.08656e+09	2.19667e+09	2.98034e+09	2.444e+07	0	0	0	0	0	0	0	0	9.62075e+07	5.01776e+08	9.49185e+07	3.60085e+08	2.54299e+08	2.95544e+08	3.85505e+08	2.33116e+08	2.27426e+08	2.78704e+08	2.89413e+08	1.91864e+08
DG(10:0_18:1)+NH4_41.42	DG(10:0_18:1)+NH4	DG	Neutral glycerolipid	diglyceride	(10:0_18:1)	(10:0)	(18:1)		528.462	C31 H62 O5 N1	1.89033e+07	79505.7	284445	527694	0.00420592	-7.89336	0.328048	1.85517	0.891554	0.349722	1.05672e+08	2.84233e+06	4.90549e+06	0	0	0	0	0	477034	0	0	0	0	441558	0	691051	574060	0	1.24272e+06	391698	91454.2	0	386882	1.05341e+06
DG(10:0_18:2)+NH4_40.55	DG(10:0_18:2)+NH4	DG	Neutral glycerolipid	diglyceride	(10:0_18:2)	(10:0)	(18:2)		526.447	C31 H60 O5 N1	2.38763e+07	194088	330693	978449	0.00812889	-6.94273	0.28785	2.95878	1.565	0.0469591	1.23218e+08	4.96724e+06	4.75769e+06	9.63861e+06	676834	0	467964	0	696566	0	0	0	664663	0	0	494499	0	824997	550451	1.91422e+06	807021	1.43217e+06	457545	709286
DG(12:0_12:0)+NH4_39.35	DG(12:0_12:0)+NH4	DG	Neutral glycerolipid	diglyceride	(12:0_12:0)	(12:0)	(12:0)		474.415	C27 H56 O5 N1	2.91483e+08	1.73543e+08	3.44293e+07	6.93837e+07	0.59538	-0.748118	0.605519	2.01525	1.01096	0.187706	1.10925e+09	1.08808e+08	8.05506e+07	1.53872e+08	2.73728e+08	2.269e+07	1.23114e+08	0	8.90116e+08	2.80285e+07	0	0	3.51169e+07	4.37308e+07	3.11271e+06	6.92447e+07	1.36299e+07	4.17407e+07	7.53952e+07	3.10396e+07	2.48905e+07	6.65694e+07	4.71899e+07	1.71218e+08
DG(12:0_14:0)+NH4_41.16	DG(12:0_14:0)+NH4	DG	Neutral glycerolipid	diglyceride	(12:0_14:0)	(12:0)	(14:0)		502.447	C29 H60 O5 N1	1.44812e+08	4.11945e+07	0	5.11291e+06	0.284469	-1.81365	0.352575	10	3.32193	0.351409	6.2106e+08	7.23384e+07	4.31611e+07	5.32536e+07	7.90578e+07	0	9.75992e+06	0	2.37407e+08	0	0	0	0	0	0	0	0	0	684348	0	0	0	0	2.99931e+07
DG(14:0_14:0)+NH4_42.77	DG(14:0_14:0)+NH4	DG	Neutral glycerolipid	diglyceride	(14:0_14:0)	(14:0)	(14:0)		530.478	C31 H64 O5 N1	4.17119e+07	4.67642e+06	0	0	0.112112	-3.15699	0.270817	0.1	-3.32193	1	1.81905e+08	6.47578e+06	6.18912e+07	0	0	0	0	0	2.80585e+07	0	0	0	0	0	0	0	0	0	0	0	0	0	0	0
DG(14:3)+H_15.77	DG(14:3)+H	DG	Neutral glycerolipid	diglyceride	(14:3)	(14:3)			311.185	C17 H27 O5	3.36377e+07	2.8771e+07	2.02876e+07	2.96124e+07	0.85532	-0.225465	0.727594	1.45963	0.545603	0.339521	6.72999e+07	1.80414e+07	1.3882e+07	2.68376e+07	1.18599e+07	6.39056e+07	3.89801e+07	4.55496e+07	5.23758e+07	5.29172e+06	3.04288e+07	0	0	4.09422e+06	2.61402e+07	1.94376e+07	2.90442e+07	4.30093e+07	2.92649e+07	4.55521e+07	3.37625e+07	2.76809e+07	4.14138e+07	0
DG(16:0_12:0)+NH4_46.35	DG(16:0_12:0)+NH4	DG	Neutral glycerolipid	diglyceride	(16:0_12:0)	(16:0)	(12:0)		530.478	C31 H64 O5 N1	0	2.68816e+08	2.03501e+07	3.55359e+07	10	3.32193	0.363033	1.74623	0.80424	0.720434	0	0	0	0	0	0	0	0	1612330333	0	0	564825	1.22101e+08	0	0	0	0	0	0	2.13216e+08	0	0	0	0
DG(16:0_14:0)+NH4_44.66	DG(16:0_14:0)+NH4	DG	Neutral glycerolipid	diglyceride	(16:0_14:0)	(16:0)	(14:0)		558.509	C33 H68 O5 N1	0	1.17574e+06	1.7246e+08	1.56806e+08	10	3.32193	0.363217	0.90923	-0.137283	0.94779	0	0	0	0	0	0	0	0	7.05446e+06	0	0	0	1.03476e+09	0	0	0	0	0	0	0	0	0	9.40837e+08	0
DG(16:0_16:0)+NH4_47.17	DG(16:0_16:0)+NH4	DG	Neutral glycerolipid	diglyceride	(16:0_16:0)	(16:0)	(16:0)		586.541	C35 H72 O5 N1	4.20568e+09	1.22e+10	6.74606e+09	7.7717e+09	2.90083	1.53647	0.0128668	1.15204	0.204185	0.360334	3.73597e+08	2.0337e+09	5.67897e+08	4.59675e+09	7.67173e+09	9.99042e+09	8.71018e+09	1.27029e+10	2.21124e+10	9.70555e+09	9.7177e+09	1.02512e+10	2.28924e+09	7.2902e+09	6.45409e+09	8.06745e+09	6.9402e+09	9.4352e+09	7.15292e+09	7.87001e+09	7.31891e+09	6.94377e+09	8.5926e+09	8.752e+09
DG(16:0_16:1)+NH4_46.88	DG(16:0_16:1)+NH4	DG	Neutral glycerolipid	diglyceride	(16:0_16:1)	(16:0)	(16:1)		584.525	C35 H70 O5 N1	5.90089e+08	3.68972e+09	2.27135e+09	2.2387e+09	6.25282	2.64451	0.00903132	0.985626	-0.0208882	0.949893	0	0	0	8.40912e+07	1.1575e+09	2.29894e+09	2.66208e+09	4.15841e+09	7.41556e+09	2.48856e+09	2.45754e+09	2.95618e+09	1.41034e+09	1.98294e+09	2.21302e+09	2.72409e+09	2.34921e+09	2.94847e+09	7.04173e+07	2.74342e+09	2.57644e+09	2.19231e+09	2.76379e+09	3.08581e+09
DG(16:0_18:1)+NH4_46.08	DG(16:0_18:1)+NH4	DG	Neutral glycerolipid	diglyceride	(16:0_18:1)	(16:0)	(18:1)		612.556	C37 H74 O5 N1	2.65649e+09	8.6084e+09	1.55641e+09	1.75146e+09	3.24052	1.69623	0.205868	1.12532	0.170334	0.934087	4.24115e+09	4.83785e+09	4.12393e+09	2.41103e+09	3.24966e+08	0	0	2.22169e+10	1.70895e+10	1.2344e+10	0	0	2.9807e+08	4.67577e+07	8.99365e+09	0	0	0	0	0	0	1.05088e+10	0	0
DG(16:0_18:2)+NH4_47.7	DG(16:0_18:2)+NH4	DG	Neutral glycerolipid	diglyceride	(16:0_18:2)	(16:0)	(18:2)		610.541	C37 H72 O5 N1	1.6773e+09	8.76134e+09	4.19882e+09	5.47229e+09	5.22347	2.38501	0.000308252	1.30329	0.382159	0.0486904	0	0	0	1.24016e+09	3.01404e+09	5.8096e+09	7.21146e+09	1.06948e+10	1.22779e+10	7.09785e+09	7.15228e+09	8.13382e+09	2.5451e+09	3932155089	3.52543e+09	5.33557e+09	4.59418e+09	5.2605e+09	4.91234e+09	5.66973e+09	4.79563e+09	4.52688e+09	6.35922e+09	6.56991e+09
DG(16:0_22:6)+NH4_45.54	DG(16:0_22:6)+NH4	DG	Neutral glycerolipid	diglyceride	(16:0_22:6)	(16:0)	(22:6)		658.541	C41 H72 O5 N1	9.55611e+08	1.47025e+08	2.29897e+08	2.21771e+08	0.153854	-2.70036	0.00517399	0.964655	-0.0519154	0.965697	1.08604e+09	1.01335e+09	1.18511e+09	1.50868e+09	6.50652e+08	2.89837e+08	2.08435e+08	0	1.4158e+08	1.2997e+08	1.84489e+08	2.17676e+08	1.31386e+08	1.32126e+08	0	1.00489e+09	0	1.10982e+08	6.31997e+08	0	0	2.48462e+08	2.42912e+08	2.07258e+08
DG(16:1_10:0)+NH4_39.82	DG(16:1_10:0)+NH4	DG	Neutral glycerolipid	diglyceride	(16:1_10:0)	(16:1)	(10:0)		500.431	C29 H58 O5 N1	4.09006e+07	3.56708e+06	16238.6	899284	0.0872135	-3.5193	0.268486	55.3794	5.79128	0.101622	1.8965e+08	2.19706e+07	1.44376e+07	1.22677e+07	7.0778e+06	0	852974	0	2.05495e+07	0	0	0	0	38915.2	0	0	0	58516.4	553365	208701	241707	241369	1.17923e+06	2.97133e+06
DG(16:1_14:0)+NH4_42.95	DG(16:1_14:0)+NH4	DG	Neutral glycerolipid	diglyceride	(16:1_14:0)	(16:1)	(14:0)		556.494	C33 H66 O5 N1	1.18972e+07	0	0	0	0.1	-3.32193	0.221011	0.1	-3.32193	1	5.27237e+07	3.47584e+06	1.51835e+07	0	0	0	0	0	0	0	0	0	0	0	0	0	0	0	0	0	0	0	0	0
DG(18:0_18:0)+NH4_48.13	DG(18:0_18:0)+NH4	DG	Neutral glycerolipid	diglyceride	(18:0_18:0)	(18:0)	(18:0)		642.603	C39 H80 O5 N1	1.12603e+08	7.71804e+07	7.86034e+07	1.45474e+08	0.685419	-0.544943	0.622884	1.85073	0.888095	0.198956	3.0501e+08	2.14431e+08	1.52566e+08	3.61429e+06	0	0	0	0	3.53007e+07	0	2.5056e+08	1.77222e+08	8.63936e+07	1.49623e+08	0	2.35604e+08	0	0	1.69654e+08	1.41681e+08	1.96845e+07	1.69161e+08	2.05537e+08	1.67126e+08
DG(18:0_18:1)+NH4_47.21	DG(18:0_18:1)+NH4	DG	Neutral glycerolipid	diglyceride	(18:0_18:1)	(18:0)	(18:1)		640.587	C39 H78 O5 N1	1.55394e+09	7.6767e+08	6.85134e+08	4.13227e+08	0.494015	-1.01737	0.236136	0.603133	-0.729452	0.611427	1.86873e+09	1.77171e+09	1.7284e+09	8.50944e+08	2.396e+08	2.86427e+09	0	0	1876181345	2.72984e+09	0	0	1.37471e+09	3.23324e+08	0	2.41277e+09	0	0	1.86707e+08	0	0	1.98526e+09	1.81542e+07	2.89236e+08
DG(18:0_18:2)+NH4_47.39	DG(18:0_18:2)+NH4	DG	Neutral glycerolipid	diglyceride	(18:0_18:2)	(18:0)	(18:2)		638.572	C39 H76 O5 N1	2.05592e+09	4.26948e+09	2.11943e+09	2.99952e+09	2.07668	1.05428	0.122996	1.41525	0.501052	0.136452	2.54027e+09	1.00248e+09	2.25907e+09	2.15471e+09	3.10586e+09	1.27314e+09	6.20086e+09	3.03426e+09	4.94123e+09	8.65799e+09	9.63281e+08	1.81928e+09	8.1613e+07	2.38312e+09	3.09777e+09	1.41689e+09	2.41337e+09	3.32383e+09	3.01064e+09	2.99666e+09	2.66988e+09	2.6013e+09	3.49325e+09	3.22538e+09
DG(18:0_20:3)+NH4_47.37	DG(18:0_20:3)+NH4	DG	Neutral glycerolipid	diglyceride	(18:0_20:3)	(18:0)	(20:3)		664.587	C41 H78 O5 N1	1.2673e+09	2.10594e+08	4.90916e+08	4.00452e+08	0.166176	-2.58922	0.00497247	0.815723	-0.293848	0.351617	1.66365e+09	1.85263e+09	1.35472e+09	1.51438e+09	7.9507e+08	4.23334e+08	2.82071e+08	7.85875e+07	2.5936e+08	2.54019e+08	1.98424e+08	1.91104e+08	7.00278e+08	5.89383e+08	6.32503e+08	4.58039e+08	2.70952e+08	2.94343e+08	4.70886e+08	2.90729e+08	2.12757e+08	5.92708e+08	3.73254e+08	4.62379e+08
DG(18:0_20:4)+NH4_48.5	DG(18:0_20:4)+NH4	DG	Neutral glycerolipid	diglyceride	(18:0_20:4)	(18:0)	(20:4)		662.572	C41 H76 O5 N1	1.88571e+10	2.60582e+10	1.55844e+10	1.64798e+10	1.38188	0.466635	0.168668	1.05745	0.0805928	0.492567	8.31718e+09	1.47211e+10	7.40273e+09	2.65228e+10	2.51681e+10	3.10105e+10	2.60372e+10	3.43045e+10	2.73581e+10	2.9751e+10	1.79445e+10	2.09541e+10	1.39936e+10	1.37493e+10	1.91411e+10	1.57344e+10	1.50627e+10	1.58253e+10	1.61364e+10	1.60399e+10	1.24023e+10	1.66488e+10	1.83858e+10	1.92654e+10
DG(18:0p)+H_33.45	DG(18:0p)+H	DG	Neutral glycerolipid	diglyceride	(18:0p)	(18:0p)			357.3	C21 H41 O4	6.91537e+08	2.7174e+08	5.4063e+08	5.7417e+08	0.392951	-1.34758	0.14871	1.06204	0.0868363	0.617359	1.79093e+09	7.88633e+08	8.01958e+08	3.48804e+08	1.84154e+08	2.34741e+08	2.84942e+08	2.70401e+08	1.88621e+08	2.9117e+08	2.95892e+08	2.99415e+08	5.79011e+08	5.70153e+08	4.00474e+08	7.60131e+08	4.67568e+08	4.66441e+08	5.89213e+08	5.09285e+08	4.2546e+08	6.7536e+08	6.66313e+08	5.79387e+08
DG(18:1_12:0)+NH4_45.93	DG(18:1_12:0)+NH4	DG	Neutral glycerolipid	diglyceride	(18:1_12:0)	(18:1)	(12:0)		556.494	C33 H66 O5 N1	0	1.14079e+07	0	0	10	3.32193	0.363217	0.1	-3.32193	1	0	0	0	0	0	0	0	0	6.84472e+07	0	0	0	0	0	0	0	0	0	0	0	0	0	0	0
DG(18:1_18:2)+NH4_45.76	DG(18:1_18:2)+NH4	DG	Neutral glycerolipid	diglyceride	(18:1_18:2)	(18:1)	(18:2)		636.556	C39 H74 O5 N1	4.24977e+08	0	0	0	0.1	-3.32193	0.0337896	0.1	-3.32193	1	5.75141e+08	9.14824e+08	5.29817e+08	5.28651e+08	1.42711e+06	0	0	0	0	0	0	0	0	0	0	0	0	0	0	0	0	0	0	0
DG(18:1_22:1)+NH4_48.25	DG(18:1_22:1)+NH4	DG	Neutral glycerolipid	diglyceride	(18:1_22:1)	(18:1)	(22:1)		694.634	C43 H84 O5 N1	8.53268e+07	1.26e+06	6.27865e+06	8.55438e+06	0.0147668	-6.0815	0.0345521	1.36245	0.446208	0.659876	1.45117e+08	1.44654e+08	1.48667e+08	7.17193e+07	1.06459e+06	738407	2.65149e+06	1.8094e+06	195451	587160	1.31642e+06	1.00009e+06	7.28888e+06	1.61215e+07	5.72886e+06	5.82031e+06	1.65725e+06	1.05517e+06	910454	1.15783e+07	7.18828e+06	2.89623e+07	304832	2.38209e+06
DG(32:0p)+Na_41.63	DG(32:0p)+Na	DG	Neutral glycerolipid	diglyceride	(32:0p)	(32:0p)			575.501	C35 H68 O4 Na1	9.64267e+08	9.39257e+08	1.25479e+09	1.29121e+09	0.974063	-0.0379124	0.736263	1.02903	0.0412781	0.575701	1.00882e+09	1.02741e+09	9.46592e+08	8.7815e+08	9.37032e+08	9.87595e+08	8.93299e+08	7.48177e+08	9.49649e+08	8.3342e+08	9.81547e+08	1.22945e+09	1.01603e+09	1.29331e+09	1.24491e+09	1.3679e+09	1.25643e+09	1.35018e+09	1.26699e+09	1.33653e+09	1.19323e+09	1.1929e+09	1.38547e+09	1.37217e+09
DG(32:1p)+Na_41.02	DG(32:1p)+Na	DG	Neutral glycerolipid	diglyceride	(32:1p)	(32:1p)			573.485	C35 H66 O4 Na1	1.07191e+08	8.37906e+07	7.45481e+07	8.47683e+07	0.781694	-0.355324	0.441643	1.13709	0.185352	0.736486	4.67591e+07	2.10107e+08	1.18354e+08	9.6793e+07	1.01577e+08	6.95558e+07	8.60858e+06	6.2124e+07	1.09725e+08	1.22133e+08	8.08404e+07	1.19313e+08	7.77067e+07	1.00891e+08	8.04659e+07	7.47819e+07	5.14876e+07	6.19557e+07	2.22003e+08	7.68501e+07	6.24811e+07	4.94667e+07	3.46534e+07	6.31553e+07
DG(34:0p)+Na_42.97	DG(34:0p)+Na	DG	Neutral glycerolipid	diglyceride	(34:0p)	(34:0p)			603.532	C37 H72 O4 Na1	1.48578e+08	1.39835e+08	5.78327e+06	3.58672e+07	0.941156	-0.0874938	0.573297	6.2019	2.63271	0.00982227	1.24435e+08	1.85887e+08	1.30253e+08	1.29173e+08	1.47455e+08	1.74264e+08	1.0747e+08	1.25853e+08	1.28819e+08	1.4163e+08	1.51734e+08	1.83503e+08	0	7.6122e+06	0	2.70874e+07	0	0	4.22657e+07	4.17412e+07	4.96176e+07	3.08366e+07	0	5.07423e+07
DG(34:2p)+Na_42.03	DG(34:2p)+Na	DG	Neutral glycerolipid	diglyceride	(34:2p)	(34:2p)			599.501	C37 H68 O4 Na1	7.16356e+08	9.39265e+08	8.21722e+08	9.47906e+08	1.31117	0.390856	0.0250335	1.15356	0.206093	0.0867845	4.87475e+08	7.20384e+08	7.01847e+08	8.28164e+08	8.41641e+08	7.18625e+08	1.00127e+09	7.68632e+08	8.22319e+08	8.85962e+08	9.34117e+08	1.2233e+09	5.67899e+08	8.21581e+08	7.83585e+08	9.09941e+08	8.63289e+08	9.84039e+08	8.78001e+08	1.01015e+09	9.0413e+08	9.10756e+08	9.99855e+08	9.84546e+08
DG(35:1_16:0)+K_52.22	DG(35:1_16:0)+K	DG	Neutral glycerolipid	diglyceride	(35:1_16:0)	(35:1)	(16:0)		871.752	C54 H104 O5 K1	1.1898e+10	3.60799e+09	8.1352e+09	8.93134e+09	0.303243	-1.72145	0.00650169	1.09786	0.134699	0.198998	1.68562e+10	1.59221e+10	1.52339e+10	1.06629e+10	6.90515e+09	5.8078e+09	3.41564e+09	0	4.05743e+09	4.77009e+09	5.60526e+09	3.79952e+09	6.38044e+09	9.16682e+09	7.7581e+09	8.7071e+09	8.43015e+09	8.3686e+09	8.61222e+09	7.52885e+09	8.49439e+09	9.66519e+09	1.05035e+10	8.78388e+09
DG(36:2p)+Na_43.35	DG(36:2p)+Na	DG	Neutral glycerolipid	diglyceride	(36:2p)	(36:2p)			627.532	C39 H72 O4 Na1	2.07449e+08	2.34764e+08	3.78182e+08	5.02923e+08	1.13167	0.178457	0.594093	1.32984	0.411256	0.139181	6.32861e+07	3.14338e+08	2.25694e+08	2.29906e+08	2.01186e+08	2.10283e+08	2.52986e+08	1.34786e+08	1.60957e+08	2.04451e+08	2.69553e+08	3.85851e+08	6.58956e+07	4.05093e+08	3.52683e+08	4.12875e+08	4.56515e+08	5.76031e+08	4.84032e+08	5.79565e+08	5.64499e+08	4.84177e+08	4.69468e+08	4.35796e+08
DG(51:4)+K_50.84	DG(51:4)+K	DG	Neutral glycerolipid	diglyceride	(51:4)	(51:4)			865.705	C54 H98 O5 K1	1.11142e+09	1.92213e+07	7.09354e+08	8.04594e+08	0.0172943	-5.85356	0.0414248	1.13426	0.181754	0.392717	2.16502e+09	1.86379e+09	1.93514e+09	5.52019e+08	1.13285e+08	3.92771e+07	0	0	0	3.81584e+07	7.02363e+07	6.93293e+06	3.85373e+08	1.00249e+09	8.12196e+08	7.38614e+08	7.06739e+08	6.1071e+08	9.04192e+08	5.43165e+08	7.43435e+08	9.7831e+08	9.11897e+08	7.46562e+08
DG(55:6)+K_51.3	DG(55:6)+K	DG	Neutral glycerolipid	diglyceride	(55:6)	(55:6)			917.736	C58 H102 O5 K1	1.72331e+09	1.46049e+08	5.1671e+08	6.51072e+08	0.0847492	-3.56066	0.0468999	1.26003	0.333462	0.353245	3.2849e+09	2.31492e+09	3.39642e+09	8.92545e+08	4.5105e+08	0	0	4.67948e+07	0	3.00484e+08	3.09752e+08	2.19263e+08	3.87763e+08	8.52995e+08	6.77308e+08	2.90145e+08	4.91184e+08	4.00865e+08	6.89165e+08	4.05446e+08	4.63089e+08	1.10902e+09	7.59461e+08	4.80251e+08
DG(56:5)+H_51.01	DG(56:5)+H	DG	Neutral glycerolipid	diglyceride	(56:5)	(56:5)			895.811	C59 H107 O5	3.07415e+08	8.3629e+07	1.95195e+07	1.36127e+07	0.27204	-1.87811	0.00377356	0.697388	-0.519967	0.575916	3.9824e+08	4.44988e+08	3.65324e+08	2.57832e+08	2.01531e+08	1.76574e+08	8.1637e+07	5.23829e+07	1.22462e+08	8.46567e+07	8.44452e+07	7.61904e+07	42399946	2538939	9.09786e+06	2.90498e+07	5.89298e+06	2.81376e+07	5.21993e+07	4.27559e+06	9.53417e+06	4.61347e+06	1.04229e+07	630697
DGDG(22:5_22:6)-H_30.43	DGDG(22:5_22:6)-H	DGDG	Glycoglycerolipid	Digalactosyldiacylglycerol	(22:5_22:6)	(22:5)	(22:6)		1037.62	C59 H89 O15	1.48954e+07	1.23521e+07	2.10062e+07	3.66166e+07	0.829259	-0.270106	0.697814	1.74313	0.801683	0.188079	2.98436e+07	3.37668e+07	7.9709e+06	9.14139e+06	0	8.64958e+06	2.33114e+07	2.63367e+06	1.20486e+07	1.81635e+07	9.86019e+06	8.09536e+06	3.99174e+06	5.11555e+06	3.66369e+07	6.11878e+06	4.97441e+07	2.443e+07	3.36157e+07	4.2314e+06	3.95986e+07	6.33691e+07	4.25022e+07	3.63825e+07
dMePE(14:0p_16:0)-H_34.68	dMePE(14:0p_16:0)-H	dMePE	P-Ethanol Amine	dimethylphosphatidylethanolamine	(14:0p_16:0)	(14:0p)	(16:0)		674.513	C37 H73 O7 N1 P1	2.12142e+08	1.85337e+08	3.29558e+08	2.8893e+08	0.873645	-0.19488	0.574066	0.876718	-0.189815	0.219733	2.45935e+08	2.50953e+08	2.77302e+08	2.47179e+08	0	2.51482e+08	142294268	1.51979e+08	2.17073e+08	2.33701e+08	1.94879e+08	1.72095e+08	2.14725e+08	3.47789e+08	4.11347e+08	3.46872e+08	3.12288e+08	3.44329e+08	2.99671e+08	2.21039e+08	3.15812e+08	2.72247e+08	3.17735e+08	3.07073e+08
dMePE(14:0p_18:2)-H_34.24	dMePE(14:0p_18:2)-H	dMePE	P-Ethanol Amine	dimethylphosphatidylethanolamine	(14:0p_18:2)	(14:0p)	(18:2)		698.513	C39 H73 O7 N1 P1	5.81856e+08	5.58595e+08	7.48738e+08	6.6087e+08	0.960021	-0.0588614	0.867947	0.882646	-0.180093	0.513495	8.25719e+08	7.81843e+08	6.85744e+08	5.73111e+08	0	6.24721e+08	4.18787e+08	4.15576e+08	7.66594e+08	6.5959e+08	5.7101e+08	5.20011e+08	4.54262e+08	9.15777e+08	9.91535e+08	8.53792e+08	7.65691e+08	5.11369e+08	7.37505e+08	2.34267e+08	8.99795e+08	7.69315e+08	6.04343e+08	7.19997e+08
dMePE(14:0p_20:4)-H_34.7	dMePE(14:0p_20:4)-H	dMePE	P-Ethanol Amine	dimethylphosphatidylethanolamine	(14:0p_20:4)	(14:0p)	(20:4)		722.513	C41 H73 O7 N1 P1	2.46003e+10	2.21393e+10	2.71028e+10	2.83122e+10	0.899963	-0.152062	0.657951	1.04462	0.0629803	0.697202	2.94675e+10	3.06594e+10	3.4562e+10	2.53328e+10	0	2.75801e+10	1.94767e+10	1.87499e+10	2.79333e+10	2.44565e+10	2.18797e+10	2.034e+10	1.63647e+10	3.01119e+10	3.33854e+10	2.76775e+10	2.61607e+10	2.89169e+10	2.64995e+10	2.03881e+10	2.96998e+10	2.8166e+10	3.28798e+10	3.22401e+10
dMePE(15:0_14:0)-H_40.57	dMePE(15:0_14:0)-H	dMePE	P-Ethanol Amine	dimethylphosphatidylethanolamine	(15:0_14:0)	(15:0)	(14:0)		676.492	C36 H71 O8 N1 P1	1.19685e+08	4.9095e+07	7.13123e+07	5.97111e+07	0.410201	-1.2856	0.00135535	0.837319	-0.256151	0.174624	1.3691e+08	1.51318e+08	1.45885e+08	1.08631e+08	8.28716e+07	9.2497e+07	5.05329e+07	4.13793e+07	6.39485e+07	4.59451e+07	5.09509e+07	4.18134e+07	5.05947e+07	9.90243e+07	6.64225e+07	69672576	7.12114e+07	7.0948e+07	6.8142e+07	4.13628e+07	6.41376e+07	5.79877e+07	7.28591e+07	5.37774e+07
dMePE(16:0_14:0)-H_33.3	dMePE(16:0_14:0)-H	dMePE	P-Ethanol Amine	dimethylphosphatidylethanolamine	(16:0_14:0)	(16:0)	(14:0)		690.508	C37 H73 O8 N1 P1	2.15245e+08	1.21808e+08	1.11442e+08	8.92527e+07	0.565903	-0.821375	0.124558	0.80089	-0.320324	0.289152	3.25508e+08	2.82712e+08	3.13273e+08	1.84556e+08	0	1.85424e+08	8.46136e+07	7.75956e+07	1.51149e+08	1.76652e+08	1.40736e+08	1.001e+08	3.49634e+07	1.38634e+08	1.43437e+08	1.18187e+08	1.02414e+08	1.31016e+08	1.00372e+08	4.19874e+07	1.15848e+08	7.73601e+07	1.0287e+08	9.70787e+07
dMePE(16:0_16:0)-H_31.59	dMePE(16:0_16:0)-H	dMePE	P-Ethanol Amine	dimethylphosphatidylethanolamine	(16:0_16:0)	(16:0)	(16:0)		718.539	C39 H77 O8 N1 P1	6.70245e+07	5.79665e+07	3.67603e+07	3.41779e+07	0.864856	-0.209469	0.60284	0.92975	-0.105086	0.647701	9.53515e+07	8.00622e+07	7.01348e+07	7.31371e+07	0	8.34614e+07	5.60774e+07	5.02857e+07	1.03929e+08	5.08907e+07	4.61845e+07	4.04322e+07	1.9209e+07	3.14129e+07	5.17268e+07	4.54499e+07	3.49939e+07	3.77693e+07	4.29977e+07	41022442	3.60566e+07	3.1486e+07	2.51469e+07	2.83577e+07
dMePE(16:0_16:1)-H_33.86	dMePE(16:0_16:1)-H	dMePE	P-Ethanol Amine	dimethylphosphatidylethanolamine	(16:0_16:1)	(16:0)	(16:1)		716.524	C39 H75 O8 N1 P1	3.43352e+09	2.53245e+09	2.68995e+09	2.81367e+09	0.737568	-0.439152	0.277131	1.04599	0.0648753	0.735812	4.48041e+09	4.37516e+09	4.75792e+09	3.42821e+09	0	3.5594e+09	1.99361e+09	1.95786e+09	3.15197e+09	3.08889e+09	2.78726e+09	2.21511e+09	1.42711e+09	2.92758e+09	3.19801e+09	2.7878e+09	2.54028e+09	3.25892e+09	2.66654e+09	1.79029e+09	3.03945e+09	2.84842e+09	3.21058e+09	3.32677e+09
dMePE(16:0_18:1)-H_31.49	dMePE(16:0_18:1)-H	dMePE	P-Ethanol Amine	dimethylphosphatidylethanolamine	(16:0_18:1)	(16:0)	(18:1)		744.555	C41 H79 O8 N1 P1	5.97558e+07	5.85117e+07	2.00832e+07	2.0781e+07	0.97918	-0.030354	0.793659	1.03475	0.0492774	0.959707	6.82045e+07	7.15927e+07	5.69579e+07	5.67092e+07	5.46896e+07	5.03808e+07	5.73929e+07	5.7239e+07	6.60935e+07	6.15662e+07	6.4324e+07	4.44544e+07	4.06151e+07	3.04568e+07	0	0	0	4.9427e+07	4.5783e+07	0	50067558	0	2.88353e+07	0
dMePE(16:0_18:1)-H_8.92	dMePE(16:0_18:1)-H	dMePE	P-Ethanol Amine	dimethylphosphatidylethanolamine	(16:0_18:1)	(16:0)	(18:1)		744.555	C41 H79 O8 N1 P1	9.76064e+07	4.80629e+07	5.40062e+07	6.45355e+07	0.492416	-1.02205	0.10721	1.19496	0.256968	0.481179	1.40457e+08	1.63043e+08	1.3364e+08	7.08813e+07	0	7.76169e+07	5.9531e+07	3.34726e+07	4.60562e+07	9.08703e+07	1.46006e+07	4.38468e+07	2.13323e+07	7.2567e+07	6.25201e+07	38183726	7.21171e+07	5.7317e+07	7.26463e+07	3.04233e+07	1.15204e+08	5.2342e+07	5.25851e+07	6.40129e+07
dMePE(16:0_20:3)-H_37.28	dMePE(16:0_20:3)-H	dMePE	P-Ethanol Amine	dimethylphosphatidylethanolamine	(16:0_20:3)	(16:0)	(20:3)		768.555	C43 H79 O8 N1 P1	3.18377e+08	6.86449e+08	1.74044e+09	2.47847e+09	2.15609	1.10842	0.0313401	1.42405	0.509999	0.111828	3.01533e+08	1.37756e+08	3.50246e+08	4.01774e+08	0	7.18954e+08	3.77568e+08	4.71987e+08	1.06746e+09	8.92713e+08	7.39586e+08	5.69382e+08	6.83593e+08	1.79375e+09	1.87502e+09	1.73716e+09	1.82443e+09	2.52869e+09	1.81947e+09	1.34344e+09	3.69298e+09	2.36056e+09	2.68124e+09	2.97315e+09
dMePE(16:0_22:6)-H_36.04	dMePE(16:0_22:6)-H	dMePE	P-Ethanol Amine	dimethylphosphatidylethanolamine	(16:0_22:6)	(16:0)	(22:6)		790.539	C45 H77 O8 N1 P1	7.72834e+09	6.01862e+09	6.98962e+09	7.93401e+09	0.778772	-0.360727	0.433453	1.13511	0.182837	0.49193	8.33131e+09	7.88842e+09	1.34491e+10	5.23601e+09	0	1.14652e+10	5.10914e+09	4.69704e+09	7.75555e+09	7.0145e+09	7.31291e+09	4.22257e+09	2.39522e+09	9.63756e+09	8.93101e+09	7.63985e+09	4.81139e+09	8.52267e+09	6.91099e+09	7.73118e+09	1.1015e+10	6.89364e+09	7.70255e+09	7.35065e+09
dMePE(16:0_24:1)-H_39.47	dMePE(16:0_24:1)-H	dMePE	P-Ethanol Amine	dimethylphosphatidylethanolamine	(16:0_24:1)	(16:0)	(24:1)		828.649	C47 H91 O8 N1 P1	7.17039e+09	2.68342e+09	3.37436e+09	1.23931e+09	0.374236	-1.41798	0.0377507	0.367274	-1.44507	0.00278444	9.53003e+09	9.16191e+09	1.11423e+10	7.01617e+09	0	6.17199e+09	2.49718e+09	1.96482e+09	4.14529e+09	3.57463e+09	2.4709e+09	1.44768e+09	1.9927e+09	4.78335e+09	4.09061e+09	3.69105e+09	2.9377e+09	2.75075e+09	1.69572e+09	9.56022e+08	1.10397e+09	1.22227e+09	1.41225e+09	1.04565e+09
dMePE(16:1_17:0)-H_42.58	dMePE(16:1_17:0)-H	dMePE	P-Ethanol Amine	dimethylphosphatidylethanolamine	(16:1_17:0)	(16:1)	(17:0)		730.539	C40 H77 O8 N1 P1	3.33571e+07	4.52515e+07	8.7634e+07	9.55311e+07	1.35658	0.439975	0.161921	1.09011	0.124479	0.5868	3.9091e+07	4.80662e+07	4.41457e+07	3.57834e+07	0	3.30561e+07	4.21048e+07	4.20675e+07	4.27005e+07	3.88527e+07	4.89233e+07	5.68605e+07	4.77061e+07	1.07356e+08	8.27016e+07	1.13042e+08	8.25307e+07	9.24676e+07	1.05861e+08	5.12526e+07	9.28702e+07	8.62756e+07	1.21301e+08	1.15626e+08
dMePE(16:1_18:1)-H_34.87	dMePE(16:1_18:1)-H	dMePE	P-Ethanol Amine	dimethylphosphatidylethanolamine	(16:1_18:1)	(16:1)	(18:1)		742.539	C41 H77 O8 N1 P1	2.55924e+09	2.24878e+09	2.44728e+09	2.29626e+09	0.878691	-0.186572	0.593553	0.938289	-0.0918955	0.547189	2.88811e+09	3.07254e+09	3.3004e+09	2.93578e+09	0	3.15861e+09	1.78356e+09	1.71055e+09	2.78257e+09	2.74583e+09	2.52929e+09	1.9409e+09	1.51958e+09	2.7243e+09	2.86659e+09	2.53193e+09	2.31759e+09	2.72368e+09	2.30371e+09	1.67719e+09	2.37221e+09	2.30184e+09	2.54295e+09	2.57963e+09
dMePE(17:0_18:1)-H_44.0	dMePE(17:0_18:1)-H	dMePE	P-Ethanol Amine	dimethylphosphatidylethanolamine	(17:0_18:1)	(17:0)	(18:1)		758.571	C42 H81 O8 N1 P1	9.26782e+07	6.46404e+07	1.25992e+08	1.60623e+08	0.697471	-0.519795	0.254816	1.27487	0.350346	0.11088	7.25563e+07	8.59495e+07	8.698e+07	9.71328e+07	1.01646e+08	1.11804e+08	9.05161e+07	1.03793e+08	7.29332e+07	0	0	120600261	9.94863e+07	1.24419e+08	1.09054e+08	1.16601e+08	1.39224e+08	1.67165e+08	1.58067e+08	1.30551e+08	2.32489e+08	1.5868e+08	1.69632e+08	1.14318e+08
dMePE(17:0_18:2)-H_42.77	dMePE(17:0_18:2)-H	dMePE	P-Ethanol Amine	dimethylphosphatidylethanolamine	(17:0_18:2)	(17:0)	(18:2)		756.555	C42 H79 O8 N1 P1	4.90122e+07	3.23252e+07	3.67544e+07	5.10996e+07	0.659532	-0.600484	0.102069	1.3903	0.475395	0.0301325	4.39664e+07	4.82044e+07	5.14913e+07	5.69982e+07	5.60725e+07	3.73407e+07	2.94171e+07	3.321e+07	5.25626e+06	1.79101e+07	4.64868e+07	6.16708e+07	3.80828e+07	2.29006e+07	4.05248e+07	4.94051e+07	4.48385e+07	2.47749e+07	5.38008e+07	4.40197e+07	5.38522e+07	4.03886e+07	4.94522e+07	6.50844e+07
dMePE(17:1_14:0)-H_40.82	dMePE(17:1_14:0)-H	dMePE	P-Ethanol Amine	dimethylphosphatidylethanolamine	(17:1_14:0)	(17:1)	(14:0)		702.508	C38 H73 O8 N1 P1	3.89176e+07	2.66111e+07	3.85736e+07	3.55104e+07	0.68378	-0.548396	0.179541	0.920589	-0.11937	0.336215	4.69688e+07	4.77962e+07	4.99306e+07	4.34423e+07	0	4.53679e+07	3.11148e+07	2.52653e+07	3.06861e+07	2.59323e+07	2.49916e+07	2.16766e+07	3.45184e+07	4.214e+07	3.84302e+07	3.65314e+07	3.94098e+07	4.04117e+07	4.20906e+07	2.4649e+07	3.64635e+07	3.13057e+07	4.21247e+07	3.64291e+07
dMePE(18:0_22:6)-H_36.23	dMePE(18:0_22:6)-H	dMePE	P-Ethanol Amine	dimethylphosphatidylethanolamine	(18:0_22:6)	(18:0)	(22:6)		818.571	C47 H81 O8 N1 P1	1.96592e+08	1.11543e+08	1.64784e+08	2.09362e+08	0.567381	-0.817609	0.0936248	1.27053	0.345426	0.300446	2.31724e+08	2.49311e+08	2.74213e+08	2.04577e+08	0	2.19726e+08	1.06646e+08	9.8268e+07	1.66938e+08	1.40053e+08	7.22478e+07	8.51026e+07	5.18572e+07	2.64688e+08	7.89725e+07	1.8278e+08	1.89972e+08	2.20431e+08	1.91754e+08	1.24356e+08	2.36842e+08	1.96125e+08	2.17133e+08	2.89961e+08
dMePE(18:1_20:4)-H_35.64	dMePE(18:1_20:4)-H	dMePE	P-Ethanol Amine	dimethylphosphatidylethanolamine	(18:1_20:4)	(18:1)	(20:4)		792.555	C45 H79 O8 N1 P1	3.30115e+09	2.30931e+09	3.48154e+09	3.42108e+09	0.699549	-0.515503	0.217423	0.982635	-0.0252732	0.885375	3.79041e+09	4.10509e+09	4.86185e+09	3.43194e+09	0	3.61758e+09	2.04291e+09	1.90422e+09	2.99139e+09	2.6527e+09	2.40212e+09	1.86254e+09	1.88925e+09	4.04241e+09	4.17606e+09	3.52042e+09	3.5396e+09	3.7215e+09	3.40917e+09	2.3327e+09	3.78986e+09	3.46394e+09	3.88004e+09	3.6508e+09
dMePE(18:1_22:4)-H_36.67	dMePE(18:1_22:4)-H	dMePE	P-Ethanol Amine	dimethylphosphatidylethanolamine	(18:1_22:4)	(18:1)	(22:4)		820.586	C47 H83 O8 N1 P1	2.64254e+08	8.96626e+07	1.60056e+08	1.61235e+08	0.339305	-1.55934	0.0256671	1.00736	0.0105842	0.977047	3.01132e+08	3.46671e+08	3.91632e+08	2.81678e+08	0	2.6441e+08	8.9783e+07	6.06254e+07	1.88514e+08	1.38277e+08	0	6.0776e+07	2.34283e+07	2.05241e+08	2.32431e+08	1.62864e+08	1.5933e+08	1.77042e+08	1.52352e+08	3.44928e+07	2.18949e+08	1.82879e+08	1.82493e+08	1.96241e+08
dMePE(19:0_18:1)-H_45.77	dMePE(19:0_18:1)-H	dMePE	P-Ethanol Amine	dimethylphosphatidylethanolamine	(19:0_18:1)	(19:0)	(18:1)		786.602	C44 H85 O8 N1 P1	5.25659e+07	4.73661e+07	7.65525e+07	7.81669e+07	0.901081	-0.150272	0.649234	1.02109	0.0301089	0.735949	6.16399e+07	6.86741e+07	6.70443e+07	5.46175e+07	0	6.34197e+07	5.07814e+07	4.33019e+07	5.01924e+07	4.87613e+07	4.62808e+07	4.48789e+07	7.58473e+07	7.87791e+07	7.30961e+07	7.34278e+07	7.85822e+07	7.95823e+07	7.72406e+07	6.58008e+07	7.22072e+07	7.32635e+07	9.64793e+07	8.401e+07
dMePE(27:3)-H_25.35	dMePE(27:3)-H	dMePE	P-Ethanol Amine	dimethylphosphatidylethanolamine	(27:3)	(27:3)			642.414	C34 H61 O8 N1 P1	3.59228e+07	2.55857e+07	4.01813e+07	4.19482e+07	0.712242	-0.489562	0.470498	1.04397	0.0620839	0.907671	4.90721e+07	1.38055e+07	2.29813e+07	8.02381e+07	0	4.94398e+07	3.5319e+07	8.03276e+06	1.3512e+07	5.02769e+07	3.14612e+07	1.49125e+07	4.06898e+06	4.73573e+07	7.90872e+07	4.77117e+07	2.14767e+07	4.13858e+07	5.75251e+07	3.38604e+07	1.22747e+07	2.7191e+07	3.53866e+07	8.54511e+07
dMePE(28:1_22:6)-H_36.15	dMePE(28:1_22:6)-H	dMePE	P-Ethanol Amine	dimethylphosphatidylethanolamine	(28:1_22:6)	(28:1)	(22:6)		956.711	C57 H99 O8 N1 P1	1.07092e+08	9.83183e+07	7.35169e+07	5.66652e+07	0.918073	-0.123319	0.840354	0.770777	-0.375614	0.137771	2.28247e+08	8.76998e+07	1.57994e+08	1.22934e+08	0	4.56777e+07	7.98415e+07	4.92991e+07	1.5915e+08	1.97545e+08	6.11383e+07	4.29363e+07	9.44461e+07	7.24408e+07	7.30069e+07	7.69346e+07	7.8274e+07	4.59988e+07	4.8162e+07	3.54867e+07	4.68995e+07	6.21584e+07	5.38047e+07	9.34796e+07
dMePE(30:1_20:4)-H_37.23	dMePE(30:1_20:4)-H	dMePE	P-Ethanol Amine	dimethylphosphatidylethanolamine	(30:1_20:4)	(30:1)	(20:4)		960.743	C57 H103 O8 N1 P1	4.49167e+08	6.20153e+08	4.99932e+08	6.88811e+08	1.38067	0.465372	0.321542	1.37781	0.462375	0.190156	6.94634e+08	4.71658e+08	6.04572e+08	5.51266e+08	0	3.72872e+08	3.93309e+08	3.23135e+08	8.14804e+08	1.16563e+09	5.12015e+08	5.12027e+08	4.89064e+08	4.96863e+08	5.06803e+08	4.53417e+08	5.85636e+08	4.67812e+08	4.01035e+08	3.46027e+08	7.04642e+08	7.80698e+08	7.0919e+08	1.19127e+09
dMePE(30:1_22:4)-H_38.3	dMePE(30:1_22:4)-H	dMePE	P-Ethanol Amine	dimethylphosphatidylethanolamine	(30:1_22:4)	(30:1)	(22:4)		988.774	C59 H107 O8 N1 P1	3.74248e+08	7.19266e+08	1.06173e+09	1.3368e+09	1.92189	0.942529	0.0698239	1.25908	0.332374	0.288482	5.89319e+08	4.7027e+08	4.31582e+08	4.57292e+08	0	2.97028e+08	3.05918e+08	3.34132e+08	8.35268e+08	1.22798e+09	7.817e+08	8.30594e+08	1.01213e+09	1.03564e+09	1.06465e+09	9.22972e+08	1.40476e+09	9.30211e+08	7.71701e+08	6.92089e+08	1.21913e+09	1.75188e+09	1.49218e+09	2.09386e+09
dMePE(30:1_22:6)-H_37.1	dMePE(30:1_22:6)-H	dMePE	P-Ethanol Amine	dimethylphosphatidylethanolamine	(30:1_22:6)	(30:1)	(22:6)		984.743	C59 H103 O8 N1 P1	4.74578e+08	6.08101e+08	5.73807e+08	7.85152e+08	1.28135	0.357667	0.458973	1.36832	0.452406	0.204585	8.41779e+08	4.72108e+08	6.2946e+08	5.52242e+08	0	3.51878e+08	4.05049e+08	2.99484e+08	8.10699e+08	1.1474e+09	5.13233e+08	4.72738e+08	5.41349e+08	5.45546e+08	5.92977e+08	544363823	6.58477e+08	5.60129e+08	4.66215e+08	3.83033e+08	7.90171e+08	8.85775e+08	8.07512e+08	1.3782e+09
dMePE(30:1p)-H_39.32	dMePE(30:1p)-H	dMePE	P-Ethanol Amine	dimethylphosphatidylethanolamine	(30:1p)	(30:1p)			672.497	C37 H71 O7 N1 P1	1.85484e+07	4.90103e+07	1.30323e+08	9.69792e+07	2.6423	1.4018	0.0276197	0.744146	-0.426342	0.0177014	1.69521e+07	3.98064e+06	1.46136e+07	2.36169e+07	0	5.21268e+07	2.90944e+07	3.93584e+07	8.15452e+07	6.90521e+07	4.78551e+07	2.71568e+07	1.02769e+08	1.4835e+08	1.46787e+08	1.4261e+08	1.21491e+08	1.1993e+08	9.67566e+07	5.97073e+07	125910234	9.12913e+07	1.09073e+08	9.91369e+07
dMePE(30:3)-H_31.9	dMePE(30:3)-H	dMePE	P-Ethanol Amine	dimethylphosphatidylethanolamine	(30:3)	(30:3)			684.461	C37 H67 O8 N1 P1	3.35862e+08	3.67654e+08	3.48895e+08	3.51217e+08	1.09466	0.130483	0.702225	1.00666	0.00957187	0.943842	3.75134e+08	3.35233e+08	5.68535e+08	3.58925e+08	0	3.77343e+08	3.62267e+08	3.30839e+08	4.78899e+08	383738253	3.15516e+08	3.34667e+08	2.45578e+08	4.34526e+08	4.29179e+08	3.38457e+08	3.33938e+08	3.1169e+08	3.87822e+08	3.18663e+08	3.36303e+08	3.61664e+08	3.76859e+08	3.25992e+08
dMePE(32:0p)-H_33.58	dMePE(32:0p)-H	dMePE	P-Ethanol Amine	dimethylphosphatidylethanolamine	(32:0p)	(32:0p)			702.544	C39 H77 O7 N1 P1	2.59919e+08	2.32621e+08	3.83209e+08	3.37525e+08	0.894973	-0.160084	0.645099	0.880785	-0.183138	0.293601	3.09374e+08	3.21003e+08	3.4058e+08	2.92781e+08	0	2.95778e+08	1.7044e+08	1.88254e+08	2.91743e+08	2.76815e+08	2.67013e+08	2.01461e+08	2.16035e+08	3.84935e+08	4.52144e+08	4.11e+08	3.90529e+08	4.44612e+08	3.5867e+08	2.38943e+08	3.68117e+08	3.38037e+08	3.55745e+08	3.65637e+08
dMePE(32:1_22:6)-H_35.41	dMePE(32:1_22:6)-H	dMePE	P-Ethanol Amine	dimethylphosphatidylethanolamine	(32:1_22:6)	(32:1)	(22:6)		1012.77	C61 H107 O8 N1 P1	1.31407e+06	6.22699e+08	7.64622e+08	1.27974e+09	473.869	8.88834	0.00358722	1.67369	0.74303	0.0621097	0	0	0	582935	0	7.30151e+06	2.97718e+08	2.94741e+08	7.41249e+08	1.0751e+09	6.6122e+08	6.6616e+08	6.59077e+08	6.88405e+08	7.51972e+08	6.90827e+08	1.05677e+09	7.40684e+08	7.67748e+08	6.46562e+08	1.16139e+09	1.66912e+09	1.42056e+09	2.01305e+09
dMePE(32:4)-H_31.96	dMePE(32:4)-H	dMePE	P-Ethanol Amine	dimethylphosphatidylethanolamine	(32:4)	(32:4)			710.477	C39 H69 O8 N1 P1	1.26757e+09	9.53597e+08	7.07038e+08	4.48752e+08	0.752301	-0.410618	0.278653	0.634692	-0.65587	0.0541405	1.4813e+09	1.52103e+09	1.51099e+09	1.58266e+09	0	1.50946e+09	9.95901e+08	9.01109e+08	1.25377e+09	8.10343e+08	8.83142e+08	8.77318e+08	3.92027e+08	8.43162e+08	9.12866e+08	5.41509e+08	6.72134e+08	8.80529e+08	5.47868e+08	4.83376e+08	7.28883e+08	1.29701e+08	4.55507e+08	3.47175e+08
dMePE(34:4p)-H_8.39	dMePE(34:4p)-H	dMePE	P-Ethanol Amine	dimethylphosphatidylethanolamine	(34:4p)	(34:4p)			722.513	C41 H73 O7 N1 P1	7.75056e+08	6.08484e+08	7.80347e+08	8.18659e+08	0.785084	-0.34908	0.391152	1.0491	0.0691466	0.664042	1.13239e+09	1.10871e+09	1.00321e+09	6.93275e+08	0	7.12757e+08	4.72156e+08	6.90141e+08	6.06157e+08	7.32949e+08	6.80526e+08	4.68978e+08	4.70342e+08	9.45283e+08	8.8886e+08	7.10274e+08	7.49657e+08	9.17666e+08	7.51099e+08	8.27452e+08	9.53901e+08	6.48549e+08	8.44309e+08	8.86642e+08
dMePE(36:6p)-H_34.4	dMePE(36:6p)-H	dMePE	P-Ethanol Amine	dimethylphosphatidylethanolamine	(36:6p)	(36:6p)			746.513	C43 H73 O7 N1 P1	2.0497e+10	1.53803e+10	2.46448e+10	2.38422e+10	0.750367	-0.414331	0.307048	0.967432	-0.047768	0.790459	2.51714e+10	2.68583e+10	3.0165e+10	1.97376e+10	0	2.10497e+10	1.28909e+10	1.27937e+10	2.07037e+10	1.71734e+10	1.59133e+10	1.28066e+10	1.22535e+10	2.60713e+10	2.85674e+10	2.59641e+10	2.61421e+10	2.88706e+10	2.34721e+10	1.69891e+10	2.52714e+10	2.44175e+10	2.6404e+10	2.6499e+10
dMePE(45:7)-H_34.3	dMePE(45:7)-H	dMePE	P-Ethanol Amine	dimethylphosphatidylethanolamine	(45:7)	(45:7)			886.633	C52 H89 O8 N1 P1	8.84714e+07	1.0775e+08	7.10461e+07	4.21386e+07	1.21791	0.284408	0.599602	0.593116	-0.753613	0.16268	1.88838e+08	5.48155e+07	7.99349e+07	1.30017e+08	4.10459e+07	3.61769e+07	9.31691e+07	4.31003e+07	1.77442e+08	1.91561e+08	9.19633e+07	4.92659e+07	1.00337e+08	6.16455e+07	1.27315e+08	4.50471e+07	6.3257e+07	2.86751e+07	1.7732e+07	1.53199e+07	2.95798e+07	7.17722e+07	3.29647e+07	8.5463e+07
dMePE(46:7)-H_34.28	dMePE(46:7)-H	dMePE	P-Ethanol Amine	dimethylphosphatidylethanolamine	(46:7)	(46:7)			900.649	C53 H91 O8 N1 P1	6.72128e+06	604709	412706	41137.4	0.0899693	-3.47442	0.317217	0.0996774	-3.32659	0.16431	3.38983e+07	184642	233157	5.51366e+06	0	497896	584993	361976	1.39959e+06	1.1934e+06	0	88290.4	1.12998e+06	97002.9	100929	14382	1.13394e+06	0	0	62037.9	33831.8	48030.2	37170.7	65753.8
dMePE(46:8)-H_39.06	dMePE(46:8)-H	dMePE	P-Ethanol Amine	dimethylphosphatidylethanolamine	(46:8)	(46:8)			898.633	C53 H89 O8 N1 P1	631891	8.06101e+06	1.5741e+07	2.06585e+06	12.757	3.67321	0.0649356	0.13124	-2.92972	0.0126184	1.2865e+06	1.84364e+06	0	25569.4	0	635630	600931	933623	2.15605e+07	9.4525e+06	9.82973e+06	5.98881e+06	1.04625e+06	1.67134e+07	2.28897e+07	2.42971e+07	9.51719e+06	1.99822e+07	4.84398e+06	2.66677e+06	697443	1977982	1.10366e+06	1.10526e+06
dMePE(48:2)-H_37.57	dMePE(48:2)-H	dMePE	P-Ethanol Amine	dimethylphosphatidylethanolamine	(48:2)	(48:2)			938.758	C55 H105 O8 N1 P1	5.03469e+07	7.82156e+07	8.25561e+07	4.28697e+07	1.55354	0.635555	0.208426	0.51928	-0.945417	0.0065386	7.79332e+07	5.13287e+07	5.89696e+07	6.98176e+07	0	4.4032e+07	4.90565e+07	4.25271e+07	9.01911e+07	1.56887e+08	6.17277e+07	6.89044e+07	1.1862e+08	7.76324e+07	8.24621e+07	7.57496e+07	9.28992e+07	4.79736e+07	5.61237e+07	3.46617e+07	2.37942e+07	5.10128e+07	3.70741e+07	5.45517e+07
dMePE(48:3)-H_36.83	dMePE(48:3)-H	dMePE	P-Ethanol Amine	dimethylphosphatidylethanolamine	(48:3)	(48:3)			936.743	C55 H103 O8 N1 P1	1.95119e+07	2.66489e+07	8.65584e+06	2.84345e+06	1.36578	0.449721	0.377887	0.3285	-1.60603	0.156953	3.73169e+07	1.70113e+07	2.51762e+07	2.50963e+07	0	1.24708e+07	1.96333e+07	1.15384e+07	3.29342e+07	5.11263e+07	1.89245e+07	2.57367e+07	2.31413e+07	644323	1.00817e+07	1.04167e+07	6.39215e+06	1.25892e+06	367683	1.95584e+06	1.464e+06	1.04706e+06	2.43135e+06	9.79477e+06
dMePE(48:5)-H_36.86	dMePE(48:5)-H	dMePE	P-Ethanol Amine	dimethylphosphatidylethanolamine	(48:5)	(48:5)			932.711	C55 H99 O8 N1 P1	8.02645e+07	1.28559e+08	9.99035e+07	5.95818e+07	1.6017	0.679602	0.35407	0.596393	-0.745664	0.167194	0	1.14173e+08	1.99278e+08	1.68136e+08	0	0	1.03624e+08	6.95501e+07	2.10652e+08	2.45883e+08	8.31151e+07	5.85324e+07	1.26893e+08	1.46708e+08	1.47588e+08	4.91049e+07	1.02157e+08	2.69698e+07	3.93971e+07	2.59928e+07	8.65597e+07	3.80696e+07	3.44571e+07	1.33015e+08
dMePE(48:7)-H_35.02	dMePE(48:7)-H	dMePE	P-Ethanol Amine	dimethylphosphatidylethanolamine	(48:7)	(48:7)			928.68	C55 H95 O8 N1 P1	4.20926e+07	1.21759e+07	186668	1.32718e+06	0.289265	-1.78954	0.150823	7.10986	2.82982	0.0104197	1.04676e+08	2.33969e+07	6.97734e+07	5.30504e+07	0	1.659e+06	2.017e+07	677477	4.70314e+07	4.41686e+06	41132.5	718653	147250	175882	180335	138916	260634	216992	2.30123e+06	630378	1.85138e+06	1.64425e+06	881482	654381
dMePE(49:5)-H_36.6	dMePE(49:5)-H	dMePE	P-Ethanol Amine	dimethylphosphatidylethanolamine	(49:5)	(49:5)			946.727	C56 H101 O8 N1 P1	9.20456e+06	8.19188e+06	1.64998e+06	75514.7	0.889981	-0.168153	0.877771	0.045767	-4.44955	0.279706	3.08434e+07	6.85239e+06	476796	1.31771e+07	0	3.87764e+06	9.4486e+06	2.83818e+06	6.83192e+06	2.85236e+07	1.1267e+06	382321	8094971	780521	859000	138428	26964.2	0	0	0	0	24894.5	0	428194
dMePE(50:2)-H_38.95	dMePE(50:2)-H	dMePE	P-Ethanol Amine	dimethylphosphatidylethanolamine	(50:2)	(50:2)			966.79	C57 H109 O8 N1 P1	6.42938e+07	1.11353e+08	2.45227e+08	1.97521e+08	1.73194	0.792386	0.12104	0.805461	-0.312114	0.266026	8.34839e+07	8.82015e+07	7.00251e+07	6.34114e+07	3.53215e+07	4.53194e+07	3.63624e+07	5.24087e+07	1.36429e+08	2.01021e+08	1.3572e+08	1.06175e+08	2.63678e+08	2.42606e+08	2.28613e+08	2.26624e+08	3.41328e+08	1.68513e+08	1.26757e+08	1.11738e+08	2.04805e+08	1.66014e+08	2.51202e+08	3.24608e+08
dMePE(51:5)-H_37.95	dMePE(51:5)-H	dMePE	P-Ethanol Amine	dimethylphosphatidylethanolamine	(51:5)	(51:5)			974.758	C58 H105 O8 N1 P1	9.46428e+06	1.12105e+07	7.79139e+06	8.73693e+06	1.18451	0.244289	0.712782	1.12136	0.165247	0.775616	2.20807e+07	7.62906e+06	9.28103e+06	1.21242e+07	0	5.67072e+06	6.93416e+06	4.92993e+06	1.21332e+07	2.79281e+07	7.97291e+06	7.36475e+06	1.37791e+07	7.26501e+06	8.69617e+06	5.07772e+06	7.11492e+06	4.81539e+06	2.52772e+06	1.7916e+06	6.40964e+06	1.1933e+07	8.79054e+06	2.09691e+07
dMePE(51:7)-H_35.76	dMePE(51:7)-H	dMePE	P-Ethanol Amine	dimethylphosphatidylethanolamine	(51:7)	(51:7)			970.727	C58 H101 O8 N1 P1	8.10485e+06	619569	14165.4	0	0.0764442	-3.70945	0.128609	0.1	-3.32193	0.363217	2.71716e+07	4.969e+06	5.36837e+06	1.04498e+07	0	670356	84281.8	129768	1.61907e+06	1.76453e+06	0	119765	84992.3	0	0	0	0	0	0	0	0	0	0	0
dMePE(52:6)-H_37.61	dMePE(52:6)-H	dMePE	P-Ethanol Amine	dimethylphosphatidylethanolamine	(52:6)	(52:6)			986.758	C59 H105 O8 N1 P1	3.94174e+08	5.77044e+08	5.34864e+08	8.50558e+08	1.46393	0.549847	0.279159	1.59023	0.669237	0.104195	7.54797e+08	3.60244e+08	4.66818e+08	4.85052e+08	0	2.98134e+08	3.6559e+08	2.75884e+08	7.43247e+08	1.10088e+09	5.04795e+08	4.71861e+08	5.10058e+08	4.71412e+08	5.53848e+08	5.03668e+08	6.18029e+08	5.52169e+08	4.98797e+08	3.94256e+08	8.54217e+08	962862055	9.01403e+08	1.49181e+09
dMePE(54:6)-H_38.83	dMePE(54:6)-H	dMePE	P-Ethanol Amine	dimethylphosphatidylethanolamine	(54:6)	(54:6)			1014.79	C61 H109 O8 N1 P1	1.00735e+08	6.09465e+08	9.14285e+08	1.03258e+09	6.05018	2.59698	0.0105345	1.12938	0.175535	0.534287	2.64429e+08	1.22903e+08	0	0	0	2.17078e+08	3.58597e+08	1.39114e+08	7.54696e+08	1.07822e+09	6.77144e+08	6.49015e+08	9.38446e+08	9.14858e+08	9.18433e+08	8.31598e+08	1.14498e+09	7.37395e+08	6.2741e+08	5.4544e+08	9.0713e+08	1.35306e+09	1.14445e+09	1.61798e+09
dMePE(56:6)-H_38.89	dMePE(56:6)-H	dMePE	P-Ethanol Amine	dimethylphosphatidylethanolamine	(56:6)	(56:6)			1042.82	C63 H113 O8 N1 P1	3.1335e+08	2.55585e+08	3.19469e+08	1.79048e+08	0.815653	-0.293973	0.518585	0.560454	-0.835332	0.00713754	5.21382e+08	4.18298e+08	3.70745e+08	3.43108e+08	0	2.26566e+08	1.69264e+08	1.6232e+08	3.19141e+08	4.36417e+08	2.38664e+08	2.07701e+08	4.18684e+08	3.5947e+08	3.25532e+08	2.81563e+08	3.50602e+08	1.80963e+08	1.31945e+08	1.17437e+08	1.425e+08	2.48966e+08	1.94375e+08	2.39063e+08
FA(20:4)-H_18.75	FA(20:4)-H	FA	Fatty Acid	fatty acid	(20:4)	(20:4)			303.233	O2 H31 C20	1.53997e+10	1.07329e+10	2.93924e+10	4.26405e+10	0.696959	-0.520854	0.343028	1.45073	0.536783	0.0209004	3.51065e+10	1.54307e+10	1.60287e+10	1.06818e+10	8.11351e+09	7.03688e+09	1.70264e+10	1.10811e+10	1.07299e+10	1.0091e+10	3.51951e+09	1.19496e+10	3.43712e+10	2.4142e+10	4.34323e+10	1.46002e+10	3.31928e+10	2.66157e+10	4.51384e+10	3.68242e+10	3.75086e+10	4.09997e+10	4.589e+10	4.9482e+10
FA(20:5)-H_17.61	FA(20:5)-H	FA	Fatty Acid	fatty acid	(20:5)	(20:5)			301.217	O2 H29 C20	3.67722e+09	4.09905e+09	3.61298e+09	4.6196e+09	1.11471	0.156675	0.605685	1.27861	0.35458	0.0237385	5.07353e+09	4.00256e+09	6.02854e+09	2.76671e+09	1.50553e+09	2.68645e+09	4.18753e+09	3.55014e+09	2.92947e+09	4.37199e+09	5.69213e+09	3.86305e+09	2.78631e+09	3.98152e+09	2.83845e+09	4.33914e+09	3.67783e+09	4.05462e+09	5.44921e+09	4.36138e+09	4.45552e+09	3.62909e+09	4.59114e+09	5.23128e+09
FA(22:4)-H_20.23	FA(22:4)-H	FA	Fatty Acid	fatty acid	(22:4)	(22:4)			331.264	O2 H35 C22	3.46008e+09	2.04997e+09	3.9888e+09	5.97083e+09	0.592463	-0.755204	0.261222	1.4969	0.581977	0.0526183	7.16358e+09	4.63617e+09	5.30684e+09	2.41748e+09	0	1.23639e+09	2.31737e+09	2.83426e+09	1.49045e+09	1.84605e+09	2258766765	1.55289e+09	2.51176e+09	3.80544e+09	3.41518e+09	3.75868e+09	5.10626e+09	5.33549e+09	2.54125e+09	5.82965e+09	5.87342e+09	6.44171e+09	7.55065e+09	7.58832e+09
FA(22:5)-H_19.32	FA(22:5)-H	FA	Fatty Acid	fatty acid	(22:5)	(22:5)			329.249	O2 H33 C22	7.7542e+09	8.02102e+09	1.36438e+10	1.68591e+10	1.03441	0.0488071	0.914615	1.23566	0.305285	0.0155222	1.54526e+10	9.9831e+09	1.16106e+10	5.2286e+09	0	4.25032e+09	8.63064e+09	7.5323e+09	5.77703e+09	8.50732e+09	1.0446e+10	7.23282e+09	1.06986e+10	1.55803e+10	1.2456e+10	1.49138e+10	1.3565e+10	1.4649e+10	1.91116e+10	1.49268e+10	1.47946e+10	1.54599e+10	1.8339e+10	1.85227e+10
FA(22:6)-H_18.79	FA(22:6)-H	FA	Fatty Acid	fatty acid	(22:6)	(22:6)			327.233	O2 H31 C22	1.71119e+10	1.7217e+10	2.36715e+10	3.03356e+10	1.00614	0.008835	0.981135	1.28152	0.357859	0.00647298	2.89515e+10	2.06781e+10	2.30519e+10	1.60188e+10	0	1.39709e+10	1.72619e+10	1.53669e+10	1.29402e+10	1.87103e+10	2.26494e+10	1.63732e+10	1.79187e+10	2.65243e+10	1.98559e+10	2.71313e+10	2.47457e+10	2.58533e+10	3.22638e+10	2.85015e+10	2.89122e+10	2.71064e+10	3.23728e+10	3.28569e+10
LdMePE(16:0)+H_29.31	LdMePE(16:0)+H	LdMePE	P-Ethanol Amine	lysodimethylphosphatidylethanolamine	(16:0)	(16:0)			482.324	C23 H49 O7 N1 P1	7.77699e+08	6.19469e+08	9.00853e+08	8.97554e+08	0.796541	-0.32818	0.216079	0.996338	-0.00529242	0.960921	1.20794e+09	8.49948e+08	6.48212e+08	6.77703e+08	5.14804e+08	7.67591e+08	5.73398e+08	9.08548e+08	6.90474e+08	5.74034e+08	549978776	4.20383e+08	7.43578e+08	8.86781e+08	9.62871e+08	1.04084e+09	9.00795e+08	8.70251e+08	9.75257e+08	7.53659e+08	1.05701e+09	7.38501e+08	9.34384e+08	9.26512e+08
LdMePE(16:0)-H_24.4	LdMePE(16:0)-H	LdMePE	P-Ethanol Amine	lysodimethylphosphatidylethanolamine	(16:0)	(16:0)			480.31	C23 H47 O7 N1 P1	4.54238e+09	3.20877e+09	5.58339e+09	4.05155e+09	0.706409	-0.501425	0.247762	0.725643	-0.462669	0.0447805	5.34625e+09	5.42185e+09	5.54061e+09	5.74523e+09	0	5.20032e+09	4.06178e+09	3.39162e+09	1.31585e+09	5.03276e+09	1.86158e+09	3.58906e+09	4.74332e+09	6.6271e+09	6.26742e+09	6.36868e+09	6.25044e+09	3.24338e+09	3.42824e+09	3.58908e+09	5.71483e+09	3.28478e+09	4.38446e+09	3.90789e+09
LdMePE(16:0)-H_30.85	LdMePE(16:0)-H	LdMePE	P-Ethanol Amine	lysodimethylphosphatidylethanolamine	(16:0)	(16:0)			480.31	C23 H47 O7 N1 P1	1.36966e+08	5.07674e+07	9.75101e+07	1.76284e+08	0.370658	-1.43184	0.0733673	1.80785	0.854278	0.136122	1.78432e+08	1.96815e+08	1.76359e+08	0	1.20702e+08	1.49487e+08	1.42009e+08	1.57807e+08	4.78837e+06	0	0	0	2.08915e+08	2.31896e+07	4.67574e+07	2.48546e+08	1.42599e+07	4.33928e+07	2.35369e+08	1.68807e+08	9.98871e+07	2.01206e+08	216874496	1.35561e+08
LdMePE(18:0)-H_33.37	LdMePE(18:0)-H	LdMePE	P-Ethanol Amine	lysodimethylphosphatidylethanolamine	(18:0)	(18:0)			508.341	C25 H51 O7 N1 P1	3.19343e+07	3.70348e+07	7.22749e+07	8.62707e+07	1.15972	0.213773	0.456925	1.19365	0.255376	0.244183	4.83159e+07	2.22561e+07	1.26339e+07	3.14299e+07	3.1104e+07	4.58662e+07	3.81515e+07	3.34426e+07	4.75119e+07	4.45781e+07	2.42108e+07	3.4314e+07	5.9688e+07	4.16679e+07	8.52986e+07	8.16156e+07	8.24582e+07	8.29208e+07	8.72121e+07	5.19489e+07	1.17299e+08	7.89284e+07	8.88212e+07	9.34143e+07
LdMePE(18:1)+H_29.03	LdMePE(18:1)+H	LdMePE	P-Ethanol Amine	lysodimethylphosphatidylethanolamine	(18:1)	(18:1)			508.34	C25 H51 O7 N1 P1	2.2203e+08	1.81121e+08	1.97861e+08	1.87499e+08	0.815751	-0.2938	0.0997059	0.94763	-0.0776037	0.451178	2.78629e+08	2.36173e+08	1.93566e+08	2.34221e+08	1.58822e+08	2.30767e+08	1.49877e+08	2.51595e+08	1.8321e+08	1.64306e+08	1.80101e+08	1.57637e+08	1.67375e+08	1.83251e+08	2.27362e+08	2.22042e+08	1.99378e+08	1.87759e+08	2.00835e+08	1.7471e+08	2.22854e+08	1.5871e+08	1.90708e+08	1.77176e+08
LdMePE(18:1)-H_31.19	LdMePE(18:1)-H	LdMePE	P-Ethanol Amine	lysodimethylphosphatidylethanolamine	(18:1)	(18:1)			506.325	C25 H49 O7 N1 P1	1.43521e+07	3.21857e+06	959542	982725	0.224257	-2.15677	0.0585915	1.02416	0.0344418	0.979389	2.60048e+07	2.59753e+07	1.84534e+07	3.02216e+06	0	1.26572e+07	0	6.46015e+06	6.66735e+06	2.67591e+06	2.44765e+06	1.06035e+06	1.03211e+06	1.03199e+06	485638	777513	1.8447e+06	585304	664621	50786.6	5.12318e+06	15893.3	41868.2	0
LPA(14:0)-H_27.83	LPA(14:0)-H	LPA	P-Acid	lysophosphatidic acid	(14:0)	(14:0)			381.205	C17 H34 O7 N0 P1	3.73744e+08	2.08848e+08	3.38506e+08	2.14926e+08	0.558799	-0.839598	0.0301098	0.634926	-0.65534	0.0125594	5.91862e+08	4.01466e+08	4.40076e+08	3.11482e+08	2.05541e+08	2.92034e+08	1.85132e+08	2.41511e+08	2.19783e+08	2.16767e+08	2.0554e+08	1.84353e+08	2.81481e+08	4.87075e+08	3.75252e+08	3.1588e+08	3.05311e+08	2.66036e+08	2.46308e+08	2.09335e+08	1.86173e+08	192400593	2.12731e+08	2.4261e+08
LPA(16:0)-H_30.98	LPA(16:0)-H	LPA	P-Acid	lysophosphatidic acid	(16:0)	(16:0)			409.236	C19 H38 O7 N0 P1	2.65505e+09	2.20088e+09	4.78619e+09	4.61479e+09	0.82894	-0.270661	0.149238	0.964189	-0.0526116	0.633245	3.60483e+09	2.93234e+09	2.91344e+09	2.27969e+09	1.71724e+09	2.48278e+09	1.97194e+09	2.3022e+09	2.27975e+09	2.16484e+09	2.10789e+09	2.37865e+09	3.7746e+09	4.39843e+09	5.73668e+09	5.4137e+09	4.74087e+09	4.65283e+09	4.93343e+09	4.25924e+09	4.11125e+09	4.25848e+09	4.83438e+09	5.29195e+09
LPA(18:0)-H_19.44	LPA(18:0)-H	LPA	P-Acid	lysophosphatidic acid	(18:0)	(18:0)			437.267	C21 H42 O7 N0 P1	1.26708e+06	0	7.99289e+06	320554	0.1	-3.32193	0.363217	0.0401049	-4.64008	0.185835	7.60247e+06	0	0	0	0	0	0	0	0	0	0	0	2.83079e+07	0	1.81656e+07	1.4838e+06	0	0	0	0	0	0	1.92332e+06	0
LPA(18:0)-H_33.43	LPA(18:0)-H	LPA	P-Acid	lysophosphatidic acid	(18:0)	(18:0)			437.267	C21 H42 O7 N0 P1	2.91344e+08	4.45983e+08	1.70677e+09	2.10849e+09	1.53078	0.614266	0.035711	1.23537	0.30494	0.0757474	4.07008e+08	1.76144e+08	3.28228e+08	2.11143e+08	2.68341e+08	3.57197e+08	3.0132e+08	3.08145e+08	5.3566e+08	5.01897e+08	4.1942e+08	6.09455e+08	1.2486e+09	1.62877e+09	2.27155e+09	1.94231e+09	1.63519e+09	1.51423e+09	2.18031e+09	1.86095e+09	1.62784e+09	2.05116e+09	2.31468e+09	2.61599e+09
LPA(18:1)-H_31.52	LPA(18:1)-H	LPA	P-Acid	lysophosphatidic acid	(18:1)	(18:1)			435.252	C21 H40 O7 N0 P1	5.93806e+08	4.68963e+08	7.90301e+08	7.08662e+08	0.789758	-0.340518	0.0391806	0.896699	-0.157304	0.21277	7.46259e+08	5.9919e+08	6.46158e+08	5.69446e+08	4.08098e+08	5.93687e+08	4.04901e+08	5.00003e+08	5.26392e+08	4.86917e+08	4.53518e+08	4.42047e+08	5.9892e+08	7.5809e+08	9.8721e+08	8.79631e+08	7.77739e+08	7.40216e+08	7.53625e+08	6.20621e+08	6.97372e+08	6.57011e+08	7.33258e+08	7.90088e+08
LPA(18:2)-H_30.21	LPA(18:2)-H	LPA	P-Acid	lysophosphatidic acid	(18:2)	(18:2)			433.236	C21 H38 O7 N0 P1	4.18916e+08	2.22995e+08	4.55048e+08	3.51451e+08	0.532316	-0.909645	0.020775	0.772338	-0.372696	0.0138432	6.3407e+08	4.47998e+08	4.18148e+08	4.89606e+08	2.03352e+08	3.20321e+08	1.44647e+08	3.10297e+08	2.02958e+08	2.35592e+08	2.35554e+08	2.08925e+08	4.25212e+08	4.31858e+08	4.83525e+08	5.81136e+08	3.91434e+08	4.17124e+08	3.45248e+08	2.91301e+08	3.50814e+08	3.21446e+08	3.74859e+08	4.25039e+08
LPA(18:3)-H_31.34	LPA(18:3)-H	LPA	P-Acid	lysophosphatidic acid	(18:3)	(18:3)			431.22	C21 H36 O7 N0 P1	8586.85	1.19649e+07	1.06773e+08	1.44293e+08	1393.4	10.4444	0.0452356	1.3514	0.434456	0.0991694	0	0	0	0	0	51521.1	6.74555e+06	3.37543e+07	5.79295e+06	4.32486e+06	8.74202e+06	1.24298e+07	4.65147e+07	7.85201e+07	1.40394e+08	1.28965e+08	1.14552e+08	1.3169e+08	1.47677e+08	1.51701e+08	88694255	1.31087e+08	1.50623e+08	1.95973e+08
LPA(20:4)-H_22.08	LPA(20:4)-H	LPA	P-Acid	lysophosphatidic acid	(20:4)	(20:4)			457.236	C23 H38 O7 N0 P1	1.18543e+07	4.17726e+06	416374	9046.81	0.352385	-1.50478	0.00113143	0.0217276	-5.52433	0.372931	1.01193e+07	1.102e+07	1.56489e+07	1.10409e+07	1.50363e+07	8.26009e+06	5.84242e+06	800430	5.35624e+06	7.74534e+06	5.13432e+06	184824	2.49824e+06	0	0	0	0	0	0	0	0	0	0	54280.8
LPA(20:4)-H_30.26	LPA(20:4)-H	LPA	P-Acid	lysophosphatidic acid	(20:4)	(20:4)			457.236	C23 H38 O7 N0 P1	5.20315e+07	2.0873e+07	3.25816e+07	1.81337e+07	0.401161	-1.31775	0.031907	0.556561	-0.845388	0.165817	9.64553e+07	5.49644e+07	5.26441e+07	5.54494e+07	2.05721e+07	3.21039e+07	3.38414e+07	2.88248e+07	1.8486e+07	2.3343e+07	2.07429e+07	0	4.80666e+07	3.36341e+07	5.41082e+07	3.77558e+07	785662	2.11393e+07	2.11805e+07	2.19617e+07	2.77763e+06	2.8744e+07	1.31466e+06	3.28235e+07
LPA(20:4)-H_51.39	LPA(20:4)-H	LPA	P-Acid	lysophosphatidic acid	(20:4)	(20:4)			457.236	C23 H38 O7 N0 P1	233653	800523	2.68961e+06	7.26862e+06	3.42612	1.77658	0.0959272	2.70248	1.43428	0.150385	783616	0	0	98421.1	0	519881	76774.5	1.11637e+06	834497	1.85234e+06	721946	201209	0	2.90796e+06	2.12101e+06	1.73588e+06	2.55215e+06	6.82067e+06	1.96584e+06	1.90192e+07	4.10559e+06	4.01739e+06	1.05258e+07	3.97792e+06
LPA(22:6)-H_14.5	LPA(22:6)-H	LPA	P-Acid	lysophosphatidic acid	(22:6)	(22:6)			481.236	C25 H38 O7 N0 P1	3.43763e+06	5.17533e+06	8.67439e+06	4.02086e+06	1.50549	0.590237	0.107984	0.463532	-1.10926	0.307362	3.57522e+06	4.01014e+06	4.96327e+06	2.98497e+06	0	5.09217e+06	4.33569e+06	6.05156e+06	5.49766e+06	6.66314e+06	5.96838e+06	2.53555e+06	2.67916e+07	7.75495e+06	9.53736e+06	3.20215e+06	2.80527e+06	1.95509e+06	3.09463e+06	1.83541e+06	1.40859e+06	2.52527e+06	2.27069e+06	1.29906e+07
LPA(22:6)-H_29.89	LPA(22:6)-H	LPA	P-Acid	lysophosphatidic acid	(22:6)	(22:6)			481.236	C25 H38 O7 N0 P1	1.23562e+07	5.75606e+06	1.92917e+06	267792	0.465842	-1.10209	0.239635	0.138812	-2.8488	0.431233	5.06566e+06	2.87479e+07	2.0255e+07	4.43295e+06	0	1.5636e+07	1.32414e+07	1.39049e+07	0	2.95919e+06	0	4.43085e+06	0	0	0	1.1575e+07	0	0	0	0	1.60675e+06	0	0	0
LPA(24:0)-H_40.4	LPA(24:0)-H	LPA	P-Acid	lysophosphatidic acid	(24:0)	(24:0)			521.361	C27 H54 O7 N0 P1	2.41178e+07	2.13734e+06	7.70764e+06	5.75365e+06	0.0886211	-3.49621	0.0130386	0.746486	-0.421813	0.385267	3.81041e+07	3.45053e+07	3.6938e+07	1.99132e+07	7.90065e+06	7.34525e+06	4.06418e+06	2.31044e+06	1.78859e+06	155667	3.49936e+06	1.00583e+06	973713	1.19104e+07	5.11551e+06	9.11873e+06	1.33876e+07	5.73982e+06	4.17086e+06	5.80988e+06	4.52664e+06	4.26937e+06	5.49542e+06	1.02497e+07
LPA(28:0)-H_19.8	LPA(28:0)-H	LPA	P-Acid	lysophosphatidic acid	(28:0)	(28:0)			577.424	C31 H62 O7 N0 P1	5.44747e+06	0	0	44573.5	0.1	-3.32193	0.0574225	10	3.32193	0.363217	9.86442e+06	1.18201e+07	9.29315e+06	1.42265e+06	0	284501	0	0	0	0	0	0	0	0	0	0	0	0	0	0	267441	0	0	0
LPC(12:0)+H_24.52	LPC(12:0)+H	LPC	P-Choline	lysophosphatidylcholine	(12:0)	(12:0)			440.277	C20 H43 O7 N1 P1	1.08498e+08	1.09169e+08	1.30807e+08	1.13369e+08	1.00618	0.00888957	0.973335	0.866686	-0.206418	0.168994	6.54103e+07	1.44996e+08	7.18023e+07	1.31034e+08	9.27353e+07	1.45012e+08	8.15008e+07	1.68521e+08	1.11732e+08	1.0199e+08	1.03851e+08	8.74191e+07	1.12135e+08	1.43461e+08	1.40136e+08	1.50451e+08	1.24854e+08	1.13804e+08	1.02935e+08	9.56473e+07	1.47182e+08	8.33875e+07	1.26246e+08	1.24815e+08
LPC(13:0)+H_30.92	LPC(13:0)+H	LPC	P-Choline	lysophosphatidylcholine	(13:0)	(13:0)			454.293	C21 H45 O7 N1 P1	2.9868e+09	2.44561e+09	2.39507e+09	2.50062e+09	0.818804	-0.288409	0.0910345	1.04407	0.0622163	0.623773	3.99352e+09	3202351684	2.59108e+09	2.74839e+09	2.30842e+09	3.07707e+09	2.26162e+09	3.04737e+09	2.54292e+09	2.54245e+09	2.31945e+09	1.95984e+09	1.75828e+09	2.17516e+09	2.28561e+09	2.96382e+09	2.51108e+09	2.67648e+09	2.58212e+09	2.2887e+09	2.7635e+09	2.05879e+09	2.49962e+09	2.81098e+09
LPC(14:0)+H_32.32	LPC(14:0)+H	LPC	P-Choline	lysophosphatidylcholine	(14:0)	(14:0)			468.308	C22 H47 O7 N1 P1	6.21797e+07	4.29792e+07	4.31739e+07	3.89623e+07	0.691209	-0.532805	0.116326	0.90245	-0.148081	0.6198	1.06412e+08	7.18306e+07	5.12186e+07	4.83844e+07	3.76396e+07	5.75934e+07	3.50098e+07	5.49285e+07	4.54435e+07	4.69184e+07	4.14714e+07	3.41035e+07	3.84581e+07	5.30966e+07	5.75538e+07	5.33911e+07	3.27326e+07	2.38114e+07	3.61721e+07	2.15988e+07	6.14301e+07	5.21147e+07	3.30464e+07	2.94118e+07
LPC(14:0e)+H_29.12	LPC(14:0e)+H	LPC	P-Choline	lysophosphatidylcholine	(14:0e)	(14:0e)			454.329	C22 H49 O6 N1 P1	1.89444e+08	1.34396e+08	1.35945e+08	1.34609e+08	0.70942	-0.495288	0.0917232	0.990172	-0.0142491	0.962979	2.86e+08	2.25001e+08	1.57613e+08	1.55619e+08	1.21327e+08	1.91107e+08	1.08557e+08	2.00362e+08	1.6304e+08	1.25427e+08	1.16438e+08	9.25502e+07	1.29115e+08	2.16369e+08	1.55566e+08	1.00908e+08	9.49805e+07	1.18731e+08	7.90266e+07	9.68794e+07	2.24557e+08	1.5304e+08	1.1188e+08	1.42269e+08
LPC(15:0)+H_29.31	LPC(15:0)+H	LPC	P-Choline	lysophosphatidylcholine	(15:0)	(15:0)			482.324	C23 H49 O7 N1 P1	7.75002e+08	6.17484e+08	8.90967e+08	8.90616e+08	0.796751	-0.327799	0.216643	0.999607	-0.000567714	0.995971	1.20356e+09	8.47125e+08	6.46333e+08	6.75662e+08	5.12207e+08	7.65124e+08	5.7152e+08	9.05536e+08	6.88159e+08	5.72848e+08	5.48358e+08	4.18483e+08	7.31951e+08	8.59302e+08	9.51491e+08	1.03726e+09	8.96977e+08	8.68822e+08	9.62658e+08	7.52526e+08	1.05476e+09	7.14629e+08	9.33339e+08	925789481
LPC(15:0)+H_33.58	LPC(15:0)+H	LPC	P-Choline	lysophosphatidylcholine	(15:0)	(15:0)			482.324	C23 H49 O7 N1 P1	4.77605e+09	3.11833e+09	3.69331e+09	3.87546e+09	0.65291	-0.615045	0.0306262	1.04932	0.0694552	0.479045	6.98974e+09	5.76206e+09	4.35601e+09	4.31536e+09	3117715484	4.11539e+09	3.00109e+09	3.7141e+09	3.23396e+09	3.23877e+09	2.98577e+09	2.53626e+09	2.97158e+09	3.82369e+09	3.59621e+09	4.32401e+09	3.70222e+09	3.74213e+09	4.03773e+09	3.05702e+09	4.19784e+09	3.80915e+09	4.14193e+09	4.00911e+09
LPC(16:0)+H_30.74	LPC(16:0)+H	LPC	P-Choline	lysophosphatidylcholine	(16:0)	(16:0)			496.34	C24 H51 O7 N1 P1	1.62489e+11	1.41243e+11	2.15525e+11	2.18009e+11	0.869247	-0.202162	0.22551	1.01153	0.0165331	0.891988	2.18199e+11	1.74233e+11	1.46396e+11	1.48435e+11	1.2569e+11	1.61981e+11	1.32835e+11	1.75132e+11	1.61129e+11	1.3886e+11	1.34747e+11	1.04755e+11	1.4954e+11	2.01968e+11	211840687214	2.62121e+11	2.32306e+11	2.35374e+11	2.34134e+11	1.9058e+11	2.43241e+11	2.02924e+11	2.25893e+11	2.11282e+11
LPC(16:0)+HCOO_30.77	LPC(16:0)+HCOO	LPC	P-Choline	lysophosphatidylcholine	(16:0)	(16:0)			540.331	C25 H51 O9 N1 P1	1.176e+09	5.62673e+08	6.99614e+08	6.86901e+08	0.478463	-1.06352	0.0355473	0.981828	-0.0264572	0.964246	2.08967e+09	1.43332e+09	9.34773e+08	1.11309e+09	8.09433e+08	6.75719e+08	7.20028e+08	8.16856e+08	2.41356e+07	6.70083e+08	6.21712e+08	5.23224e+08	7.59302e+08	1.83562e+08	4.51438e+08	1.78042e+09	9.11369e+08	1.11589e+08	8.49061e+08	6.57368e+08	4.91301e+08	3.48072e+08	6.74511e+08	1.10109e+09
LPC(16:0e)+H_31.93	LPC(16:0e)+H	LPC	P-Choline	lysophosphatidylcholine	(16:0e)	(16:0e)			482.361	C24 H53 O6 N1 P1	3.61782e+09	2.44328e+09	3.14423e+09	3.56449e+09	0.675346	-0.566302	0.0908286	1.13366	0.18099	0.142538	5857394440	4.56245e+09	2.94484e+09	2.90466e+09	2.1678e+09	3.26976e+09	2.38691e+09	3.12996e+09	2.87064e+09	2.40008e+09	2.31054e+09	1.56152e+09	2.34728e+09	2.95713e+09	3.10013e+09	3.56807e+09	3.33958e+09	3.55322e+09	3.64544e+09	3.01931e+09	3.89268e+09	3.04906e+09	3.62111e+09	4.15937e+09
LPC(16:0p)+H_32.3	LPC(16:0p)+H	LPC	P-Choline	lysophosphatidylcholine	(16:0p)	(16:0p)			480.345	C24 H51 O6 N1 P1	1.69594e+09	1.13156e+09	9.74098e+08	7.41491e+08	0.667214	-0.583778	0.123151	0.761208	-0.393638	0.183549	3.09077e+09	1.76217e+09	1.52271e+09	1.18103e+09	1.0623e+09	1.55669e+09	1.00229e+09	1.54245e+09	1.34196e+09	1.07755e+09	1.02166e+09	8.03435e+08	8.73205e+08	1.30228e+09	1.50318e+09	8.26525e+08	6.79342e+08	6.60062e+08	4.3712e+08	6.69983e+08	9.37001e+08	7.96975e+08	8.08026e+08	7.99842e+08
LPC(16:1)+Cl_27.57	LPC(16:1)+Cl	LPC	P-Choline	lysophosphatidylcholine	(16:1)	(16:1)			528.286	C24 H48 O7 N1 P1 Cl1	2.07201e+08	1.39036e+08	1.34018e+08	1.353e+08	0.671019	-0.575574	0.268968	1.00957	0.013739	0.96832	2.4539e+08	1.70607e+08	2.12009e+08	2.00693e+08	0	4.1451e+08	1.25338e+08	156983030	1.44816e+08	1.70119e+08	1.3248e+08	1.04482e+08	1.96852e+08	1.76941e+08	1.80398e+08	1.40429e+08	1.09489e+08	0	1.62439e+08	1.26596e+08	1.19408e+08	1.09902e+08	1.56431e+08	1.37027e+08
LPC(16:1)+H_28.94	LPC(16:1)+H	LPC	P-Choline	lysophosphatidylcholine	(16:1)	(16:1)			494.324	C24 H49 O7 N1 P1	4.96496e+09	4.7025e+09	4.26067e+09	4.31925e+09	0.947139	-0.0783521	0.734638	1.01375	0.0196983	0.856476	7.31756e+09	5655824844	4.20476e+09	4.29388e+09	3.16102e+09	5.1567e+09	4.09514e+09	6.92298e+09	4.74963e+09	3.69023e+09	4.59619e+09	4.16086e+09	3.56563e+09	4.01001e+09	4.81009e+09	4.9781e+09	4.12056e+09	4.07965e+09	4.63068e+09	4.09881e+09	4.99892e+09	3.38425e+09	4.20438e+09	4.59845e+09
LPC(16:1p)+H_30.73	LPC(16:1p)+H	LPC	P-Choline	lysophosphatidylcholine	(16:1p)	(16:1p)			478.329	C24 H49 O6 N1 P1	1.6463e+08	1.33507e+08	2.11972e+08	1.80716e+08	0.810953	-0.30231	0.165328	0.852546	-0.230151	0.601071	2.35838e+08	1.81162e+08	1.40712e+08	1.56177e+08	1.31367e+08	1.42525e+08	1.15181e+08	1.659e+08	1.74488e+08	1.35309e+08	1.23003e+08	8.71639e+07	1.05174e+08	1.97634e+08	2.10623e+08	3.02036e+08	7.50725e+07	3.81294e+08	2.4933e+08	8.3977e+07	2.96278e+08	1.90211e+08	1.46747e+08	1.17753e+08
LPC(17:0)+H_32.11	LPC(17:0)+H	LPC	P-Choline	lysophosphatidylcholine	(17:0)	(17:0)			510.355	C25 H53 O7 N1 P1	2.81742e+09	2.2488e+09	3.47506e+09	3.45638e+09	0.798179	-0.325216	0.206854	0.994625	-0.00777596	0.9498	4.41061e+09	2.99469e+09	2.23812e+09	2.43918e+09	1.92223e+09	2.89966e+09	2.14352e+09	2.97958e+09	2.50229e+09	2.34989e+09	2.0631e+09	1.45443e+09	2.7925e+09	3.36045e+09	3.95099e+09	3.98743e+09	3.45099e+09	3.30802e+09	3.88085e+09	2.81502e+09	4.1978e+09	2.8527e+09	3.47095e+09	3.52097e+09
LPC(17:1)+H_29.03	LPC(17:1)+H	LPC	P-Choline	lysophosphatidylcholine	(17:1)	(17:1)			508.34	C25 H51 O7 N1 P1	2.2197e+08	1.81115e+08	1.96904e+08	1.86325e+08	0.815946	-0.293455	0.100091	0.946269	-0.0796782	0.42953	2.78443e+08	2.36114e+08	1.93444e+08	2.34221e+08	1.58872e+08	2.30724e+08	1.49788e+08	2.51731e+08	1.8321e+08	1.6433e+08	1.79997e+08	1.57637e+08	1.67949e+08	1.85311e+08	2.26904e+08	2.19618e+08	1.96043e+08	1.85602e+08	2.01416e+08	172460849	2.20894e+08	1.59466e+08	1.87354e+08	1.76356e+08
LPC(17:1)+H_32.47	LPC(17:1)+H	LPC	P-Choline	lysophosphatidylcholine	(17:1)	(17:1)			508.34	C25 H51 O7 N1 P1	5.04193e+07	3.37175e+07	3.18457e+07	3.16691e+07	0.668742	-0.580479	0.131378	0.994455	-0.00802259	0.981759	9.11715e+07	4.79482e+07	5.08101e+07	4.69295e+07	2.59521e+07	3.97046e+07	5.20794e+07	3.53082e+07	2.79982e+07	2.53599e+07	3.09572e+07	3.06021e+07	5.31886e+07	1.5093e+07	4.78312e+07	3.0764e+07	2.3273e+07	2.09246e+07	2.8374e+07	1.93747e+07	2.54821e+07	3.79493e+07	3.09536e+07	4.7881e+07
LPC(18:0)+Cl_29.44	LPC(18:0)+Cl	LPC	P-Choline	lysophosphatidylcholine	(18:0)	(18:0)			558.333	C26 H54 O7 N1 P1 Cl1	1.74371e+08	2.24336e+08	3.93958e+08	3.62624e+08	1.28654	0.363498	0.258947	0.920463	-0.119568	0.261882	2.5144e+08	1.72211e+08	1.6275e+08	2.02227e+08	0	2.57599e+08	2.1978e+08	2.58445e+08	2.4458e+08	2.25161e+08	2.19422e+08	1.78626e+08	3.19433e+08	3.66213e+08	4.61209e+08	4.60542e+08	3.92706e+08	3.63646e+08	3.85281e+08	3.31016e+08	3.5811e+08	3.3175e+08	3.75239e+08	3.94347e+08
LPC(18:0)+H_33.47	LPC(18:0)+H	LPC	P-Choline	lysophosphatidylcholine	(18:0)	(18:0)			524.371	C26 H55 O7 N1 P1	1.23059e+11	9.37258e+10	1.62948e+11	1.73055e+11	0.761634	-0.392831	0.0776492	1.06203	0.0868217	0.559065	1.77151e+11	1.36256e+11	1.18512e+11	1.08229e+11	8.57834e+10	1.12421e+11	93254889413	1.15045e+11	1.08081e+11	9.05666e+10	8.73513e+10	6.8056e+10	1.02466e+11	1.48496e+11	1.63129e+11	2.03758e+11	1.76949e+11	1.82888e+11	1.86598e+11	1.44582e+11	2.00769e+11	1.58944e+11	1.82913e+11	1.64523e+11
LPC(18:0)+HCOO_30.95	LPC(18:0)+HCOO	LPC	P-Choline	lysophosphatidylcholine	(18:0)	(18:0)			568.362	C27 H55 O9 N1 P1	363091	32768.9	168780	1.04957e+07	0.0902499	-3.46993	0.0542414	62.1857	5.95851	0.180482	575214	270195	560408	772727	0	0	29732.3	0	0	166881	0	0	779745	64199.5	42779.5	10716.1	115239	0	0	54332.2	53385.1	2.87436e+07	117575	3.40052e+07
LPC(18:0)+HCOO_33.38	LPC(18:0)+HCOO	LPC	P-Choline	lysophosphatidylcholine	(18:0)	(18:0)			568.362	C27 H55 O9 N1 P1	2.43347e+08	1.73925e+08	3.21762e+08	3.09232e+08	0.71472	-0.48455	0.0582937	0.961058	-0.0573049	0.577619	3.77528e+08	2.31129e+08	2.38538e+08	2.19395e+08	1.77717e+08	2.15778e+08	1.72314e+08	1.61374e+08	2.17901e+08	1.81782e+08	1.74942e+08	1.35238e+08	2.63803e+08	3.15756e+08	3.82052e+08	377509262	2.84511e+08	3.06941e+08	3.21102e+08	3.11837e+08	3.1827e+08	2.68938e+08	3.19701e+08	3.15544e+08
LPC(18:0e)+H_33.18	LPC(18:0e)+H	LPC	P-Choline	lysophosphatidylcholine	(18:0e)	(18:0e)			510.392	C26 H57 O6 N1 P1	4.08833e+08	2.37203e+08	6.18416e+08	6.73078e+08	0.580197	-0.785385	0.0386414	1.08839	0.122197	0.404992	6.34909e+08	533036938	3.96473e+08	3.40294e+08	2.17615e+08	3.30667e+08	2.40255e+08	3.03681e+08	3.15429e+08	2.13474e+08	2.05353e+08	1.45029e+08	4.43687e+08	5.49938e+08	5.74321e+08	8.0211e+08	6.20726e+08	7.19714e+08	7.20024e+08	5.45763e+08	7.60088e+08	5.93487e+08	6.88649e+08	7.3046e+08
LPC(18:0p)+H_31.27	LPC(18:0p)+H	LPC	P-Choline	lysophosphatidylcholine	(18:0p)	(18:0p)			508.376	C26 H55 O6 N1 P1	5.96106e+08	5.00555e+08	7.35381e+08	7.90875e+08	0.839709	-0.252039	0.385108	1.07546	0.104958	0.173713	1058839019	5.71633e+08	5.67243e+08	4.49583e+08	3.55404e+08	5.73934e+08	4.67479e+08	5.79858e+08	5.3419e+08	4.85162e+08	4.81863e+08	4.54781e+08	6.36206e+08	7.55226e+08	7.77427e+08	7.61539e+08	7.35563e+08	7.46321e+08	8.09025e+08	6.84798e+08	8.1675e+08	7.26427e+08	8.04868e+08	9.03379e+08
LPC(18:0p)+Na_32.56	LPC(18:0p)+Na	LPC	P-Choline	lysophosphatidylcholine	(18:0p)	(18:0p)			530.358	C26 H54 O6 N1 P1 Na1	2.34208e+07	2.80678e+07	1.89288e+07	2.06034e+07	1.19841	0.261123	0.6366	1.08847	0.122299	0.733453	2.08936e+07	3.99773e+07	8.25245e+06	2.75681e+07	1.00104e+06	4.28324e+07	2.92511e+07	5.1812e+07	3.14086e+07	2.80255e+07	2.71232e+07	786228	2.67967e+07	34871133	1.84474e+07	7.48902e+06	1.42934e+07	1.1675e+07	1.93423e+07	1.94977e+07	2.60114e+07	1.31337e+07	1.75398e+07	2.80953e+07
LPC(18:0p)+Na_34.98	LPC(18:0p)+Na	LPC	P-Choline	lysophosphatidylcholine	(18:0p)	(18:0p)			530.358	C26 H54 O6 N1 P1 Na1	3.11612e+07	1.7492e+07	2.60222e+06	2.23211e+06	0.561338	-0.833059	0.0122388	0.857772	-0.221334	0.804749	1.67319e+07	4.23696e+07	2.75771e+07	3.16684e+07	2.96407e+07	3.89797e+07	2.02544e+07	2.18625e+07	1.8123e+07	1.2603e+07	1.63206e+07	1.57884e+07	1.50135e+06	3.55396e+06	1.89527e+06	7.76027e+06	616336	286112	5.93589e+06	947563	714102	4.03761e+06	1.3737e+06	383780
LPC(18:1)+CH3COO_27.65	LPC(18:1)+CH3COO	LPC	P-Choline	lysophosphatidylcholine	(18:1)	(18:1)			580.362	C28 H55 O9 N1 P1	7.80943e+07	7.40466e+07	9.42294e+07	7.96573e+07	0.948169	-0.0767836	0.894329	0.845355	-0.24237	0.166313	5.49368e+07	1.48174e+08	1.64901e+08	5.63366e+07	0	4.42177e+07	4.03977e+07	31835865	1.11485e+08	1.0009e+08	6.93006e+07	9.11704e+07	7.21637e+07	1.2822e+08	1.12195e+08	7.81861e+07	8.7274e+07	8.73376e+07	7.87953e+07	9.20514e+07	6.99387e+07	7.72427e+07	8.20798e+07	7.78358e+07
LPC(18:1)+HCOO_31.44	LPC(18:1)+HCOO	LPC	P-Choline	lysophosphatidylcholine	(18:1)	(18:1)			566.346	C27 H53 O9 N1 P1	1.76049e+08	7.72543e+07	8.09386e+07	3.74334e+07	0.438822	-1.18829	0.00586166	0.462491	-1.1125	0.00334501	2.71372e+08	1.85013e+08	1.82988e+08	1.68629e+08	1.12843e+08	1.35452e+08	7.62157e+07	9.44202e+07	8.75619e+07	8.3086e+07	6.62044e+07	5.60375e+07	7.41289e+07	8.48183e+07	1.03595e+08	9.87354e+07	7.38901e+07	5.04633e+07	5.74123e+07	4.65704e+07	4.78616e+07	3.8922e+07	0	3.3834e+07
LPC(18:1p)+H_27.85	LPC(18:1p)+H	LPC	P-Choline	lysophosphatidylcholine	(18:1p)	(18:1p)			506.361	C26 H53 O6 N1 P1	1.76887e+07	1.86944e+07	4.64325e+07	6.0355e+07	1.05686	0.0797799	0.559092	1.29984	0.378339	0.00397595	2.23554e+07	1.60727e+07	1.29308e+07	1.96943e+07	1.67024e+07	1.83763e+07	1.87697e+07	2.09801e+07	2.02919e+07	1.58089e+07	1.55601e+07	2.07555e+07	3.59473e+07	5.23245e+07	4.80661e+07	3.9233e+07	5.31115e+07	4.99126e+07	6.19782e+07	5.74506e+07	5.93087e+07	5.8654e+07	6.29874e+07	6.17512e+07
LPC(18:2)+H_29.75	LPC(18:2)+H	LPC	P-Choline	lysophosphatidylcholine	(18:2)	(18:2)			520.34	C26 H51 O7 N1 P1	4.6706e+10	3.26013e+10	4.31621e+10	3.64765e+10	0.698011	-0.518679	0.0387085	0.845104	-0.242799	0.154646	6.14762e+10	4.9183e+10	3.85822e+10	5.40371e+10	2.90062e+10	4.79512e+10	2.54869e+10	4.86562e+10	3.34901e+10	3.11234e+10	3.2009e+10	2.48421e+10	3.51102e+10	3.85346e+10	4.16815e+10	6.08317e+10	4.20043e+10	4.08105e+10	3.79251e+10	3.13e+10	4.48855e+10	3.05839e+10	3.70957e+10	3.70687e+10
LPC(18:2)+H_39.26	LPC(18:2)+H	LPC	P-Choline	lysophosphatidylcholine	(18:2)	(18:2)			520.34	C26 H51 O7 N1 P1	5.69526e+07	2.96068e+07	8.80591e+06	1.40474e+07	0.51985	-0.943833	0.00547825	1.59522	0.673759	0.318687	6.76617e+07	8.02876e+07	5.41127e+07	5.75552e+07	4.38113e+07	3.82871e+07	2.4657e+07	3.8839e+07	4.033e+07	2.69951e+07	2.85733e+07	1.82465e+07	6.31523e+06	4.5763e+06	1.01016e+06	1.70655e+07	9.0117e+06	1.48566e+07	2.08523e+07	1.36254e+07	9.26606e+06	3.46895e+06	5.90293e+06	3.11688e+07
LPC(18:2p)+H_32.11	LPC(18:2p)+H	LPC	P-Choline	lysophosphatidylcholine	(18:2p)	(18:2p)			504.345	C26 H51 O6 N1 P1	2.96694e+08	1.74477e+08	1.96695e+08	2.10544e+08	0.588071	-0.765937	0.0470434	1.07041	0.0981615	0.496992	4.31949e+08	4.38369e+08	2.37754e+08	2.54963e+08	1.54365e+08	2.62767e+08	1.71259e+08	242513904	1.81108e+08	1.82315e+08	1.66828e+08	1.02841e+08	1.4246e+08	1.9846e+08	2.00524e+08	2.30231e+08	1.95829e+08	2.12668e+08	2.30266e+08	1.81987e+08	2.25221e+08	1.55682e+08	2.07146e+08	2.62962e+08
LPC(18:3)+H_28.33	LPC(18:3)+H	LPC	P-Choline	lysophosphatidylcholine	(18:3)	(18:3)			518.324	C26 H49 O7 N1 P1	3.07741e+08	2.18797e+08	1.48662e+08	1.24835e+08	0.710975	-0.492129	0.115219	0.839726	-0.252009	0.0653821	4.78336e+08	3.03455e+08	2.22792e+08	3.68082e+08	1.77705e+08	2.96078e+08	1.76558e+08	3.35311e+08	2.20227e+08	2.02948e+08	2.17004e+08	1.6073e+08	1.46652e+08	1.52033e+08	1.45389e+08	1.90602e+08	1.24626e+08	1.3267e+08	1.25702e+08	1.00631e+08	1.3814e+08	1.20225e+08	1.19047e+08	1.45267e+08
LPC(18:3)+H_30.86	LPC(18:3)+H	LPC	P-Choline	lysophosphatidylcholine	(18:3)	(18:3)			518.324	C26 H49 O7 N1 P1	5.19379e+09	4.87377e+09	8.75006e+09	8.65014e+09	0.938383	-0.0917511	0.08259	0.98858	-0.0165697	0.89366	4.95161e+09	5.60631e+09	5.18731e+09	5.12532e+09	4.8331e+09	5.4591e+09	4.83448e+09	4.79028e+09	4.93271e+09	5.16306e+09	5.12859e+09	4.39347e+09	5.54481e+09	8.57744e+09	9.09171e+09	9.77286e+09	9.61611e+09	9.89745e+09	9.61557e+09	8.57772e+09	8.46689e+09	8.42305e+09	9.04744e+09	7.77017e+09
LPC(18:3)+H_37.2	LPC(18:3)+H	LPC	P-Choline	lysophosphatidylcholine	(18:3)	(18:3)			518.324	C26 H49 O7 N1 P1	4.43464e+07	1.36383e+07	1.12107e+07	3.71852e+07	0.307541	-1.70115	0.0796348	3.31695	1.72986	0.0643632	7.7579e+07	5.79777e+07	7.40684e+07	3.60433e+07	9.32578e+06	1.10842e+07	1.34914e+06	1.66274e+06	2.34343e+06	7.93544e+06	6.11899e+07	7.34928e+06	5.69523e+06	4.17759e+06	1.66543e+06	5.28254e+06	4.35278e+07	6.91539e+06	6.54638e+07	5.35025e+07	7.44998e+06	1.70084e+07	1.94415e+07	6.02449e+07
LPC(19:0)+H_34.68	LPC(19:0)+H	LPC	P-Choline	lysophosphatidylcholine	(19:0)	(19:0)			538.387	C27 H57 O7 N1 P1	1.27672e+09	7.66353e+08	2.36942e+09	2.23826e+09	0.600249	-0.736366	0.027363	0.944641	-0.0821615	0.562864	1.9765e+09	1.49944e+09	1.18698e+09	1.11658e+09	7.91877e+08	1.08898e+09	8.18649e+08	9.69883e+08	8.68913e+08	7.61294e+08	6.89999e+08	4.89378e+08	1.78564e+09	2.16898e+09	2.74194e+09	2.86961e+09	2.34878e+09	2.30159e+09	2.6006e+09	1.75794e+09	2.63682e+09	1.87416e+09	2.21335e+09	2.34667e+09
LPC(19:0)+H_38.57	LPC(19:0)+H	LPC	P-Choline	lysophosphatidylcholine	(19:0)	(19:0)			538.387	C27 H57 O7 N1 P1	1.06425e+08	7.18578e+07	2.27065e+08	2.64896e+08	0.675198	-0.566617	0.105565	1.16661	0.222321	0.344682	1.62889e+08	1.38431e+08	1.22407e+08	7.40159e+07	5.2932e+07	8.78723e+07	7.26809e+07	101358769	8.1783e+07	6.12209e+07	5.84976e+07	5.56053e+07	7.43067e+07	2.42881e+08	1.92785e+08	3.04918e+08	2.63318e+08	2.84182e+08	2.81752e+08	2.3199e+08	2.98522e+08	2.90844e+08	2.74924e+08	2.11345e+08
LPC(19:1)+H_29.38	LPC(19:1)+H	LPC	P-Choline	lysophosphatidylcholine	(19:1)	(19:1)			536.371	C27 H55 O7 N1 P1	1.47565e+08	1.07314e+08	1.92021e+08	1.72848e+08	0.727229	-0.459519	0.132018	0.900152	-0.151759	0.202304	2.46327e+08	1.41078e+08	1.46259e+08	1.1966e+08	8.86935e+07	1.43375e+08	9.74503e+07	1.50067e+08	1.11789e+08	9.93959e+07	9.67039e+07	8.84766e+07	1.57171e+08	1.81916e+08	2.28345e+08	2.11374e+08	1.94852e+08	1.78466e+08	1.92392e+08	1.50372e+08	2.02897e+08	1.43801e+08	1.80086e+08	1.6754e+08
LPC(20:0)+H_33.07	LPC(20:0)+H	LPC	P-Choline	lysophosphatidylcholine	(20:0)	(20:0)			552.402	C28 H59 O7 N1 P1	4.79886e+07	4.2187e+07	4.32533e+07	4.63926e+07	0.879105	-0.185892	0.167608	1.07258	0.101084	0.624663	6.08769e+07	5.25893e+07	4.50659e+07	4.11344e+07	3.94204e+07	4.88447e+07	4.31875e+07	5.16311e+07	4.16271e+07	4.02303e+07	3.78705e+07	3.85756e+07	2.31475e+07	5.47643e+07	4.26594e+07	4.63794e+07	4.83578e+07	4.42115e+07	5.1986e+07	3.94088e+07	6.42295e+07	4.5671e+07	4.41946e+07	3.28657e+07
LPC(20:0)+H_34.44	LPC(20:0)+H	LPC	P-Choline	lysophosphatidylcholine	(20:0)	(20:0)			552.402	C28 H59 O7 N1 P1	1.46476e+09	1.31258e+09	1.81154e+09	1.77539e+09	0.896106	-0.158258	0.580502	0.980044	-0.029082	0.816441	2.47066e+09	1.5249e+09	1.14419e+09	1.21149e+09	8.89254e+08	1.54808e+09	1.21273e+09	1.86919e+09	1.42313e+09	1.34012e+09	1.20418e+09	8.26161e+08	1.48162e+09	1.68455e+09	1.92288e+09	2.17417e+09	1.76039e+09	1.84566e+09	1.9056e+09	1.36839e+09	2.0417e+09	1.4803e+09	1.80821e+09	2.04815e+09
LPC(20:0)+Na_35.88	LPC(20:0)+Na	LPC	P-Choline	lysophosphatidylcholine	(20:0)	(20:0)			574.384	C28 H58 O7 N1 P1 Na1	8.49265e+07	3.17453e+08	1.37697e+08	1.97579e+08	3.73797	1.90226	0.0153092	1.43488	0.520928	0.0564499	1.48494e+08	7.07603e+07	3.8235e+07	5.63261e+07	3.71523e+07	1.58591e+08	2.10216e+08	6.33411e+08	3.42516e+08	2.25695e+08	2.66015e+08	2.26863e+08	8.73035e+07	1.91621e+08	1.68054e+08	1.44366e+08	1.06837e+08	1.28003e+08	2.79111e+08	1.82785e+08	2.39679e+08	1.82097e+08	1.80637e+08	121165371
LPC(20:0e)+H_33.38	LPC(20:0e)+H	LPC	P-Choline	lysophosphatidylcholine	(20:0e)	(20:0e)			538.423	C28 H61 O6 N1 P1	7.23365e+07	3.74031e+07	9.01605e+07	8.79428e+07	0.517072	-0.951564	0.0800425	0.975403	-0.0359299	0.826099	1.40103e+08	8.75272e+07	7.6311e+07	5.15437e+07	3.13552e+07	4.71786e+07	3.75687e+07	5.01487e+07	4.33494e+07	3.63625e+07	3.50901e+07	2.18995e+07	6.42344e+07	8.16955e+07	8.71856e+07	1.23236e+08	8.40163e+07	1.00595e+08	9.06547e+07	6.43818e+07	1.0099e+08	8.21805e+07	9.10664e+07	9.83835e+07
LPC(20:1)+H_33.83	LPC(20:1)+H	LPC	P-Choline	lysophosphatidylcholine	(20:1)	(20:1)			550.387	C28 H57 O7 N1 P1	9.83414e+08	7.15242e+08	1.18177e+09	1.19626e+09	0.727306	-0.459366	0.0267152	1.01226	0.0175803	0.873588	1.26022e+09	1146170552	9.41072e+08	9.71632e+08	6.49518e+08	9.31865e+08	6.75852e+08	9.45058e+08	7.65449e+08	6.46007e+08	6.437e+08	6.15388e+08	9.50993e+08	1.06086e+09	1.27821e+09	1.43412e+09	1.19105e+09	1.17539e+09	1.23774e+09	1.01981e+09	1.29111e+09	1.03242e+09	1.35031e+09	1.24617e+09
LPC(20:2)+H_32.07	LPC(20:2)+H	LPC	P-Choline	lysophosphatidylcholine	(20:2)	(20:2)			548.371	C28 H55 O7 N1 P1	2.50809e+09	1.82832e+09	3.23933e+09	2.95982e+09	0.728967	-0.456074	0.0738744	0.913711	-0.13019	0.29896	3.61207e+09	2.52619e+09	2.10636e+09	2.45113e+09	1.6504e+09	2.70239e+09	1.55383e+09	2.77138e+09	1.96645e+09	1.71418e+09	1.60767e+09	1.35638e+09	2.74606e+09	3.30092e+09	3.42837e+09	3.97523e+09	3.00912e+09	2.9763e+09	3.14959e+09	2.41593e+09	3.50077e+09	2.43893e+09	3.29202e+09	2.96165e+09
LPC(20:3)+H_30.59	LPC(20:3)+H	LPC	P-Choline	lysophosphatidylcholine	(20:3)	(20:3)			546.355	C28 H53 O7 N1 P1	4.29798e+09	3.16868e+09	3.32596e+09	2.81109e+09	0.737247	-0.439779	0.0616293	0.845196	-0.242642	0.0536919	5.52323e+09	4.19809e+09	3.60511e+09	5.03961e+09	2.8102e+09	4.61166e+09	2.7299e+09	4.81923e+09	3.34812e+09	2.78318e+09	2.93814e+09	2.3935e+09	2.98603e+09	3.30033e+09	3.34836e+09	4.1944e+09	3.08718e+09	3.03947e+09	3.09811e+09	2.36107e+09	3.22748e+09	2.40946e+09	2.89597e+09	2.87445e+09
LPC(20:3)+H_33.52	LPC(20:3)+H	LPC	P-Choline	lysophosphatidylcholine	(20:3)	(20:3)			546.355	C28 H53 O7 N1 P1	5.01982e+09	4.55557e+09	1.12474e+10	1.21418e+10	0.907516	-0.140005	0.207413	1.07952	0.110385	0.609219	6.04104e+09	5.76243e+09	4.52419e+09	4.71762e+09	4.24147e+09	4.83218e+09	4.7225e+09	4.99091e+09	4.91903e+09	4.13852e+09	4.59135e+09	3.9711e+09	4.36014e+09	10445709708	1.06068e+10	1.50402e+10	1.31486e+10	1.38833e+10	1.32962e+10	1.19035e+10	1.26317e+10	1.17998e+10	1.35077e+10	9.71193e+09
LPC(20:5)+H_29.64	LPC(20:5)+H	LPC	P-Choline	lysophosphatidylcholine	(20:5)	(20:5)			542.324	C28 H49 O7 N1 P1	3.45625e+09	2.47741e+09	2.57897e+09	2.01398e+09	0.716791	-0.480376	0.0171125	0.780925	-0.356744	0.0379709	4.02815e+09	3.64109e+09	2.95355e+09	4.05852e+09	2.52107e+09	3.5351e+09	2.05223e+09	3.57455e+09	2.43288e+09	2.42336e+09	2.42726e+09	1.95414e+09	2.39489e+09	2.37839e+09	2.55883e+09	3.51158e+09	2.21656e+09	2.4136e+09	2.06752e+09	1.70578e+09	2.30273e+09	1.59491e+09	2.01369e+09	2.39928e+09
LPC(20:5)+Na_28.74	LPC(20:5)+Na	LPC	P-Choline	lysophosphatidylcholine	(20:5)	(20:5)			564.306	C28 H48 O7 N1 P1 Na1	5.81175e+06	4.52847e+06	4.06726e+06	1.69187e+06	0.779193	-0.359947	0.558302	0.415974	-1.26544	0.00796756	1.64355e+06	1.20003e+07	6.20412e+06	919514	4.4844e+06	9.61866e+06	3.35973e+06	9.48107e+06	2380371	3.25017e+06	5881320	2.81818e+06	2.75543e+06	3.33804e+06	4.7676e+06	6.46066e+06	3.47618e+06	3.60564e+06	592388	2.22961e+06	667830	861256	2.70664e+06	3.09352e+06
LPC(21:0)+H_32.19	LPC(21:0)+H	LPC	P-Choline	lysophosphatidylcholine	(21:0)	(21:0)			566.418	C29 H61 O7 N1 P1	1.89344e+08	9.95362e+07	2.18863e+08	2.06538e+08	0.525689	-0.927719	0.0585071	0.943689	-0.0836173	0.444626	3.35622e+08	2.37636e+08	2.07114e+08	1.37465e+08	8.74687e+07	1.3076e+08	9.47225e+07	1.4005e+08	1.06308e+08	1.06146e+08	8.7265e+07	6.27262e+07	1.64868e+08	2.17308e+08	2.30471e+08	2.57779e+08	2.21731e+08	2.2102e+08	2.1641e+08	1.65389e+08	2.31964e+08	2.00353e+08	2.15795e+08	2.09319e+08
LPC(22:0)+H_38.52	LPC(22:0)+H	LPC	P-Choline	lysophosphatidylcholine	(22:0)	(22:0)			580.434	C30 H63 O7 N1 P1	2.99151e+09	2.51709e+09	4.43969e+09	4.59644e+09	0.841411	-0.249118	0.401011	1.03531	0.0500592	0.742007	4.74341e+09	3.53953e+09	2.74409e+09	2.12184e+09	1.66423e+09	3.13597e+09	2.46576e+09	3.79184e+09	2.65112e+09	2.51443e+09	2.09856e+09	1.58083e+09	2.60691e+09	4.32988e+09	4.16777e+09	5.5128e+09	4.93641e+09	5.08436e+09	4666841224	3.75283e+09	5.00589e+09	4.91345e+09	4.73766e+09	4.50199e+09
LPC(22:1)+H_35.95	LPC(22:1)+H	LPC	P-Choline	lysophosphatidylcholine	(22:1)	(22:1)			578.418	C30 H61 O7 N1 P1	8.08856e+08	7.69509e+08	7.65467e+08	6.69288e+08	0.951354	-0.0719456	0.812959	0.874353	-0.193713	0.0712376	1.43219e+09	6.13634e+08	6.39334e+08	6.61169e+08	4.82551e+08	1.02425e+09	7.35817e+08	1.0391e+09	8.71267e+08	7.66558e+08	6.07775e+08	5.96538e+08	8.72616e+08	7.82343e+08	8.04901e+08	8.11171e+08	6.30876e+08	6.90894e+08	7.15836e+08	5.80117e+08	7.3529e+08	5.77031e+08	6.62879e+08	7.44574e+08
LPC(22:3)+H_35.86	LPC(22:3)+H	LPC	P-Choline	lysophosphatidylcholine	(22:3)	(22:3)			574.387	C30 H57 O7 N1 P1	1.17685e+08	3.27004e+08	2.1819e+08	2.667e+08	2.77865	1.47438	0.0206864	1.22233	0.289635	0.247837	2.60533e+08	8.70016e+07	5.3122e+07	6.5481e+07	4.98193e+07	1.90151e+08	2.35444e+08	6.32725e+08	3.41978e+08	2.42353e+08	2.65413e+08	2.44112e+08	8.68423e+07	2.09586e+08	1.80803e+08	3.2132e+08	2.24604e+08	2.85982e+08	2.78396e+08	2.09397e+08	2.78382e+08	2.53077e+08	3.47879e+08	2.33068e+08
LPC(22:4)+H_31.83	LPC(22:4)+H	LPC	P-Choline	lysophosphatidylcholine	(22:4)	(22:4)			572.371	C30 H55 O7 N1 P1	3.68314e+08	2.27991e+08	5.03309e+08	4.13893e+08	0.619012	-0.691962	0.101725	0.822344	-0.282187	0.0393787	6.93074e+08	3.95715e+08	2.96918e+08	2.97515e+08	2.02307e+08	3.24355e+08	2.23026e+08	3.02827e+08	2.21181e+08	2.32129e+08	2.07066e+08	1.81715e+08	5.09146e+08	4.70881e+08	6.19916e+08	5.38205e+08	4.31611e+08	4.50097e+08	4.4973e+08	3.59066e+08	4.66908e+08	3.28611e+08	4.00726e+08	4.78317e+08
LPC(22:5)+H_30.36	LPC(22:5)+H	LPC	P-Choline	lysophosphatidylcholine	(22:5)	(22:5)			570.355	C30 H53 O7 N1 P1	1.08902e+09	7.48668e+08	1.10673e+09	9.77513e+08	0.687471	-0.540629	0.0428737	0.883241	-0.179122	0.0724264	1.61723e+09	1.16599e+09	8.76668e+08	1.06824e+09	7.17448e+08	1.08854e+09	7.13486e+08	1.01498e+09	7.59023e+08	7.31622e+08	7.06724e+08	5.66173e+08	1.05265e+09	1.05712e+09	1.2126e+09	1.25401e+09	1.03078e+09	1.03325e+09	1.06244e+09	8.97193e+08	1.0993e+09	7.84759e+08	956718448	1.06466e+09
LPC(22:6)+H_29.85	LPC(22:6)+H	LPC	P-Choline	lysophosphatidylcholine	(22:6)	(22:6)			568.34	C30 H51 O7 N1 P1	6.78412e+09	4.85049e+09	4.30849e+09	4.30438e+09	0.714977	-0.484032	0.0817486	0.999045	-0.00137853	0.993132	1.0284e+10	6.77362e+09	5.44425e+09	7.55041e+09	3.94396e+09	6.70851e+09	4.55916e+09	6.55977e+09	4.92278e+09	4.44247e+09	4.77699e+09	3.84176e+09	3.48575e+09	3.40016e+09	4.27265e+09	6.23331e+09	4.16444e+09	4.29465e+09	4.70639e+09	4.02613e+09	4.60128e+09	3.61077e+09	4.04212e+09	4.83959e+09
LPC(22:6)+HCOO_29.82	LPC(22:6)+HCOO	LPC	P-Choline	lysophosphatidylcholine	(22:6)	(22:6)			612.331	C31 H51 O9 N1 P1	2.40954e+07	1.44406e+06	0	0	0.0599308	-4.06056	0.0377422	0.1	-3.32193	1	5.65342e+07	3.19007e+07	1.78008e+07	2.86668e+07	0	9.66968e+06	3.76504e+06	4.51664e+06	0	233495	0	149160	0	0	0	0	0	0	0	0	0	0	0	0
LPC(23:0)+H_39.3	LPC(23:0)+H	LPC	P-Choline	lysophosphatidylcholine	(23:0)	(23:0)			594.449	C31 H65 O7 N1 P1	8.00585e+08	6.07671e+08	8.59105e+08	8.35232e+08	0.759033	-0.397765	0.120842	0.972212	-0.0406573	0.711198	1.18987e+09	8.97813e+08	7.56494e+08	6.35428e+08	5.07924e+08	8.15983e+08	5.93995e+08	8.31581e+08	6.59775e+08	6.08125e+08	5.39168e+08	4.13382e+08	6.24747e+08	8.73221e+08	9.3874e+08	9.26773e+08	8.99121e+08	8.92025e+08	9.35672e+08	7.19649e+08	9.70041e+08	8.34656e+08	7.66448e+08	7.84923e+08
LPC(24:0)+H_40.27	LPC(24:0)+H	LPC	P-Choline	lysophosphatidylcholine	(24:0)	(24:0)			608.465	C32 H67 O7 N1 P1	2.44777e+09	1.94131e+09	2.44126e+09	2.74521e+09	0.793093	-0.334437	0.102151	1.1245	0.169287	0.104414	3.46916e+09	2.76484e+09	2.36257e+09	2.08036e+09	1.71799e+09	2.29172e+09	2.04344e+09	2.20179e+09	1.99429e+09	2.03995e+09	1.86193e+09	1.50647e+09	1.9269e+09	2.4019e+09	2.29544e+09	2.73767e+09	2.60628e+09	2.67939e+09	2.47549e+09	2.37225e+09	2.7224e+09	2.79457e+09	3.00554e+09	3.10099e+09
LPC(24:1)+H_38.1	LPC(24:1)+H	LPC	P-Choline	lysophosphatidylcholine	(24:1)	(24:1)			606.449	C32 H65 O7 N1 P1	2.10815e+09	1.95855e+09	1.44971e+09	1.19079e+09	0.929038	-0.106191	0.651387	0.821398	-0.283846	0.493226	3.00031e+09	2.38571e+09	1.91686e+09	1.52689e+09	1.30476e+09	2.51433e+09	1.87953e+09	2.82363e+09	1.95069e+09	1.8744e+09	1.69299e+09	1.53003e+09	1.54928e+09	2.41336e+09	1.80052e+09	1.03779e+09	9.78197e+08	9.19092e+08	9.62165e+08	8.62256e+08	1.1336e+09	2.52082e+09	6.78182e+08	9.87689e+08
LPC(24:2)+H_35.26	LPC(24:2)+H	LPC	P-Choline	lysophosphatidylcholine	(24:2)	(24:2)			604.434	C32 H63 O7 N1 P1	6.18139e+08	4.80712e+08	5.83824e+08	6.13977e+08	0.777676	-0.362759	0.138124	1.05165	0.072651	0.399231	8.92989e+08	7.0046e+08	5.73824e+08	4.89759e+08	3.89324e+08	6.62478e+08	4.47114e+08	6.71959e+08	5.10475e+08	4.62749e+08	4.20114e+08	3.71861e+08	4.74969e+08	6.08087e+08	5.83523e+08	6.59115e+08	6.12443e+08	5.64806e+08	6.63168e+08	5.53704e+08	6.84923e+08	5.45265e+08	6.15682e+08	6.21117e+08
LPC(26:0)+H_39.64	LPC(26:0)+H	LPC	P-Choline	lysophosphatidylcholine	(26:0)	(26:0)			636.496	C34 H71 O7 N1 P1	1.32734e+09	1.24653e+09	6.42913e+08	5.3896e+08	0.939113	-0.0906291	0.538802	0.83831	-0.254444	0.174733	1.26251e+09	1.6207e+09	1.12885e+09	1.34183e+09	1.22335e+09	1.38682e+09	1.21865e+09	1.70135e+09	1.30741e+09	1.16996e+09	1.16827e+09	9.13523e+08	6.28361e+08	9.17453e+08	6.23563e+08	5.27084e+08	6.46579e+08	5.14437e+08	6.13758e+08	4.33154e+08	6.46377e+08	4.89503e+08	5.97932e+08	4.53036e+08
LPC(26:1)+H_39.89	LPC(26:1)+H	LPC	P-Choline	lysophosphatidylcholine	(26:1)	(26:1)			634.481	C34 H69 O7 N1 P1	3.96739e+08	3.18598e+08	2.30022e+08	2.57094e+08	0.803041	-0.316454	0.0806224	1.11769	0.160526	0.201497	4.82757e+08	4.64143e+08	3.52654e+08	3.59391e+08	2.96381e+08	4.25107e+08	3.2253e+08	4.24516e+08	3.59561e+08	2.99868e+08	2.64543e+08	2.40568e+08	1.53949e+08	2.48412e+08	2.21225e+08	2.48093e+08	2.70172e+08	2.38281e+08	2.75039e+08	2.33831e+08	2.95961e+08	2.42434e+08	2.63093e+08	2.32208e+08
LPC(28:0)+H_41.21	LPC(28:0)+H	LPC	P-Choline	lysophosphatidylcholine	(28:0)	(28:0)			664.528	C36 H75 O7 N1 P1	3.92105e+09	2.90359e+09	1.65725e+09	1.70471e+09	0.740512	-0.433405	0.00759074	1.02864	0.0407413	0.706537	4.73042e+09	4.25066e+09	3.54637e+09	3.63003e+09	3.42197e+09	3.94687e+09	3.1742e+09	3.58244e+09	3.30318e+09	2.54784e+09	2.74528e+09	2.06857e+09	1.97299e+09	2.01463e+09	1.59821e+09	1.46451e+09	1.50897e+09	1.38417e+09	1.81771e+09	1.48009e+09	1.72345e+09	1.66301e+09	1.77982e+09	1.76421e+09
LPC(28:1)+H_39.69	LPC(28:1)+H	LPC	P-Choline	lysophosphatidylcholine	(28:1)	(28:1)			662.512	C36 H73 O7 N1 P1	4.97899e+08	4.3936e+08	2.70801e+08	2.52892e+08	0.882427	-0.180451	0.128863	0.933866	-0.0987122	0.429495	5.37231e+08	5.62498e+08	4.20007e+08	5.07525e+08	4.40742e+08	5.19393e+08	4.56741e+08	5.49602e+08	4.58623e+08	3.99714e+08	4.13865e+08	3.57613e+08	3.31057e+08	3.22108e+08	2.80924e+08	2.25935e+08	2.47613e+08	2.17171e+08	2.63754e+08	2.35465e+08	2.79915e+08	2.38202e+08	2.63654e+08	236363472
LPC(30:1)+Na_40.76	LPC(30:1)+Na	LPC	P-Choline	lysophosphatidylcholine	(30:1)	(30:1)			712.525	C38 H76 O7 N1 P1 Na1	3.12606e+08	2.25108e+08	1.79136e+08	1.49815e+08	0.720101	-0.473728	0.00317969	0.836324	-0.257865	0.11605	3.62119e+08	3.58773e+08	3.29396e+08	2.95194e+08	2.6712e+08	2.63035e+08	2.15021e+08	2.22268e+08	2.47391e+08	1.84998e+08	2.09026e+08	2.71944e+08	2.33781e+08	2.02689e+08	1.62302e+08	1.4375e+08	1.66795e+08	1.65496e+08	1.96638e+08	1.49348e+08	1.56627e+08	1.33857e+08	1.30966e+08	1.31456e+08
LPE(14:0)+H_28.22	LPE(14:0)+H	LPE	P-Ethanol Amine	lysophosphatidylethanolamine	(14:0)	(14:0)			426.262	C19 H41 O7 N1 P1	2.52613e+07	1.72061e+07	3.0829e+06	1.64695e+06	0.681127	-0.554005	0.00731153	0.534221	-0.904491	0.414008	3.03494e+07	3.12238e+07	2.11117e+07	2.35337e+07	2.16375e+07	2.37114e+07	1.39898e+07	2.31082e+07	2.10535e+07	1.5041e+07	1.52797e+07	1.47645e+07	9.92731e+06	3.28521e+06	1.01498e+06	984149	578727	2.70702e+06	2.21e+06	5.60058e+06	658442	313953	133112	965610
LPE(14:0)-H_18.61	LPE(14:0)-H	LPE	P-Ethanol Amine	lysophosphatidylethanolamine	(14:0)	(14:0)			424.247	C19 H39 O7 N1 P1	1.08856e+08	6.03681e+07	1.08711e+08	8.47984e+07	0.554569	-0.85056	0.0833574	0.780038	-0.358384	0.0431962	1.31382e+08	1.29058e+08	1.47743e+08	1.35866e+08	0	1.09086e+08	5.45988e+07	6.66996e+07	5.72242e+07	8.12846e+07	6.39946e+07	3.84067e+07	1.02802e+08	1.39605e+08	1.18847e+08	8.90653e+07	9.39929e+07	1.07952e+08	9.92141e+07	6.8968e+07	9.42656e+07	5.8806e+07	8.60248e+07	1.01512e+08
LPE(16:0)+H_30.92	LPE(16:0)+H	LPE	P-Ethanol Amine	lysophosphatidylethanolamine	(16:0)	(16:0)			454.293	C21 H45 O7 N1 P1	3.05543e+09	2.50866e+09	2.81939e+09	2.84666e+09	0.821051	-0.284457	0.0968622	1.00967	0.0138861	0.911378	4.10314e+09	3.27469e+09	2.65405e+09	2.8057e+09	2.34979e+09	3.14522e+09	2.33615e+09	3.10821e+09	2.60391e+09	2.61389e+09	2.3836e+09	2.00621e+09	2.0258e+09	2.5905e+09	2.74992e+09	3.50407e+09	2.96988e+09	3.07616e+09	3.03986e+09	2.54889e+09	3.1127e+09	2.39037e+09	2986446658	3.00168e+09
LPE(16:0)-H_21.78	LPE(16:0)-H	LPE	P-Ethanol Amine	lysophosphatidylethanolamine	(16:0)	(16:0)			452.278	C21 H43 O7 N1 P1	6.42517e+09	2.86218e+09	5.80425e+09	5.68894e+09	0.445464	-1.16662	0.0428834	0.980134	-0.0289495	0.951485	7.6696e+09	7.78683e+09	8.80498e+09	8.20204e+09	1.11081e+09	4.97677e+09	1.40531e+09	1.09034e+09	1.88954e+09	1.17908e+09	6.50082e+09	5.10801e+09	2.42428e+09	8.97925e+09	3.5803e+09	9.03667e+09	9.09608e+09	1708902753	8.19454e+09	6.48888e+09	3.68897e+09	4.57703e+09	9.15969e+09	2.02452e+09
LPE(16:0e)-H_22.87	LPE(16:0e)-H	LPE	P-Ethanol Amine	lysophosphatidylethanolamine	(16:0e)	(16:0e)			438.299	C21 H45 O6 N1 P1	1.29927e+08	6.73301e+07	6.29615e+07	5.73053e+07	0.518214	-0.948379	0.086266	0.910165	-0.135801	0.725762	2.18738e+08	1.56046e+08	1.46154e+08	1.37242e+08	0	1.21383e+08	7.91116e+07	6.12397e+07	6.87527e+07	7.5539e+07	6.76069e+07	5.17307e+07	4.83289e+07	6.36513e+07	7.42238e+07	4.32466e+07	5.49999e+07	9.33184e+07	2.29137e+07	9.35303e+07	3.44199e+07	9.67386e+07	2.81061e+07	6.81231e+07
LPE(16:0p)+Na_31.24	LPE(16:0p)+Na	LPE	P-Ethanol Amine	lysophosphatidylethanolamine	(16:0p)	(16:0p)			460.28	C21 H44 O6 N1 P1 Na1	1.30963e+08	1.1329e+08	1.32096e+08	1.40082e+08	0.865053	-0.20914	0.219867	1.06046	0.0846897	0.592099	1.51577e+08	1.58846e+08	1.1221e+08	1.14068e+08	1.03563e+08	1.45514e+08	1.04229e+08	1.5432e+08	1.25297e+08	9.81631e+07	1.06372e+08	9.13595e+07	7.54598e+07	1.3763e+08	1.29452e+08	1.62367e+08	1.48113e+08	1.39553e+08	1.63397e+08	1.40197e+08	1.55022e+08	1.1428e+08	1.43243e+08	1.24354e+08
LPE(16:0p)-H_23.19	LPE(16:0p)-H	LPE	P-Ethanol Amine	lysophosphatidylethanolamine	(16:0p)	(16:0p)			436.283	C21 H43 O6 N1 P1	2.96997e+09	2.31746e+09	3.424e+09	3.96844e+09	0.780298	-0.357902	0.551057	1.15901	0.212887	0.474959	4.24155e+09	4.26782e+09	6.40324e+09	2.61979e+08	1.35448e+08	2.50977e+09	1.65824e+09	2.4666e+09	2.27165e+09	2.73512e+09	2.0515e+09	2.72165e+09	3.60841e+09	4.43152e+09	4.16045e+09	4.52952e+09	1.82858e+09	1.98555e+09	1.93118e+09	3.85836e+09	4.57421e+09	2.98325e+09	5.29587e+09	5.16775e+09
LPE(16:0p)-H_39.35	LPE(16:0p)-H	LPE	P-Ethanol Amine	lysophosphatidylethanolamine	(16:0p)	(16:0p)			436.283	C21 H43 O6 N1 P1	6.81999e+06	2.94302e+07	8.07231e+07	3.51249e+07	4.31528	2.10945	0.00620745	0.435129	-1.20048	0.0018211	681777	801114	5.74829e+06	9.87062e+06	0	2.38182e+07	2.00821e+07	2.1741e+07	3.76654e+07	4.80473e+07	3.44029e+07	1.46422e+07	1.01418e+08	9.96278e+07	9.74523e+07	6.3981e+07	5.4042e+07	6.7817e+07	3.79755e+07	3.53774e+07	1.99152e+07	2.67089e+07	3.09909e+07	5.97818e+07
LPE(16:1)+H_29.01	LPE(16:1)+H	LPE	P-Ethanol Amine	lysophosphatidylethanolamine	(16:1)	(16:1)			452.277	C21 H43 O7 N1 P1	4.44388e+07	3.40128e+07	5.1707e+07	4.59283e+07	0.765387	-0.38574	0.0866669	0.888242	-0.170975	0.237796	6.58833e+07	4.24659e+07	3.76747e+07	4.01607e+07	3.26175e+07	4.78307e+07	3.15648e+07	4.29661e+07	3.06122e+07	3.71551e+07	3.38057e+07	2.79731e+07	5.24069e+07	4.65757e+07	6.36728e+07	5.5476e+07	4.83157e+07	4.37949e+07	5.14632e+07	4.39164e+07	47052020	3.28906e+07	4.19611e+07	5.82865e+07
LPE(16:1)-H_20.4	LPE(16:1)-H	LPE	P-Ethanol Amine	lysophosphatidylethanolamine	(16:1)	(16:1)			450.263	C21 H41 O7 N1 P1	2.53819e+08	1.396e+08	2.68319e+08	2.18825e+08	0.549997	-0.862505	0.101056	0.81554	-0.294172	0.25542	3.88726e+08	2.93495e+08	3.45274e+08	2.8498e+08	0	2.1044e+08	1.48842e+08	1.0811e+08	1.06173e+08	2.02316e+08	1.66068e+08	1.0609e+08	2.97824e+08	2.87604e+08	3.79026e+08	2.09637e+08	1.9628e+08	2.39541e+08	2.2142e+08	1.78399e+08	2.11778e+08	1.55328e+08	1.83881e+08	3.62142e+08
LPE(16:1p)-H_23.04	LPE(16:1p)-H	LPE	P-Ethanol Amine	lysophosphatidylethanolamine	(16:1p)	(16:1p)			434.268	C21 H41 O6 N1 P1	2.63917e+09	1.70907e+09	1.66218e+09	1.39134e+09	0.64758	-0.62687	0.16442	0.837056	-0.256604	0.672411	2.39209e+09	3.20072e+09	3.78835e+09	3.3053e+09	0	3.14854e+09	1.72715e+09	1.21497e+09	1.17094e+09	2.33332e+09	2.01292e+09	1.79513e+09	1.0045e+09	4.25217e+09	1.32559e+09	1.01349e+09	1.6519e+09	7.25434e+08	3.74619e+08	2.58489e+09	8.46194e+08	1.71587e+09	1.50659e+09	1.31987e+09
LPE(17:0)+H_27.47	LPE(17:0)+H	LPE	P-Ethanol Amine	lysophosphatidylethanolamine	(17:0)	(17:0)			468.308	C22 H47 O7 N1 P1	6.39395e+07	4.34994e+07	4.97181e+07	5.18159e+07	0.680321	-0.555712	0.126277	1.04219	0.0596247	0.560242	1.14608e+08	70518412	5.53497e+07	4.78081e+07	3.79665e+07	5.73868e+07	3.96621e+07	5.4215e+07	4.5071e+07	4.68122e+07	4.12478e+07	3.39884e+07	3.89332e+07	5.52887e+07	5.37951e+07	5.18214e+07	5.15963e+07	4.68736e+07	5.22425e+07	4.2535e+07	6.00444e+07	4.80399e+07	5.23291e+07	5.57045e+07
LPE(17:0)-H_22.26	LPE(17:0)-H	LPE	P-Ethanol Amine	lysophosphatidylethanolamine	(17:0)	(17:0)			466.294	C22 H45 O7 N1 P1	5.12169e+07	3.03231e+07	4.7359e+07	5.52305e+07	0.592053	-0.756203	0.383066	1.16621	0.221826	0.803149	9.58913e+07	9.08916e+07	1.16725e+07	1.68264e+07	0	9.20196e+07	6.31173e+07	2.08959e+06	2.88644e+06	7.56127e+07	2.15762e+07	1.66563e+07	7.49453e+07	1.0644e+08	3.56939e+06	9.81548e+07	0	1.04416e+06	1.04859e+08	0	1.42691e+07	1.46837e+06	1.12682e+08	9.81047e+07
LPE(18:0)+H_33.58	LPE(18:0)+H	LPE	P-Ethanol Amine	lysophosphatidylethanolamine	(18:0)	(18:0)			482.324	C23 H49 O7 N1 P1	4.76876e+09	3.11464e+09	3.63128e+09	3.81383e+09	0.653134	-0.614548	0.0305326	1.05027	0.0707629	0.46446	6.97707e+09	5.74951e+09	4.34958e+09	4.31061e+09	3.11537e+09	4.11039e+09	2.99646e+09	3.70854e+09	3.23226e+09	3.23483e+09	2.98227e+09	2.53348e+09	2.96981e+09	3.80954e+09	3.56197e+09	4.21656e+09	3.58305e+09	3.64675e+09	3.9892e+09	2.97007e+09	4.07662e+09	3.78755e+09	4.06789e+09	3.99165e+09
LPE(18:0)-H_24.35	LPE(18:0)-H	LPE	P-Ethanol Amine	lysophosphatidylethanolamine	(18:0)	(18:0)			480.31	C23 H47 O7 N1 P1	5.17277e+09	3.56341e+09	6.01491e+09	6.01234e+09	0.688877	-0.537681	0.0230581	0.999573	-0.000616232	0.996785	5.32432e+09	5.41178e+09	5.52302e+09	5.14861e+09	4.43926e+09	5.18965e+09	4.05122e+09	3.33136e+09	1.33416e+09	5.03343e+09	4.06666e+09	3.56361e+09	4.74399e+09	6.62777e+09	6.26809e+09	6.29719e+09	6.21848e+09	5.93395e+09	6.46917e+09	3.48078e+09	5.63756e+09	6.30226e+09	7.20732e+09	6.97697e+09
LPE(18:0e)+H_34.87	LPE(18:0e)+H	LPE	P-Ethanol Amine	lysophosphatidylethanolamine	(18:0e)	(18:0e)			468.345	C23 H51 O6 N1 P1	7.67827e+07	2.98001e+07	9.37436e+06	1.30806e+06	0.388109	-1.36546	0.0195331	0.139536	-2.84129	0.0814656	1.24876e+08	1.07403e+08	8.33615e+07	5.86428e+07	3.77758e+07	4.86368e+07	2.76473e+07	4.0753e+07	3.72782e+07	2.91206e+07	1.98895e+07	2.41119e+07	2.65499e+07	1.22903e+07	5.62227e+06	2.04003e+06	4.71862e+06	5.02504e+06	1.08586e+06	1.2464e+06	817246	902551	1.2654e+06	2.53092e+06
LPE(18:0e)-H_25.56	LPE(18:0e)-H	LPE	P-Ethanol Amine	lysophosphatidylethanolamine	(18:0e)	(18:0e)			466.33	C23 H49 O6 N1 P1	9.52666e+06	5.93544e+06	2.22899e+07	2.30325e+07	0.623035	-0.682616	0.392986	1.03331	0.0472773	0.844151	1.06766e+07	1.49467e+07	0	1.41555e+07	0	1.73811e+07	1.4214e+07	0	0	8.30283e+06	1.11665e+07	1.92932e+06	1.64844e+07	2.72117e+07	2.10778e+07	2.54618e+07	2.04515e+07	2.30524e+07	2.20828e+07	2.3072e+07	8.17579e+06	2.61809e+07	3.19389e+07	2.67445e+07
LPE(18:0p)-H_25.54	LPE(18:0p)-H	LPE	P-Ethanol Amine	lysophosphatidylethanolamine	(18:0p)	(18:0p)			464.315	C23 H47 O6 N1 P1	5.28188e+08	2.71306e+08	3.67997e+08	4.62655e+08	0.513655	-0.961129	0.00102046	1.25722	0.330242	0.0724904	6.43756e+08	589577245	5.99476e+08	533285777	3.54563e+08	4.4847e+08	2.66797e+08	2.27699e+08	2.50007e+08	3.90562e+08	2.71162e+08	2.2161e+08	3.6281e+08	5.18191e+08	4.06196e+08	2.30807e+08	3.69729e+08	3.2025e+08	3.58583e+08	4.90681e+08	4.60245e+08	4.3847e+08	4.86403e+08	5.41546e+08
LPE(18:1)+Na_29.91	LPE(18:1)+Na	LPE	P-Ethanol Amine	lysophosphatidylethanolamine	(18:1)	(18:1)			502.29	C23 H46 O7 N1 P1 Na1	1.80828e+09	1.63751e+09	1.81956e+09	1.46017e+09	0.905558	-0.143122	0.571998	0.802484	-0.317455	0.337635	2.91417e+09	1.68623e+09	1.41048e+09	1.68864e+09	1.08103e+09	2.06917e+09	1.5705e+09	1.71509e+09	1.38534e+09	2.19452e+09	1.65198e+09	1.30761e+09	2.78918e+09	1.85226e+09	2.20029e+09	1.53487e+09	1.32328e+09	1.21751e+09	1.32217e+09	1.1668e+09	1.18991e+09	1.03674e+09	1.29735e+09	2.74806e+09
LPE(18:1)-H_22.49	LPE(18:1)-H	LPE	P-Ethanol Amine	lysophosphatidylethanolamine	(18:1)	(18:1)			478.294	C23 H45 O7 N1 P1	1.25947e+09	3.61541e+08	1.31965e+09	9.49237e+08	0.287059	-1.80058	0.00679403	0.719309	-0.475316	0.296754	2.19541e+09	1.22883e+09	1.20439e+09	1.35118e+09	951137320	6.2585e+08	0	5.63335e+08	2.79182e+08	5.71506e+08	4.83035e+08	2.72189e+08	1.98458e+09	1.00408e+09	2.01002e+09	1.1161e+09	5.69894e+08	1.23323e+09	5.57742e+08	9.11197e+08	7.08498e+08	6.78458e+08	6.99413e+08	2.14012e+09
LPE(18:1p)-H_23.56	LPE(18:1p)-H	LPE	P-Ethanol Amine	lysophosphatidylethanolamine	(18:1p)	(18:1p)			462.299	C23 H45 O6 N1 P1	6.31993e+08	3.25759e+08	4.73919e+08	4.25206e+08	0.515447	-0.956103	7.28539e-05	0.897213	-0.156477	0.475041	6.41088e+08	7.07449e+08	7.026e+08	6.35785e+08	4.98642e+08	6.06396e+08	2.52345e+08	2.54601e+08	2.45835e+08	3.63805e+08	4.466e+08	3.9137e+08	5.3416e+08	5.80242e+08	5.8391e+08	5.23351e+08	2.91035e+08	3.30814e+08	2.81446e+08	3.79082e+08	4.77838e+08	3.92191e+08	5.53819e+08	4.66861e+08
LPE(18:2)+H_29.7	LPE(18:2)+H	LPE	P-Ethanol Amine	lysophosphatidylethanolamine	(18:2)	(18:2)			478.293	C23 H45 O7 N1 P1	4.63734e+08	3.02345e+08	3.32531e+08	3.07544e+08	0.65198	-0.6171	0.0133057	0.924859	-0.112695	0.316576	6.16981e+08	4.51617e+08	3.86636e+08	5.13494e+08	3.16158e+08	4.97518e+08	2.37189e+08	4.35193e+08	2.78139e+08	3.3051e+08	2.99434e+08	2.33607e+08	3.27588e+08	3.75002e+08	3.12838e+08	3.87305e+08	3.05783e+08	2.86669e+08	3.15035e+08	2.63382e+08	3.55184e+08	2.57704e+08	3.01504e+08	3.52455e+08
LPE(18:2)-H_20.17	LPE(18:2)-H	LPE	P-Ethanol Amine	lysophosphatidylethanolamine	(18:2)	(18:2)			476.278	C23 H43 O7 N1 P1	1.32356e+09	6.52012e+08	8.89397e+08	7.98948e+08	0.492621	-1.02145	0.000846438	0.898303	-0.154725	0.219501	1.47355e+09	1.29016e+09	1.43006e+09	1.69426e+09	9.01942e+08	1.15136e+09	4.52408e+08	6.11344e+08	6.58748e+08	9.03703e+08	8.07116e+08	4.78754e+08	8.16244e+08	1.13411e+09	8.6521e+08	9.16275e+08	7.66698e+08	8.37848e+08	8.38436e+08	6.33131e+08	8.63822e+08	7.29352e+08	7.88864e+08	9.40084e+08
LPE(18:2p)-H_21.81	LPE(18:2p)-H	LPE	P-Ethanol Amine	lysophosphatidylethanolamine	(18:2p)	(18:2p)			460.283	C23 H43 O6 N1 P1	2.60608e+08	1.85215e+08	1.77901e+08	1.76475e+08	0.710702	-0.492684	0.216778	0.991984	-0.0116116	0.968141	2.43191e+08	3.17278e+08	3.69381e+08	3.39694e+08	1.1037e+07	2.83068e+08	1.61015e+08	1.84355e+08	1.82603e+08	2.22635e+08	1.90987e+08	1.69692e+08	1.51461e+08	3.14823e+08	1.5504e+08	1.1965e+08	1.66151e+08	1.60284e+08	1.24903e+08	2.59045e+08	1.3021e+08	1.98104e+08	1.61367e+08	1.85222e+08
LPE(18:3)-H_20.96	LPE(18:3)-H	LPE	P-Ethanol Amine	lysophosphatidylethanolamine	(18:3)	(18:3)			474.263	C23 H41 O7 N1 P1	9.63042e+07	8.5695e+07	1.8073e+08	2.31193e+08	0.889836	-0.168388	0.640525	1.27921	0.355259	0.0981884	1.06233e+08	8.75828e+07	1.14685e+08	1.45303e+08	0	1.24022e+08	8.07458e+07	9.81911e+07	7.48223e+07	9.89822e+07	9.53567e+07	6.6072e+07	6.68007e+07	2.0685e+08	1.58689e+08	2.09541e+08	2.14511e+08	2.27991e+08	2.251e+08	2.17143e+08	2.32246e+08	2.2367e+08	2.5907e+08	2.29929e+08
LPE(18:3)-H_22.04	LPE(18:3)-H	LPE	P-Ethanol Amine	lysophosphatidylethanolamine	(18:3)	(18:3)			474.263	C23 H41 O7 N1 P1	1.20984e+08	9.08743e+07	1.64814e+08	1.86672e+08	0.751127	-0.412871	0.1351	1.13262	0.179667	0.64292	1.13679e+08	8.99948e+07	1.16581e+08	1.71691e+08	1.49966e+08	8.39907e+07	5.86147e+07	1.09046e+08	1.23718e+08	8.18637e+07	1.16574e+08	5.54285e+07	6.03115e+07	1.94618e+08	1.96744e+08	1.82751e+08	1.77867e+08	1.76594e+08	1.65025e+08	2.01587e+08	2.56707e+08	2.46386e+08	0	2.50329e+08
LPE(19:0)-H_25.49	LPE(19:0)-H	LPE	P-Ethanol Amine	lysophosphatidylethanolamine	(19:0)	(19:0)			494.325	C24 H49 O7 N1 P1	7.84478e+06	2.56709e+06	1.96257e+07	1.38142e+07	0.327235	-1.6116	0.0627879	0.703882	-0.506594	0.0405575	1.64519e+07	9.17223e+06	7.47555e+06	9.64349e+06	877658	3.44781e+06	3.34041e+06	2.76081e+06	767325	3.12136e+06	3.39954e+06	2.01307e+06	2.13717e+07	2.13933e+07	2.54453e+07	2.08219e+07	1.4526e+07	1.41959e+07	1.56671e+07	1.52213e+07	5.77491e+06	1.45836e+07	1.77504e+07	1.38878e+07
LPE(20:0p)-H_27.63	LPE(20:0p)-H	LPE	P-Ethanol Amine	lysophosphatidylethanolamine	(20:0p)	(20:0p)			492.346	C25 H51 O6 N1 P1	3.87598e+07	1.48961e+07	2.44119e+07	1.2614e+07	0.384318	-1.37963	0.000347914	0.516715	-0.952558	0.0472221	4.44977e+07	4.02816e+07	4.04114e+07	4.69618e+07	3.23457e+07	2.80607e+07	2.20683e+07	0	2.12028e+07	1.73426e+07	1.74573e+07	1.13056e+07	2.92729e+07	1.75256e+07	3.2441e+07	2.87611e+07	1.90657e+07	1.94051e+07	2.1257e+07	2.80661e+07	1.40442e+07	4.86169e+06	7.45516e+06	0
LPE(20:1)+Na_31.83	LPE(20:1)+Na	LPE	P-Ethanol Amine	lysophosphatidylethanolamine	(20:1)	(20:1)			530.322	C25 H50 O7 N1 P1 Na1	4.64754e+08	3.52269e+08	5.615e+08	4.07677e+08	0.757968	-0.39979	0.272225	0.72605	-0.461859	0.189982	8.70128e+08	4.51804e+08	3.80104e+08	3.8504e+08	2.3883e+08	4.6262e+08	3.43851e+08	3.83544e+08	2.65335e+08	4.9469e+08	3.49324e+08	2.76871e+08	9.01045e+08	5.23966e+08	7.13675e+08	4.45755e+08	4.09697e+08	3.74865e+08	3.77853e+08	3.33177e+08	3.37819e+08	2.88338e+08	3.5758e+08	7.51297e+08
LPE(20:2)+Na_30.51	LPE(20:2)+Na	LPE	P-Ethanol Amine	lysophosphatidylethanolamine	(20:2)	(20:2)			528.306	C25 H48 O7 N1 P1 Na1	6.4733e+08	5.36207e+08	6.96037e+08	5.9165e+08	0.828336	-0.271712	0.280174	0.850026	-0.234421	0.407568	9.83647e+08	6.44746e+08	5.29159e+08	5.63784e+08	3.8884e+08	7.73805e+08	5.13098e+08	5.82103e+08	4.41993e+08	7.05539e+08	5.62192e+08	4.12315e+08	1.00953e+09	6.79521e+08	8.17652e+08	5.93413e+08	5.6457e+08	5.11534e+08	5.85141e+08	5.18108e+08	5.17441e+08	3.85918e+08	5.04577e+08	1.03871e+09
LPE(20:3)+H_33.73	LPE(20:3)+H	LPE	P-Ethanol Amine	lysophosphatidylethanolamine	(20:3)	(20:3)			504.308	C25 H47 O7 N1 P1	1.99071e+08	1.85685e+08	2.63285e+08	2.9389e+08	0.932758	-0.100425	0.226124	1.11624	0.158653	0.38231	2.1407e+08	2.31342e+08	1.78058e+08	1.91527e+08	1.84128e+08	1.95298e+08	1.86027e+08	2.11386e+08	1.94768e+08	1.76113e+08	1.77426e+08	1.68389e+08	1.32731e+08	2.41716e+08	2.4332e+08	3.18394e+08	3.22807e+08	320742204	2.98144e+08	2.89356e+08	3.21454e+08	2.67026e+08	3.30367e+08	2.56995e+08
LPE(20:3)+Na_29.92	LPE(20:3)+Na	LPE	P-Ethanol Amine	lysophosphatidylethanolamine	(20:3)	(20:3)			526.29	C25 H46 O7 N1 P1 Na1	1.83038e+09	1.42427e+09	1.73294e+09	1.44394e+09	0.778126	-0.361924	0.172645	0.833233	-0.263208	0.290624	2.8465e+09	1.84459e+09	1.5232e+09	1.72845e+09	1.03993e+09	1.99962e+09	1.41831e+09	1.56147e+09	1.19761e+09	1.83534e+09	1.43226e+09	1.10059e+09	2.29127e+09	1.5861e+09	2.0263e+09	1.63679e+09	1.50931e+09	1.34786e+09	1.35702e+09	1.25449e+09	1.26352e+09	1.02407e+09	1.28267e+09	2.48188e+09
LPE(20:3)-H_24.4	LPE(20:3)-H	LPE	P-Ethanol Amine	lysophosphatidylethanolamine	(20:3)	(20:3)			502.294	C25 H45 O7 N1 P1	6.13897e+07	4.60057e+07	9.89899e+07	1.02721e+08	0.749403	-0.416186	0.119964	1.03769	0.0533761	0.812864	46706418	5.87641e+07	5.01809e+07	5.55761e+07	75210159	8.19008e+07	4.53428e+07	5.29531e+07	2.18941e+07	6.8523e+07	5.58915e+07	3.14297e+07	9.63098e+07	1.29483e+08	9.81679e+07	6.657e+07	1.07899e+08	9.551e+07	1.24676e+08	1.05248e+08	5.86782e+07	8.19499e+07	9.78497e+07	1.47923e+08
LPE(20:4)+H_29.9	LPE(20:4)+H	LPE	P-Ethanol Amine	lysophosphatidylethanolamine	(20:4)	(20:4)			502.293	C25 H45 O7 N1 P1	1.85164e+09	1.58458e+09	1.86138e+09	1.49551e+09	0.855769	-0.224706	0.371419	0.803441	-0.315735	0.301471	2.90077e+09	1.83548e+09	1.42583e+09	1.81068e+09	1.09671e+09	2.04039e+09	1.5369e+09	1.64564e+09	1.33534e+09	2.13084e+09	1.59907e+09	1.2597e+09	2.79829e+09	1.79878e+09	2.23791e+09	1.61304e+09	1.42309e+09	1.29716e+09	1.4234e+09	1.3081e+09	1.25577e+09	1.02602e+09	1.27326e+09	2.68651e+09
LPE(20:4)+H_42.76	LPE(20:4)+H	LPE	P-Ethanol Amine	lysophosphatidylethanolamine	(20:4)	(20:4)			502.293	C25 H45 O7 N1 P1	2.74877e+07	3.68296e+07	1.46611e+07	1.37893e+07	1.33985	0.422076	0.00963194	0.940539	-0.0884399	0.708926	2.04782e+07	2.925e+07	3.00765e+07	2.14464e+07	2.92727e+07	3.44027e+07	4.05377e+07	3.45947e+07	4.179e+07	4.0281e+07	3.05007e+07	3.32732e+07	1.90096e+07	1.56357e+07	1.94219e+07	1.2434e+07	1.08417e+07	1.06237e+07	1.63377e+07	1.24405e+07	1.00121e+07	1.72639e+07	8.80862e+06	1.78731e+07
LPE(20:4)-H_21.41	LPE(20:4)-H	LPE	P-Ethanol Amine	lysophosphatidylethanolamine	(20:4)	(20:4)			500.278	C25 H43 O7 N1 P1	2.24719e+09	1.63092e+09	2.91975e+09	1.88791e+09	0.725758	-0.462439	0.346256	0.6466	-0.629055	0.345924	4.2369e+09	1.72171e+09	1.71337e+09	2.76881e+09	1.11873e+09	1923619978	1.57201e+09	7.10086e+08	8.40645e+08	3.42991e+09	2.23905e+09	9.93809e+08	6.07412e+09	3.17369e+09	4.13931e+09	1.57567e+09	1.15836e+09	1.39735e+09	1.33967e+09	1.27825e+09	9.96328e+08	1.16967e+09	1.26778e+09	5.27576e+09
LPE(20:5)+H_28.44	LPE(20:5)+H	LPE	P-Ethanol Amine	lysophosphatidylethanolamine	(20:5)	(20:5)			500.277	C25 H43 O7 N1 P1	1.19399e+08	8.77306e+07	8.90533e+07	8.31766e+07	0.734771	-0.444634	0.0601421	0.934009	-0.0984919	0.673472	1.69602e+08	1.16496e+08	9.90117e+07	1.21448e+08	7.71925e+07	1.32641e+08	8.28152e+07	1.00969e+08	7.08559e+07	1.09668e+08	8.89481e+07	7.3128e+07	1.13721e+08	9.36364e+07	9.35952e+07	8.55576e+07	78031240	6.9779e+07	8.28185e+07	7.2389e+07	7.64935e+07	5.27982e+07	7.57171e+07	1.38843e+08
LPE(20:5)-H_19.86	LPE(20:5)-H	LPE	P-Ethanol Amine	lysophosphatidylethanolamine	(20:5)	(20:5)			498.263	C25 H41 O7 N1 P1	2.04876e+08	5.42932e+07	1.25841e+08	1.03616e+08	0.265005	-1.91591	0.0188031	0.823389	-0.280353	0.734034	4.06857e+08	1.81757e+08	1.69194e+08	2.3161e+08	8.46325e+07	1.55207e+08	1.10432e+08	5.43468e+07	2.46669e+06	2.4594e+07	1.3392e+08	0	2.93235e+08	1.3866e+08	2.01103e+08	2.11707e+07	5.6576e+06	9.52182e+07	8.55461e+07	7.94717e+07	428900	6.08681e+07	7.49947e+07	3.20385e+08
LPE(22:0)+H_38.57	LPE(22:0)+H	LPE	P-Ethanol Amine	lysophosphatidylethanolamine	(22:0)	(22:0)			538.387	C27 H57 O7 N1 P1	1.07027e+08	7.18325e+07	2.27874e+08	2.64941e+08	0.671164	-0.575264	0.106817	1.16266	0.217433	0.357091	1.66631e+08	1.38399e+08	1.22357e+08	7.40159e+07	5.2932e+07	8.78264e+07	7.26809e+07	1.0131e+08	8.17378e+07	6.12209e+07	5.84406e+07	5.56053e+07	7.42254e+07	2.42728e+08	1.93523e+08	3.07515e+08	2.63662e+08	2.85591e+08	2.81527e+08	2.31814e+08	2.98372e+08	2.90396e+08	2.76324e+08	2.1121e+08
LPE(22:3)-H_23.79	LPE(22:3)-H	LPE	P-Ethanol Amine	lysophosphatidylethanolamine	(22:3)	(22:3)			530.325	C27 H49 O7 N1 P1	1.11968e+08	3.37603e+07	6.73566e+07	4.18198e+07	0.301518	-1.72969	0.340475	0.620872	-0.687633	0.448469	4.80776e+08	4.73333e+07	2.52651e+07	5.20259e+07	2.4522e+07	4.18851e+07	3.18316e+07	2.44849e+07	1.36519e+07	7.81863e+07	3.38871e+07	2.05198e+07	1.77949e+08	7.02095e+07	8.01182e+07	2.87627e+07	2.36592e+07	2.34416e+07	2.38589e+07	2.37788e+07	6.41865e+06	2.39642e+07	2.53787e+07	1.4752e+08
LPE(22:4)+H_31.83	LPE(22:4)+H	LPE	P-Ethanol Amine	lysophosphatidylethanolamine	(22:4)	(22:4)			530.324	C27 H49 O7 N1 P1	4.64458e+08	3.52211e+08	5.57397e+08	4.04632e+08	0.758326	-0.39911	0.272548	0.725932	-0.462094	0.194924	8.69406e+08	4.50832e+08	3.80032e+08	3.84978e+08	2.39008e+08	4.62495e+08	3.43989e+08	3.83078e+08	2.65354e+08	4.94431e+08	3.49523e+08	2.7689e+08	8.99622e+08	5.23263e+08	7.09088e+08	4.4246e+08	4.01664e+08	3.68283e+08	3.77607e+08	3.29585e+08	3.32918e+08	2.87237e+08	3.5183e+08	7.48615e+08
LPE(22:5)+H_30.51	LPE(22:5)+H	LPE	P-Ethanol Amine	lysophosphatidylethanolamine	(22:5)	(22:5)			528.308	C27 H47 O7 N1 P1	6.70856e+08	5.43236e+08	7.33095e+08	6.02255e+08	0.809766	-0.304424	0.1919	0.821524	-0.283626	0.341946	9.80895e+08	6.44347e+08	5.62698e+08	6.41779e+08	4.23246e+08	7.72171e+08	5.57849e+08	5.79847e+08	4.39329e+08	7.13179e+08	5.59636e+08	4.09577e+08	1.10662e+09	7.49327e+08	8.18488e+08	5.92867e+08	5.6755e+08	5.63718e+08	5.84919e+08	5.47116e+08	5.17318e+08	3.8401e+08	5.04236e+08	1.07593e+09
LPE(22:5)-H_21.93	LPE(22:5)-H	LPE	P-Ethanol Amine	lysophosphatidylethanolamine	(22:5)	(22:5)			526.294	C27 H45 O7 N1 P1	5.3175e+08	3.2239e+08	8.05414e+08	4.849e+08	0.606282	-0.721939	0.23971	0.60205	-0.732046	0.328259	1.13366e+09	3.86398e+08	3.51104e+08	6.10143e+08	2.64136e+08	4.45055e+08	3.36264e+08	9.35192e+07	1.39238e+08	7.81242e+08	4.28749e+08	1.55331e+08	1.52967e+09	9.85586e+08	1.27711e+09	4.09774e+08	2.28954e+08	4.01393e+08	2.8966e+08	3.27541e+08	1.08164e+08	2.83915e+08	3.14542e+08	1.58558e+09
LPE(22:6)+H_29.89	LPE(22:6)+H	LPE	P-Ethanol Amine	lysophosphatidylethanolamine	(22:6)	(22:6)			526.293	C27 H45 O7 N1 P1	1.79704e+09	1.39466e+09	1.75739e+09	1.42706e+09	0.776086	-0.365712	0.171095	0.812031	-0.300393	0.242371	2.80206e+09	1.80984e+09	1.49485e+09	1.69856e+09	1.01809e+09	1.95887e+09	1.39003e+09	1.51962e+09	1.17e+09	1.80498e+09	1.40388e+09	1.07945e+09	2.39906e+09	1.67263e+09	2.0652e+09	1.61599e+09	1.48584e+09	1.30561e+09	1.40994e+09	1.2072e+09	1.21774e+09	1.0507e+09	1.23743e+09	2.43932e+09
LPE(22:6)-H_21.31	LPE(22:6)-H	LPE	P-Ethanol Amine	lysophosphatidylethanolamine	(22:6)	(22:6)			524.278	C27 H43 O7 N1 P1	1.87953e+09	1.33436e+09	1.87777e+09	1.47944e+09	0.709944	-0.494222	0.357297	0.787871	-0.343968	0.591518	3.79504e+09	3.59649e+08	1.72387e+09	2.45524e+09	1.21369e+09	1.72969e+09	1.57687e+09	6.79683e+08	7.04062e+08	2.34972e+09	1.92819e+09	7.67651e+08	3.88391e+09	2.54383e+09	9.11465e+08	1.47969e+09	1.09201e+09	1355715562	1.15896e+09	1.07683e+09	9.2163e+08	4.39774e+08	1.11302e+09	4.16644e+09
LPE(22:6)-H_39.58	LPE(22:6)-H	LPE	P-Ethanol Amine	lysophosphatidylethanolamine	(22:6)	(22:6)			524.278	C27 H43 O7 N1 P1	9.12908e+06	2.46062e+07	4.6693e+07	1.92147e+07	2.69537	1.43048	0.232326	0.411511	-1.281	0.219421	983832	568671	1.86193e+07	1.52135e+06	0	3.30813e+07	2.24076e+07	3.42892e+06	1.43514e+07	7.01695e+07	3.62263e+07	1.05342e+06	88067018	1.58337e+07	1.22985e+08	1.66464e+07	2.64657e+07	1.01607e+07	1.52113e+07	1.92931e+07	2.59389e+06	1.51387e+07	2.28211e+07	4.02301e+07
LPE(24:0)+H_40.32	LPE(24:0)+H	LPE	P-Ethanol Amine	lysophosphatidylethanolamine	(24:0)	(24:0)			566.418	C29 H61 O7 N1 P1	1.2511e+08	8.44918e+07	8.67171e+07	9.36647e+07	0.675341	-0.566313	0.0235097	1.08012	0.111188	0.350584	1.70072e+08	1.47182e+08	1.36026e+08	1.02552e+08	8.64941e+07	1.08333e+08	9.53433e+07	8.33036e+07	7.21147e+07	9.109e+07	8.32636e+07	8.18354e+07	8.32291e+07	9.5271e+07	5.8448e+07	9.7852e+07	8.60961e+07	9.94065e+07	9.34831e+07	8.47769e+07	8.71039e+07	9.41744e+07	1.0623e+08	9.62192e+07
LPE(24:1)+H_38.59	LPE(24:1)+H	LPE	P-Ethanol Amine	lysophosphatidylethanolamine	(24:1)	(24:1)			564.402	C29 H59 O7 N1 P1	1.38363e+08	1.09882e+08	2.28492e+08	2.57587e+08	0.794154	-0.33251	0.18146	1.12733	0.172913	0.456693	1.81074e+08	1.80293e+08	1.45192e+08	1.0208e+08	8.38335e+07	1.37707e+08	1.08531e+08	1.61334e+08	1.13365e+08	9.21695e+07	8.88963e+07	9.49953e+07	7.69148e+07	2.4933e+08	1.93207e+08	2.97598e+08	2.86621e+08	2.67283e+08	2.7642e+08	2.28327e+08	2.94522e+08	2.55639e+08	2.87788e+08	2.02825e+08
LPE(24:1)-H_28.34	LPE(24:1)-H	LPE	P-Ethanol Amine	lysophosphatidylethanolamine	(24:1)	(24:1)			562.388	C29 H57 O7 N1 P1	4.50105e+07	3.12903e+07	7.17119e+06	7.5276e+06	0.695179	-0.524544	0.246592	1.0497	0.069976	0.954729	6.05248e+07	6.75763e+07	0	6.19783e+07	4.10325e+07	3.89511e+07	4.18541e+07	33838625	2.82529e+07	3.4406e+07	3.11823e+07	18208146	0	1.39428e+07	0	2.90844e+07	0	0	1.92625e+07	1.61994e+07	0	9.70376e+06	0	0
LPE(24:2)+H_33.19	LPE(24:2)+H	LPE	P-Ethanol Amine	lysophosphatidylethanolamine	(24:2)	(24:2)			562.387	C29 H57 O7 N1 P1	3.08509e+07	1.7444e+07	1.97883e+07	1.97324e+07	0.56543	-0.822579	0.040852	0.997178	-0.00407761	0.970656	4.97281e+07	3.6259e+07	3.37957e+07	2.19772e+07	1.51621e+07	2.81834e+07	1.75306e+07	2.44164e+07	1.71422e+07	1.79583e+07	1.42984e+07	1.33183e+07	1.53605e+07	2.24108e+07	2.02925e+07	2.28177e+07	1.95194e+07	1.83288e+07	2.33103e+07	1.66803e+07	2.15677e+07	1.87955e+07	1.93417e+07	1.86991e+07
LPE(24:2)-H_26.84	LPE(24:2)-H	LPE	P-Ethanol Amine	lysophosphatidylethanolamine	(24:2)	(24:2)			560.372	C29 H55 O7 N1 P1	1.63825e+07	1.11333e+07	3.95068e+06	1.31498e+06	0.679586	-0.557271	0.0762859	0.33285	-1.58706	0.186668	2.39483e+07	1.29919e+07	1.08314e+07	1.99889e+07	1.86827e+07	1.18516e+07	1.48963e+07	1.62802e+07	1.07486e+07	9.56606e+06	7.71514e+06	7.59361e+06	1.09905e+07	0	0	4.98749e+06	4.59911e+06	3.12694e+06	2.20818e+06	0	3.98678e+06	0	190309	1.50462e+06
LPG(16:0)+H_29.92	LPG(16:0)+H	LPG	P-Glycerol	lysophosphatidylglycerol	(16:0)	(16:0)			485.287	C22 H46 O9 N0 P1	9.77238e+07	5.56141e+07	5.14884e+07	6.29671e+07	0.569095	-0.813259	0.0821902	1.22294	0.29035	0.465836	1.63951e+08	1.3099e+08	1.08523e+08	5.81271e+07	6.02787e+07	6.44725e+07	3.97273e+07	1.04498e+08	7.52124e+07	3.77414e+07	4.50786e+07	3.14267e+07	2.38432e+07	3.71759e+07	2.4337e+07	9.4296e+07	6.16894e+07	6.7589e+07	7.36073e+07	5.31713e+07	1.01126e+08	3.97162e+07	7.28979e+07	3.72832e+07
LPG(16:0)-H_19.33	LPG(16:0)-H	LPG	P-Glycerol	lysophosphatidylglycerol	(16:0)	(16:0)			483.273	C22 H44 O9 N0 P1	1.10313e+09	4.72424e+08	1.10316e+09	1.09344e+09	0.428259	-1.22344	0.0454602	0.991189	-0.0127677	0.942908	1.72535e+09	1.55628e+09	1.5754e+09	8.02139e+08	4.13178e+08	5.46413e+08	7.17636e+07	7.60501e+08	5.73495e+08	5.36225e+08	5.49788e+08	3.42771e+08	1.06778e+09	1.07534e+09	1.21413e+09	1.08934e+09	1.06804e+09	1.10434e+09	1.32597e+09	9.43303e+08	1.58308e+09	7.73203e+08	8.32074e+08	1.10302e+09
LPG(17:0)-H_19.87	LPG(17:0)-H	LPG	P-Glycerol	lysophosphatidylglycerol	(17:0)	(17:0)			497.288	C23 H46 O9 N0 P1	1.12048e+07	425903	807582	257879	0.0380108	-4.71745	0.196466	0.319323	-1.64691	0.222378	4.26161e+07	2.24551e+07	1.74503e+06	353354	0	59115.2	427725	197459	598303	237668	976172	118090	1.08431e+06	2.21523e+06	0	22779.2	1.42797e+06	95203.8	6387.41	1.05772e+06	221368	2445.11	217526	41826.9
LPG(18:0)+H_32.72	LPG(18:0)+H	LPG	P-Glycerol	lysophosphatidylglycerol	(18:0)	(18:0)			513.319	C24 H50 O9 N0 P1	4.9784e+07	2.74598e+07	1.0334e+07	1.16092e+07	0.551579	-0.858361	0.0653438	1.1234	0.167869	0.636656	8.21187e+07	5.68593e+07	6.72717e+07	3.01792e+07	2.71021e+07	3.51726e+07	1.7445e+07	4.38398e+07	4.04163e+07	2.43098e+07	2.40934e+07	1.46544e+07	6.72999e+06	1.46305e+07	1.05963e+07	7.32395e+06	1.0894e+07	1.18291e+07	8.36289e+06	8.52498e+06	1.6589e+07	3.71265e+06	1.82769e+07	1.41886e+07
LPG(18:1)-H_20.05	LPG(18:1)-H	LPG	P-Glycerol	lysophosphatidylglycerol	(18:1)	(18:1)			509.288	C24 H46 O9 N0 P1	2.579e+08	1.11328e+08	1.47871e+08	1.84137e+08	0.431672	-1.21199	0.100855	1.24526	0.316443	0.0348194	4.88418e+08	3.68243e+08	3.58536e+08	1.8235e+08	0	1.49852e+08	9.5203e+07	1.22304e+08	1.53245e+08	1.10333e+08	1.0525e+08	8.16339e+07	1.1937e+08	1.54836e+08	1.66807e+08	1.45596e+08	1.54759e+08	1.45856e+08	203129065	1.63555e+08	2.21756e+08	1.36638e+08	1.80463e+08	1.9928e+08
LPG(18:3)-H_19.29	LPG(18:3)-H	LPG	P-Glycerol	lysophosphatidylglycerol	(18:3)	(18:3)			505.257	C24 H42 O9 N0 P1	1.7229e+07	3.31599e+06	5.21938e+06	9.17064e+06	0.192465	-2.37733	0.0114788	1.75704	0.813144	0.674504	2.20984e+07	3.19672e+07	1.91949e+07	1.30673e+07	8.89169e+06	8.15477e+06	8.63885e+06	6.19369e+06	3.21832e+06	30883.2	0	1.81418e+06	701739	9610360	246169	93430.4	868621	1.9796e+07	190583	1.36724e+06	5.09902e+07	2157168	0	318718
LPG(18:4)-H_28.56	LPG(18:4)-H	LPG	P-Glycerol	lysophosphatidylglycerol	(18:4)	(18:4)			503.242	C24 H40 O9 N0 P1	0	0	6.94486e+06	1.21434e+06	0.1	-3.32193	1	0.174855	-2.51577	0.0752616	0	0	0	0	0	0	0	0	0	0	0	0	0	0	1.13419e+07	5.32144e+06	1.41648e+07	1.0841e+07	7.13007e+06	0	0	155972	0	0
LPG(20:2)-H_20.16	LPG(20:2)-H	LPG	P-Glycerol	lysophosphatidylglycerol	(20:2)	(20:2)			535.304	C26 H48 O9 N0 P1	6.84525e+06	248947	1.70916e+06	734653	0.0363678	-4.78119	0.113054	0.429833	-1.21815	0.279527	2.17777e+07	8.79214e+06	9.05412e+06	1.3531e+06	0	94474.2	0	105354	1.15215e+06	167211	68965.1	0	5.23604e+06	2.09987e+06	630236	1.31976e+06	638291	330759	1.4049e+06	239543	181265	290543	2.22561e+06	66061.5
LPG(20:3)+Na_29.13	LPG(20:3)+Na	LPG	P-Glycerol	lysophosphatidylglycerol	(20:3)	(20:3)			557.285	C26 H47 O9 N0 P1 Na1	1.85394e+07	9.31931e+06	5.11593e+06	1.49893e+07	0.502676	-0.992298	0.200922	2.92993	1.55086	0.0182057	4.66753e+07	2.28865e+07	1.66834e+07	6.99047e+06	8.67614e+06	9.32441e+06	6.87267e+06	1.26095e+07	1.70185e+07	6.79719e+06	6.18869e+06	6.42923e+06	3.54822e+06	3.86728e+06	7.65258e+06	9.13024e+06	963443	5.5338e+06	1.07324e+07	1.08305e+07	2.92069e+07	1.42465e+07	1.43752e+07	1.05441e+07
LPG(22:0)-H_24.92	LPG(22:0)-H	LPG	P-Glycerol	lysophosphatidylglycerol	(22:0)	(22:0)			567.367	C28 H56 O9 N0 P1	1.62342e+07	583968	1.68875e+06	278050	0.0359715	-4.797	0.0122827	0.164649	-2.60254	0.210356	1.53959e+07	3.32098e+07	1.99089e+07	1.31809e+07	1.31034e+07	2.60623e+06	53140.8	578145	49209.3	2.82317e+06	137.91	0	256070	5.30974e+06	170826	4.19341e+06	189868	12570.4	179464	543536	519757	0	425543	0
LPG(22:4)-H_20.15	LPG(22:4)-H	LPG	P-Glycerol	lysophosphatidylglycerol	(22:4)	(22:4)			559.304	C28 H48 O9 N0 P1	2.1375e+07	1.54681e+06	5.44018e+06	2.49817e+06	0.0723654	-3.78856	0.0392763	0.459207	-1.12278	0.418899	43725839	27876460	3.79943e+07	9.58122e+06	1.62639e+06	7.44578e+06	1.78834e+06	85185.4	108624	5.46467e+06	355524	1.47851e+06	98688.1	1.39309e+07	1.26768e+07	707912	3.53804e+06	1.68882e+06	0	0	211244	256280	1.44735e+07	47981.2
LPG(22:5)-H_19.45	LPG(22:5)-H	LPG	P-Glycerol	lysophosphatidylglycerol	(22:5)	(22:5)			557.288	C28 H46 O9 N0 P1	8.34863e+07	2.4939e+07	7.01293e+07	1.02863e+08	0.29872	-1.74313	0.0531476	1.46676	0.552636	0.102676	1.47917e+08	9.04069e+07	1.41956e+08	7.45647e+07	0	4.60735e+07	5.47038e+07	4.20225e+07	4.16647e+06	2.8531e+07	0	2.02105e+07	5.57212e+07	1.02557e+08	8.18065e+07	7.58432e+07	1.04848e+08	0	1.19701e+08	8.44059e+07	1.20762e+08	8.4291e+07	1.15926e+08	9.2093e+07
LPG(22:6)-H_19.13	LPG(22:6)-H	LPG	P-Glycerol	lysophosphatidylglycerol	(22:6)	(22:6)			555.273	C28 H44 O9 N0 P1	2.17135e+08	1.56841e+08	3.11128e+08	4.07252e+08	0.722318	-0.469294	0.374966	1.30896	0.388416	0.00901097	3.77033e+08	1.72829e+07	3.94247e+08	1.53212e+08	1.77696e+08	1.83342e+08	1.26048e+08	1.43701e+08	2.71357e+08	1.54594e+08	1.33088e+08	1.12256e+08	2.15051e+08	3.53426e+08	3.03702e+08	3.03875e+08	3.45199e+08	3.45513e+08	4.42406e+08	3.50486e+08	4.74254e+08	3.45697e+08	4.25779e+08	4.04891e+08
LPG(24:0)+Na_39.39	LPG(24:0)+Na	LPG	P-Glycerol	lysophosphatidylglycerol	(24:0)	(24:0)			619.395	C30 H61 O9 N0 P1 Na1	5.61068e+07	3.9511e+07	7.84877e+06	4.10894e+06	0.704211	-0.505921	0.050852	0.523515	-0.933698	0.281088	5.73663e+07	6.81759e+07	5.48698e+07	4.30067e+07	3.97034e+07	7.35184e+07	3.84523e+07	5.41228e+07	5.51375e+07	3.4901e+07	2.84296e+07	2.60227e+07	688192	3.98229e+06	1.00491e+07	1.82291e+07	1.97424e+06	1.21697e+07	1.19545e+07	1.11461e+06	4.13604e+06	4.15142e+06	2.0894e+06	1.20769e+06
LPG(24:0)-H_26.8	LPG(24:0)-H	LPG	P-Glycerol	lysophosphatidylglycerol	(24:0)	(24:0)			595.398	C30 H60 O9 N0 P1	1.02141e+08	2.72996e+07	2.85654e+07	1.84879e+07	0.267273	-1.90361	0.000638253	0.647214	-0.627685	0.454952	1.13048e+08	1.11949e+08	1.20907e+08	8.57729e+07	7.32381e+07	1.0793e+08	5.43755e+07	2.2234e+06	6.05799e+07	0	0	4.66185e+07	2.36388e+07	6.21351e+07	4.35423e+07	3.90893e+07	2.80634e+06	180735	0	3.98745e+07	0	3.32217e+07	3.78314e+07	0
LPG(24:2)-H_23.55	LPG(24:2)-H	LPG	P-Glycerol	lysophosphatidylglycerol	(24:2)	(24:2)			591.367	C30 H56 O9 N0 P1	1.26756e+07	2.06763e+06	1.26172e+06	928385	0.163119	-2.616	0.00886585	0.735812	-0.442592	0.726135	1.26665e+07	1.83167e+07	1.88541e+07	1.18687e+07	1.16734e+06	1.31804e+07	3.25941e+06	2.46854e+06	2.04461e+06	3.41403e+06	64772.8	1.15444e+06	149321	4.6762e+06	77642	144394	68602.5	2.45413e+06	58802.1	89777.7	143482	1.10975e+06	3.13736e+06	1.03113e+06
LPI(16:0)-H_19.31	LPI(16:0)-H	LPI	P-Inositol	lysophosphatidylinositol	(16:0)	(16:0)			571.289	C25 H48 O12 N0 P1	1.04099e+07	1.3975e+07	5.6584e+07	4.21482e+07	1.34247	0.424893	0.707604	0.744878	-0.424923	0.728416	1.43143e+07	5.10584e+06	1.06349e+07	1.9668e+07	0	1.27366e+07	7.96954e+06	0	0	5.29896e+07	2.2891e+07	0	1.68767e+08	4.81487e+07	1.03399e+08	4.52819e+06	3.80184e+06	1.08593e+07	1.01389e+07	1.85871e+07	2.93339e+07	0	5.39709e+06	1.89432e+08
LPI(18:1)-H_19.64	LPI(18:1)-H	LPI	P-Inositol	lysophosphatidylinositol	(18:1)	(18:1)			597.305	C27 H50 O12 N0 P1	1.58169e+07	718160	4.3872e+06	1.47453e+06	0.0454046	-4.46102	0.0499897	0.336098	-1.57305	0.245061	5.99499e+06	3.09688e+07	3.52811e+07	1.58396e+07	6.8167e+06	0	1.7807e+06	0	2.52826e+06	0	0	0	0	0	1.09485e+07	0	9.17406e+06	6.20057e+06	2.60449e+06	0	6.24267e+06	0	0	0
LPMe(16:0)-H_18.9	LPMe(16:0)-H	LPMe	P-Methanol	lysophosphatidylmethanol	(16:0)	(16:0)			423.252	C20 H40 O7 N0 P1	2.51993e+07	1.85637e+07	1.38488e+07	2.05072e+07	0.736676	-0.440899	0.484042	1.48079	0.566366	0.162087	3.02897e+07	3.3781e+07	3.68232e+07	3.34193e+07	0	1.68824e+07	1.12201e+07	8.16313e+06	5.35181e+07	1.17657e+07	1.45994e+07	1.21156e+07	0	9.65759e+06	19686935	1.2676e+07	1.78144e+07	2.32579e+07	1.62025e+07	2.42573e+07	3.11076e+07	1.14355e+07	2.12423e+07	1.87978e+07
LPMe(16:0)-H_44.17	LPMe(16:0)-H	LPMe	P-Methanol	lysophosphatidylmethanol	(16:0)	(16:0)			423.252	C20 H40 O7 N0 P1	4.35731e+07	3.29631e+07	1.05169e+07	1.45648e+07	0.756502	-0.402584	0.458046	1.38489	0.469766	0.605133	3.55673e+07	8.50861e+07	5.1441e+07	5.27569e+07	4.34759e+06	3.22395e+07	6.32621e+06	3.32249e+07	3.5696e+07	2.06745e+07	3.4818e+07	6.7039e+07	9.44187e+06	2.49047e+07	8.68084e+06	5.77527e+06	7.61727e+06	6.68171e+06	3.65913e+06	4.81266e+07	6.36497e+06	1.19695e+07	5.05007e+06	1.22183e+07
LPS(16:0)-H_15.37	LPS(16:0)-H	LPS	P-Serine	lysophosphatidylserine	(16:0)	(16:0)			496.268	C22 H43 O9 N1 P1	1.1396e+07	1.24951e+07	1.60375e+07	1.10804e+07	1.09645	0.132839	0.835335	0.690905	-0.533441	0.411635	16763791	0	2.22973e+07	0	9.00279e+06	2.03121e+07	6.32219e+06	1.0086e+07	1.24958e+07	2.58106e+07	1.59905e+07	4.26565e+06	3.15757e+07	1.65745e+07	2.25006e+07	1.4228e+07	9.71463e+06	1.63162e+06	9.48533e+06	7.61143e+06	1.1378e+07	5961.15	8.83061e+06	2.91709e+07
LPS(18:0)+H_32.73	LPS(18:0)+H	LPS	P-Serine	lysophosphatidylserine	(18:0)	(18:0)			526.314	C24 H49 O9 N1 P1	5.06388e+07	2.48026e+07	3.63097e+07	4.19895e+07	0.489794	-1.02975	0.0755252	1.15642	0.209671	0.401337	9.06212e+07	6.97546e+07	6.35109e+07	2.53592e+07	2.54211e+07	2.91659e+07	1.65913e+07	4.66278e+07	2.79884e+07	2.03559e+07	2.09668e+07	1.62854e+07	1.77712e+07	3.00315e+07	3.11422e+07	3.93853e+07	5.13803e+07	4.81479e+07	3.78502e+07	5.29072e+07	5.41297e+07	2.93171e+07	3.99106e+07	3.7822e+07
LPS(18:0)-H_17.02	LPS(18:0)-H	LPS	P-Serine	lysophosphatidylserine	(18:0)	(18:0)			524.299	C24 H47 O9 N1 P1	7.41352e+07	2.43976e+08	6.4293e+08	5.62473e+08	3.29096	1.71851	0.0882477	0.874859	-0.192877	0.727665	8.22516e+07	5.08213e+07	6.44854e+07	9.05642e+07	1.59802e+07	1.40708e+08	1.27003e+08	1.46199e+08	1.19011e+08	5.72583e+08	4.00781e+08	9.82787e+07	1.31157e+09	6.2705e+08	8.7363e+08	3.26446e+08	3.67706e+08	3.51173e+08	4.07009e+08	3.72297e+08	5.29625e+08	3.10624e+08	4.14639e+08	1.34064e+09
LPS(20:4)-H_15.34	LPS(20:4)-H	LPS	P-Serine	lysophosphatidylserine	(20:4)	(20:4)			544.268	C26 H43 O9 N1 P1	6.86397e+06	9.4997e+06	1.86947e+07	2.31735e+07	1.38399	0.468837	0.315676	1.23957	0.309845	0.104723	1.26778e+07	6.46981e+06	8.11532e+06	6.98331e+06	0	6.93763e+06	4.28495e+06	6.02804e+06	1.09877e+07	1.65562e+07	1.20815e+07	7.05986e+06	1.79347e+07	1.86954e+07	2.36685e+07	1.64831e+07	1.85264e+07	1.68604e+07	1.84459e+07	1.99312e+07	2.67675e+07	1.99529e+07	2.1657e+07	3.22867e+07
LPS(22:0)-H_20.22	LPS(22:0)-H	LPS	P-Serine	lysophosphatidylserine	(22:0)	(22:0)			580.362	C28 H55 O9 N1 P1	2.41463e+07	842805	1.53827e+06	754516	0.0349042	-4.84046	0.0129135	0.490496	-1.02769	0.361198	3.1553e+07	3.91267e+07	4.03685e+07	1.90422e+07	1.04598e+07	4.32736e+06	0	2.02548e+06	0	2.90439e+06	26112.6	100848	594466	501970	260612	4.19833e+06	141807	3.53244e+06	1.01253e+06	41305.3	179075	1.23284e+06	1.8073e+06	254045
LPS(24:0)+H_39.44	LPS(24:0)+H	LPS	P-Serine	lysophosphatidylserine	(24:0)	(24:0)			610.408	C30 H61 O9 N1 P1	1.00715e+08	4.74154e+07	3.93944e+07	5.56735e+07	0.470789	-1.08685	0.006938	1.41324	0.499002	0.243438	1.28452e+08	1.36504e+08	1.10336e+08	6.73311e+07	6.2696e+07	9.89696e+07	4.05837e+07	8.92611e+07	5.06367e+07	3.37793e+07	3.21834e+07	3.80485e+07	0	3.51124e+07	2.88606e+07	5.68927e+07	5.66536e+07	5.88468e+07	6.30654e+07	4.90971e+07	9.74204e+07	4.65925e+07	4.25605e+07	3.53051e+07
LPS(24:0)-H_21.94	LPS(24:0)-H	LPS	P-Serine	lysophosphatidylserine	(24:0)	(24:0)			608.393	C30 H59 O9 N1 P1	8.81188e+07	2.26992e+07	4.05685e+07	3.92976e+07	0.257598	-1.95681	0.0307973	0.968671	-0.045921	0.931436	1.0459e+08	1.3459e+08	1.6066e+08	1.86637e+07	5.40746e+07	5.61346e+07	3.81321e+07	2.31207e+07	2.43001e+07	2.49891e+07	2.56531e+07	0	1.45308e+07	5.82415e+07	4.01726e+06	4.79119e+07	6.11151e+07	5.75947e+07	6.36416e+07	9.03419e+06	4.63331e+07	4.22093e+07	6.51977e+07	9.36944e+06
LPS(24:1)-H_19.82	LPS(24:1)-H	LPS	P-Serine	lysophosphatidylserine	(24:1)	(24:1)			606.378	C30 H57 O9 N1 P1	2.90217e+07	1.0352e+06	453322	1.31162e+06	0.03567	-4.80915	0.0158284	2.89334	1.53274	0.393744	3.83625e+07	4.52601e+07	5.07564e+07	2.14559e+07	1.82953e+07	0	487606	186625	0	3.11197e+06	0	2.42502e+06	11711	134447	290006	0	125210	2.15856e+06	186307	0	5.20746e+06	0	0	2.47592e+06
LSM(d18:1)+H_29.92	LSM(d18:1)+H	LSM	Sphingolipids	lysosphingomyelin	(d18:1)	(d18:1)			465.345	C23 H50 O5 N2 P1	1.1167e+07	8.18658e+06	682544	352603	0.733101	-0.447916	0.235568	0.516601	-0.952877	0.149965	1.2452e+07	2.05027e+07	7.90177e+06	1.00393e+07	8.10751e+06	7.99908e+06	1.09348e+07	1.08785e+07	9.19145e+06	3.3547e+06	8.34259e+06	6.41743e+06	1.33103e+06	1.11865e+06	345481	605376	141925	552793	282994	632489	586418	243084	188729	181904
LSM(d20:1)+H_32.66	LSM(d20:1)+H	LSM	Sphingolipids	lysosphingomyelin	(d20:1)	(d20:1)			493.376	C25 H54 O5 N2 P1	2.75156e+07	1.78171e+07	9.10174e+06	6.17041e+06	0.647526	-0.62699	0.10611	0.677937	-0.560777	0.285804	4.90765e+07	2.91573e+07	2.88095e+07	1.97979e+07	1.57302e+07	2.25225e+07	1.88639e+07	2.56122e+07	1.83162e+07	1.67417e+07	1.65196e+07	1.08489e+07	1.11269e+07	1.10013e+07	7.66116e+06	9.19466e+06	5.79418e+06	9.83232e+06	1.5872e+07	8.36862e+06	8.1266e+06	2.45423e+06	1.12138e+06	1.07964e+06
MePC(19:1e)+Na_28.52	MePC(19:1e)+Na	MePC	Derivatized lipids (biotinylation, diazomethane)	Methyl phosphatidylcholine	(19:1e)	(19:1e)			572.369	C28 H56 O7 N1 P1 Na1	9.27597e+07	4.99669e+07	1.00349e+08	1.09978e+08	0.538671	-0.892524	0.0192192	1.09596	0.132193	0.559746	1.17246e+08	1.39195e+08	7.44883e+07	9.66389e+07	5.30783e+07	7.59113e+07	5.6218e+07	7.50643e+07	4.72726e+07	4.18805e+07	4.61177e+07	3.32485e+07	4.52806e+07	7.53396e+07	9.8245e+07	1.43324e+08	1.19603e+08	1.20302e+08	1.05417e+08	1.0853e+08	1.11783e+08	1.04125e+08	1.37391e+08	9.26243e+07
MePC(19:2e)+Na_30.43	MePC(19:2e)+Na	MePC	Derivatized lipids (biotinylation, diazomethane)	Methyl phosphatidylcholine	(19:2e)	(19:2e)			570.353	C28 H54 O7 N1 P1 Na1	1.16631e+09	7.86391e+08	1.08562e+09	9.60393e+08	0.674255	-0.568633	0.0385111	0.884649	-0.176824	0.0981988	1.74036e+09	1.24892e+09	9.42669e+08	1.16101e+09	7.60131e+08	1.14479e+09	7.51261e+08	1.06947e+09	7.96934e+08	7.65554e+08	7.48667e+08	5.86464e+08	1.05575e+09	1.01224e+09	1.18536e+09	1.24544e+09	1.00571e+09	1.00923e+09	1.05745e+09	8.87168e+08	1.09271e+09	7.55837e+08	9.11558e+08	1.05764e+09
MePC(20:3)+Na_30.19	MePC(20:3)+Na	MePC	Derivatized lipids (biotinylation, diazomethane)	Methyl phosphatidylcholine	(20:3)	(20:3)			596.332	C29 H52 O8 N1 P1 Na1	1.88175e+07	1.6203e+06	4.53153e+06	244907	0.0861059	-3.53774	0.311048	0.054045	-4.20969	0.213425	9.49719e+07	1.83955e+06	7.1386e+06	3.37142e+06	767231	4.81627e+06	3.77193e+06	306465	262242	2.61246e+06	920180	1.8485e+06	1.91738e+07	2.20295e+06	4.62955e+06	241153	286628	655087	222572	0	0	539583	185105	522182
MePC(20:4e)+NH4_38.34	MePC(20:4e)+NH4	MePC	Derivatized lipids (biotinylation, diazomethane)	Methyl phosphatidylcholine	(20:4e)	(20:4e)			575.382	C29 H56 O7 N2 P1	1.01523e+07	1.79386e+07	151562	844940	1.76695	0.821257	0.578045	5.57487	2.47894	0.398446	4.53864e+07	219294	78798.5	1.4254e+07	507655	467886	5.11015e+07	168732	469965	32778.9	5.58499e+07	8940.71	136772	0	48567.7	622312	91425.9	10295.6	23527.4	4.56646e+06	432649	0	29549.6	17454
MePC(21:3)+Na_30.66	MePC(21:3)+Na	MePC	Derivatized lipids (biotinylation, diazomethane)	Methyl phosphatidylcholine	(21:3)	(21:3)			610.348	C30 H54 O8 N1 P1 Na1	1.67978e+07	8.15358e+06	6.01198e+06	7.64101e+06	0.485396	-1.04277	0.00282833	1.27096	0.345923	0.380088	2.13841e+07	2.15745e+07	1.38335e+07	1.26438e+07	1.8841e+07	1.25099e+07	1.11726e+07	9.94821e+06	8.21066e+06	6.13411e+06	6.21596e+06	7.23991e+06	7.50068e+06	9.47297e+06	3576998	6.04512e+06	4.57887e+06	4.89726e+06	8.3421e+06	5.62946e+06	1.28e+06	8.87992e+06	9.94291e+06	1.17717e+07
MePC(21:3e)+Na_31.81	MePC(21:3e)+Na	MePC	Derivatized lipids (biotinylation, diazomethane)	Methyl phosphatidylcholine	(21:3e)	(21:3e)			596.369	C30 H56 O7 N1 P1 Na1	4.08646e+07	2.68642e+07	5.18062e+07	4.85233e+07	0.657396	-0.605165	0.0682797	0.936631	-0.0944479	0.535162	6.84056e+07	4.25611e+07	3.22008e+07	3.52886e+07	2.67357e+07	3.99955e+07	2.51764e+07	3.82877e+07	2.71097e+07	2.47455e+07	2.30856e+07	2.27804e+07	4.19905e+07	4.51224e+07	5.42749e+07	6.51211e+07	5.40218e+07	5.03067e+07	5.92821e+07	4.23066e+07	5.96928e+07	3.72496e+07	5.04832e+07	4.21255e+07
MePC(21:4p)+Na_30.51	MePC(21:4p)+Na	MePC	Derivatized lipids (biotinylation, diazomethane)	Methyl phosphatidylcholine	(21:4p)	(21:4p)			592.337	C30 H52 O7 N1 P1 Na1	3.96917e+07	2.68764e+07	1.0966e+07	9.04351e+06	0.677127	-0.562501	0.00122832	0.824687	-0.278081	0.58332	3.22817e+07	4.64694e+07	3.89109e+07	4.53586e+07	3.55177e+07	3.96121e+07	2.56193e+07	3.45637e+07	2.42102e+07	2.59331e+07	2.77012e+07	2.32307e+07	2.46231e+07	1.03022e+07	1.32796e+07	6.54193e+06	8.60792e+06	2.44118e+06	7.33811e+06	8.85417e+06	9.59545e+06	5.6853e+06	8.48501e+06	14303034
MePC(22:4e)+NH4_38.57	MePC(22:4e)+NH4	MePC	Derivatized lipids (biotinylation, diazomethane)	Methyl phosphatidylcholine	(22:4e)	(22:4e)			603.413	C31 H60 O7 N2 P1	8.03866e+07	9.29302e+07	5.30221e+07	5.71139e+07	1.15604	0.209193	0.792317	1.07717	0.107248	0.611268	2.87426e+08	2.99374e+07	2.52004e+07	2.51193e+07	2.84207e+07	8.62153e+07	7.88824e+07	1.75562e+08	8.9643e+07	7.51596e+07	6.95308e+07	6.88036e+07	2.25792e+07	4.96415e+07	5.18332e+07	6.95083e+07	5.80289e+07	6.65415e+07	5.95541e+07	4.32693e+07	5.72577e+07	5.20442e+07	6.31929e+07	6.73651e+07
MePC(23:0)+Na_36.95	MePC(23:0)+Na	MePC	Derivatized lipids (biotinylation, diazomethane)	Methyl phosphatidylcholine	(23:0)	(23:0)			644.426	C32 H64 O8 N1 P1 Na1	1.34635e+08	1.66316e+08	2.89746e+08	2.90995e+08	1.23531	0.304872	0.407353	1.00431	0.00620363	0.982751	1.73295e+08	1.58691e+08	2.10268e+08	1.15617e+08	4.34476e+07	1.06494e+08	9.6717e+07	2.94894e+08	1.62303e+08	1.51303e+08	1.62182e+08	1.30499e+08	1.31895e+08	4.41913e+08	2.14959e+08	3.76034e+08	3.00335e+08	2.7334e+08	2.5667e+08	2.41563e+08	2.36212e+08	3.89738e+08	4.0065e+08	2.21134e+08
MePC(23:0e)+NH4_33.25	MePC(23:0e)+NH4	MePC	Derivatized lipids (biotinylation, diazomethane)	Methyl phosphatidylcholine	(23:0e)	(23:0e)			625.492	C32 H70 O7 N2 P1	1.50766e+07	7.55639e+06	4.21414e+06	7.74442e+06	0.501198	-0.996548	0.282047	1.83772	0.877918	0.102441	1.88872e+07	928527	4.24147e+07	1.21243e+07	6.33959e+06	9.76549e+06	9.98636e+06	1.4353e+07	1.14665e+07	251982	7.58771e+06	1.69281e+06	4.83496e+06	3.41907e+06	3.53131e+06	2.67661e+06	6.40736e+06	4.41555e+06	6.76308e+06	1.72482e+06	6.97385e+06	8.1868e+06	1.50769e+07	7.74108e+06
MePC(23:3e)+NH4_36.77	MePC(23:3e)+NH4	MePC	Derivatized lipids (biotinylation, diazomethane)	Methyl phosphatidylcholine	(23:3e)	(23:3e)			619.445	C32 H64 O7 N2 P1	2.45777e+06	7.3215e+06	2.63125e+07	5.50477e+06	2.97892	1.57479	0.300168	0.209207	-2.25699	0.283884	1.93377e+06	199001	36330.8	5.65368e+06	911312	6.01253e+06	3.95805e+06	145423	286937	2.52683e+07	1.32991e+07	971218	105214041	1.09249e+07	3.91931e+07	734582	1.72714e+06	81100.1	1.50889e+06	503987	39678	44675.1	63958.7	3.08674e+07
MePC(24:3)+NH4_38.32	MePC(24:3)+NH4	MePC	Derivatized lipids (biotinylation, diazomethane)	Methyl phosphatidylcholine	(24:3)	(24:3)			647.439	C33 H64 O8 N2 P1	4.11574e+07	52393	217535	40151.6	0.00127299	-9.61756	0.36064	0.184575	-2.43772	0.154089	2.4548e+08	0	645265	29672.5	96690.8	693293	124475	113372	0	0	0	76511.6	531252	0	499538	0	0	274422	0	0	0	0	43988.3	196921
MePC(25:0)+Na_38.55	MePC(25:0)+Na	MePC	Derivatized lipids (biotinylation, diazomethane)	Methyl phosphatidylcholine	(25:0)	(25:0)			672.457	C34 H68 O8 N1 P1 Na1	9.00526e+08	1.08932e+09	4.57577e+08	5.13596e+08	1.20965	0.274591	0.44939	1.12242	0.166619	0.473412	1.16506e+09	1.19353e+09	9.80291e+08	8.00059e+08	4.1405e+08	8.50164e+08	7.72257e+08	2.10718e+09	1.01901e+09	8.61412e+08	8.50093e+08	9.25978e+08	6.30714e+08	4.88792e+08	3.58367e+08	4.31404e+08	3.5278e+08	4.83406e+08	3.62138e+08	3.67314e+08	5.28116e+08	5.63106e+08	4.88316e+08	7.72587e+08
MePC(26:0)+NH4_40.25	MePC(26:0)+NH4	MePC	Derivatized lipids (biotinylation, diazomethane)	Methyl phosphatidylcholine	(26:0)	(26:0)			681.518	C35 H74 O8 N2 P1	2.71002e+09	1.94512e+09	2.42745e+09	2.09564e+09	0.717752	-0.478443	0.000865088	0.863309	-0.212052	0.137776	3.08331e+09	3.07592e+09	2.75452e+09	2.50464e+09	2.34765e+09	2.49408e+09	1.98657e+09	2.1995e+09	2.11274e+09	1.83782e+09	1.91857e+09	1.61553e+09	2.02404e+09	2.44929e+09	2.2293e+09	2.82494e+09	2.3226e+09	2.71454e+09	2.61909e+09	2.10792e+09	2.45745e+09	1.98585e+09	1.89059e+09	1.51295e+09
MePC(26:2)+NH4_32.35	MePC(26:2)+NH4	MePC	Derivatized lipids (biotinylation, diazomethane)	Methyl phosphatidylcholine	(26:2)	(26:2)			677.486	C35 H70 O8 N2 P1	1.22656e+07	0	227823	64291	0.1	-3.32193	0.358841	0.282197	-1.82523	0.516393	7.29841e+07	83564.4	525770	0	0	0	0	0	0	0	0	0	1.36694e+06	0	0	0	0	0	0	0	385746	0	0	0
MePC(26:2p)+NH4_32.31	MePC(26:2p)+NH4	MePC	Derivatized lipids (biotinylation, diazomethane)	Methyl phosphatidylcholine	(26:2p)	(26:2p)			661.492	C35 H70 O7 N2 P1	5.17008e+07	134159	554204	41288	0.00259492	-8.59009	0.353923	0.0744997	-3.74662	0.299149	3.04091e+08	105084	5.87469e+06	133784	0	0	249070	107002	0	0	0	448884	2.75569e+06	188659	275650	105223	0	0	0	0	0	0	104961	142767
MePC(27:0)+Na_39.81	MePC(27:0)+Na	MePC	Derivatized lipids (biotinylation, diazomethane)	Methyl phosphatidylcholine	(27:0)	(27:0)			700.489	C36 H72 O8 N1 P1 Na1	3.11231e+09	4.24934e+09	6.68605e+09	7.34694e+09	1.36533	0.449251	0.0133511	1.09885	0.13599	0.477856	2692187405	3.6305e+09	2.89187e+09	3.00811e+09	2.73239e+09	3.71882e+09	3.53261e+09	4.14724e+09	3.3121e+09	4.51659e+09	5.38893e+09	4.59856e+09	2.95386e+09	7.47421e+09	5.99521e+09	8.15088e+09	7.74296e+09	7.7992e+09	7.16527e+09	6.77877e+09	7.18854e+09	6.72564e+09	9.05629e+09	7.16716e+09
MePC(27:1)+Na_39.48	MePC(27:1)+Na	MePC	Derivatized lipids (biotinylation, diazomethane)	Methyl phosphatidylcholine	(27:1)	(27:1)			698.473	C36 H70 O8 N1 P1 Na1	1.03613e+09	9.2168e+08	9.79332e+08	8.73575e+08	0.889545	-0.168861	0.488049	0.892011	-0.164867	0.511974	1.01901e+09	1.18656e+09	8.88653e+08	8.68942e+08	8.03036e+08	1.45055e+09	8.72101e+08	1.43512e+09	1.10815e+09	7.89925e+08	7.08306e+08	6.16481e+08	6.7819e+08	1.38511e+09	1.19133e+09	1.12128e+09	5.07852e+08	9.92233e+08	1.17059e+09	7.3862e+08	1.03356e+09	7.53095e+08	7.46596e+08	7.98991e+08
MePC(28:0)+NH4_41.6	MePC(28:0)+NH4	MePC	Derivatized lipids (biotinylation, diazomethane)	Methyl phosphatidylcholine	(28:0)	(28:0)			709.549	C37 H78 O8 N2 P1	3.5016e+09	3.07677e+09	4.6046e+09	4.63261e+09	0.878676	-0.186597	0.0020355	1.00608	0.00874975	0.88117	3.75221e+09	3.67365e+09	3.52153e+09	3.49247e+09	3.35762e+09	3.2121e+09	3.04476e+09	2.9678e+09	3.16145e+09	3.06505e+09	3.21098e+09	3.01058e+09	3.95538e+09	4.94453e+09	4.29594e+09	4.90952e+09	4.59709e+09	4.92513e+09	4.54397e+09	4.52384e+09	4.84105e+09	4.4109e+09	4.82161e+09	4.65429e+09
MePC(28:1)+NH4_41.53	MePC(28:1)+NH4	MePC	Derivatized lipids (biotinylation, diazomethane)	Methyl phosphatidylcholine	(28:1)	(28:1)			707.533	C37 H76 O8 N2 P1	5.53782e+10	5.46953e+10	6.33733e+10	6.12365e+10	0.987668	-0.0179018	0.929082	0.966282	-0.0494841	0.571536	5.60212e+10	4.96324e+10	4.81109e+10	4.8949e+10	4.66109e+10	8.2945e+10	4.80974e+10	7.81801e+10	4.79181e+10	5.18501e+10	5.54171e+10	4.67092e+10	6.23849e+10	7.22547e+10	5.83828e+10	6.50662e+10	5.78817e+10	6.42699e+10	5.83016e+10	5.63205e+10	6.36423e+10	61257627726	7.40971e+10	5.38e+10
MePC(29:0)+Na_41.47	MePC(29:0)+Na	MePC	Derivatized lipids (biotinylation, diazomethane)	Methyl phosphatidylcholine	(29:0)	(29:0)			728.52	C38 H76 O8 N1 P1 Na1	7.41292e+09	7.81036e+09	6.17758e+09	6.66871e+09	1.05361	0.0753471	0.281819	1.0795	0.110365	0.0650908	6.59991e+09	8.52692e+09	6.85916e+09	7.44075e+09	7.4595e+09	7.59125e+09	7.96605e+09	7.76933e+09	8.64476e+09	7.31642e+09	7.17891e+09	7.98666e+09	5.41825e+09	6.30289e+09	5.84709e+09	6.61089e+09	6.14421e+09	6.74216e+09	7.04859e+09	6.89011e+09	6.5007e+09	6.37161e+09	6.73935e+09	6.46187e+09
MePC(29:1)+Na_40.66	MePC(29:1)+Na	MePC	Derivatized lipids (biotinylation, diazomethane)	Methyl phosphatidylcholine	(29:1)	(29:1)			726.504	C38 H74 O8 N1 P1 Na1	3.28972e+09	3.62133e+09	4.07755e+09	4.44966e+09	1.1008	0.138553	0.10334	1.09126	0.125991	0.195994	2.86122e+09	3.79073e+09	3.06373e+09	3.20628e+09	3.2815e+09	3.53486e+09	3.42973e+09	4.07472e+09	3.93289e+09	3.42404e+09	3.324e+09	3.54257e+09	2.9074e+09	4.20612e+09	4.06357e+09	4.52298e+09	4.27135e+09	4.4939e+09	4.69209e+09	4.45507e+09	4.51787e+09	4.277e+09	4.54072e+09	4.21521e+09
MePC(29:3)+NH4_33.42	MePC(29:3)+NH4	MePC	Derivatized lipids (biotinylation, diazomethane)	Methyl phosphatidylcholine	(29:3)	(29:3)			717.518	C38 H74 O8 N2 P1	6.43189e+06	0	0	0	0.1	-3.32193	0.363217	0.1	-3.32193	1	3.85913e+07	0	0	0	0	0	0	0	0	0	0	0	0	0	0	0	0	0	0	0	0	0	0	0
MePC(29:3e)+NH4_34.68	MePC(29:3e)+NH4	MePC	Derivatized lipids (biotinylation, diazomethane)	Methyl phosphatidylcholine	(29:3e)	(29:3e)			703.538	C38 H76 O7 N2 P1	3.07173e+08	823217	2.85022e+07	2.45933e+06	0.00267998	-8.54356	0.327988	0.0862857	-3.53473	0.0959625	1.72e+09	2.38401e+07	6.60321e+07	1.69065e+07	5.41741e+06	1.08437e+07	1.38639e+06	504344	492429	1.95576e+06	534441	65931.4	8.50977e+07	3.70044e+07	3.07482e+07	1.21605e+07	1.98919e+06	4.01315e+06	6.61775e+06	1.29138e+06	1.31726e+06	354184	171240	5.00419e+06
MePC(30:0)+NH4_43.3	MePC(30:0)+NH4	MePC	Derivatized lipids (biotinylation, diazomethane)	Methyl phosphatidylcholine	(30:0)	(30:0)			737.58	C39 H82 O8 N2 P1	1.92513e+09	1.87084e+09	2.59731e+09	2.76826e+09	0.971797	-0.0412725	0.633857	1.06582	0.0919584	0.355147	2.30297e+09	1.90045e+09	1.7925e+09	1.90577e+09	1.81892e+09	1.83017e+09	1.76073e+09	1.82065e+09	2.03577e+09	2.01012e+09	2.03681e+09	1.56095e+09	2.03909e+09	2.4661e+09	2.36469e+09	2.76253e+09	2.9346e+09	3.01686e+09	2.53708e+09	2.79593e+09	3.07346e+09	2.57115e+09	2.90332e+09	2.7286e+09
MePC(30:1)+NH4_39.59	MePC(30:1)+NH4	MePC	Derivatized lipids (biotinylation, diazomethane)	Methyl phosphatidylcholine	(30:1)	(30:1)			735.565	C39 H80 O8 N2 P1	2.18477e+07	7.74949e+07	7.14095e+07	5.62882e+07	3.54704	1.82662	0.189626	0.788244	-0.343285	0.821476	0	4.23834e+07	0	5.45872e+07	0	3.41159e+07	3.04253e+07	6.62543e+07	0	2.14894e+08	1.53396e+08	0	1.44941e+08	9.46724e+07	1.88844e+08	0	0	0	5.40279e+06	0	0	0	0	3.32326e+08
MePC(30:1)+NH4_43.28	MePC(30:1)+NH4	MePC	Derivatized lipids (biotinylation, diazomethane)	Methyl phosphatidylcholine	(30:1)	(30:1)			735.565	C39 H80 O8 N2 P1	3.20675e+10	3.35118e+10	3.77531e+10	4.02485e+10	1.04504	0.0635562	0.533474	1.0661	0.0923386	0.324111	3.95153e+10	3.07425e+10	2.95866e+10	3.1165e+10	2.99121e+10	3.14835e+10	3.11149e+10	3.26687e+10	3.66084e+10	3.64149e+10	3.72754e+10	2.69885e+10	3.36382e+10	3.86297e+10	3.63207e+10	3.88422e+10	3.69473e+10	4.21408e+10	3.52437e+10	3.54191e+10	3.92124e+10	3.87842e+10	4.68776e+10	4.59541e+10
MePC(30:2)+Na_41.34	MePC(30:2)+Na	MePC	Derivatized lipids (biotinylation, diazomethane)	Methyl phosphatidylcholine	(30:2)	(30:2)			738.504	C39 H74 O8 N1 P1 Na1	7.72563e+08	1.57589e+08	4.65174e+07	1.97884e+07	0.203983	-2.29348	0.012605	0.425399	-1.23311	0.43857	8.323e+08	9.16008e+08	2.4462e+06	9.83674e+08	1.00561e+09	8.95343e+08	2.61165e+07	7.89611e+08	2.24879e+07	4.43294e+07	3.16214e+07	3.13697e+07	2.01586e+08	2.15953e+07	1.9618e+07	0	1.81915e+07	1.81134e+07	5.26119e+07	2.31609e+07	8.56774e+06	2.23758e+06	9.29357e+06	2.2859e+07
MePC(30:2)+NH4_42.5	MePC(30:2)+NH4	MePC	Derivatized lipids (biotinylation, diazomethane)	Methyl phosphatidylcholine	(30:2)	(30:2)			733.549	C39 H78 O8 N2 P1	5.52214e+10	6.68976e+10	5.28178e+10	5.18383e+10	1.21144	0.276728	8.88379e-06	0.981455	-0.0270061	0.720785	5.53021e+10	5.28212e+10	5.262e+10	5.56378e+10	5.61145e+10	5.88329e+10	6.48421e+10	6.6617e+10	6.46812e+10	6.5207e+10	6.93288e+10	7.07097e+10	6.3172e+10	5.20271e+10	53468581074	5.26713e+10	4.52846e+10	5.0283e+10	4.95167e+10	5.06368e+10	4.92356e+10	5.14263e+10	5.59121e+10	5.43021e+10
MePC(30:2p)+Na_27.01	MePC(30:2p)+Na	MePC	Derivatized lipids (biotinylation, diazomethane)	Methyl phosphatidylcholine	(30:2p)	(30:2p)			722.51	C39 H74 O7 N1 P1 Na1	1.09854e+10	8.72192e+09	8.53465e+09	8.13158e+09	0.793953	-0.332874	0.03006	0.952773	-0.0697952	0.490802	9.19555e+09	9.97413e+09	1.22316e+10	1.29518e+10	8.88011e+09	1.26794e+10	7.78171e+09	9.53541e+09	7.68671e+09	8.90568e+09	8.31449e+09	1.01075e+10	7.90307e+09	6.83092e+09	9.19393e+09	9.96162e+09	7.75089e+09	9.56744e+09	9.0558e+09	8.07267e+09	7.59982e+09	8.66589e+09	7.74758e+09	7.64773e+09
MePC(30:2p)+Na_40.94	MePC(30:2p)+Na	MePC	Derivatized lipids (biotinylation, diazomethane)	Methyl phosphatidylcholine	(30:2p)	(30:2p)			722.51	C39 H74 O7 N1 P1 Na1	3.09938e+08	4.65217e+08	2.81307e+08	2.43164e+08	1.501	0.585922	0.153492	0.864409	-0.210213	0.443701	2.87967e+08	2.78011e+08	2.53708e+08	3.17449e+08	3.37456e+08	3.8504e+08	7.58215e+08	4.29646e+08	3.54968e+08	3.55997e+08	7.10946e+08	1.8153e+08	4.68507e+08	2.60171e+08	3.27779e+08	2.40712e+08	1.71385e+08	2.19285e+08	2.59047e+08	2.18324e+08	2.6098e+08	2.91353e+08	1.60912e+08	2.68368e+08
MePC(30:2p)+NH4_39.91	MePC(30:2p)+NH4	MePC	Derivatized lipids (biotinylation, diazomethane)	Methyl phosphatidylcholine	(30:2p)	(30:2p)			717.554	C39 H78 O7 N2 P1	6.15238e+09	5.49895e+09	5.18876e+09	6.50126e+09	0.893792	-0.161989	0.190559	1.25295	0.325329	0.0612438	7.23696e+09	7.34672e+09	6.67864e+09	5.31555e+09	5.05359e+09	5.28282e+09	5.49978e+09	5.45202e+09	5.40784e+09	5.70291e+09	5.64725e+09	5.28388e+09	2.94644e+09	5.01338e+09	4.64067e+09	5.94494e+09	6.61811e+09	5.96902e+09	5.82872e+09	5.96032e+09	6.17694e+09	7.22833e+09	7.2139e+09	6.59935e+09
MePC(30:4e)+Na_42.91	MePC(30:4e)+Na	MePC	Derivatized lipids (biotinylation, diazomethane)	Methyl phosphatidylcholine	(30:4e)	(30:4e)			720.494	C39 H72 O7 N1 P1 Na1	3.40792e+08	3.25338e+08	1.28827e+08	7.70063e+07	0.954652	-0.0669531	0.330295	0.597748	-0.742392	0.242495	3.01789e+08	3.70766e+08	3.48705e+08	3.22787e+08	3.54315e+08	3.46391e+08	3.24975e+08	3.78144e+08	3.12882e+08	3.01478e+08	3.08067e+08	3.26482e+08	2.26815e+08	1.71297e+08	2.00276e+08	3.32562e+07	8.54178e+07	5.59018e+07	1.49636e+08	8.78452e+07	8.81478e+06	6.59713e+07	1.40883e+08	8.8876e+06
MePC(31:0)+Na_42.35	MePC(31:0)+Na	MePC	Derivatized lipids (biotinylation, diazomethane)	Methyl phosphatidylcholine	(31:0)	(31:0)			756.551	C40 H80 O8 N1 P1 Na1	6.59958e+09	7.24777e+09	5.87449e+09	6.53094e+09	1.09822	0.135161	0.201018	1.11175	0.152827	0.0552064	4.99906e+09	6573757181	6.11639e+09	7.48191e+09	7.62778e+09	6.79861e+09	6.95635e+09	7.12113e+09	6.65367e+09	7.10497e+09	7.21487e+09	8.4356e+09	5.4058e+09	5.17919e+09	5.56183e+09	6.28385e+09	6.55802e+09	6.25824e+09	6.42544e+09	7456509946	6.59114e+09	6.28303e+09	6.29284e+09	6.13668e+09
MePC(31:1)+Na_41.47	MePC(31:1)+Na	MePC	Derivatized lipids (biotinylation, diazomethane)	Methyl phosphatidylcholine	(31:1)	(31:1)			754.536	C40 H78 O8 N1 P1 Na1	5.70627e+09	5.76523e+09	5.8867e+09	6.82015e+09	1.01033	0.0148307	0.892134	1.15857	0.212344	0.357694	6.14345e+09	5.36264e+09	6.73204e+09	5.0288e+09	6.46433e+09	4.50635e+09	5.06564e+09	5.30564e+09	6.03662e+09	6.1406e+09	6.49957e+09	5.5433e+09	4.98777e+09	7.15824e+09	6.62931e+09	6.96645e+09	6.67538e+09	2.90306e+09	7.48154e+09	7.58349e+09	3.38263e+09	7.19874e+09	7.89651e+09	7.37798e+09
MePC(31:2)+Na_40.93	MePC(31:2)+Na	MePC	Derivatized lipids (biotinylation, diazomethane)	Methyl phosphatidylcholine	(31:2)	(31:2)			752.52	C40 H76 O8 N1 P1 Na1	3.52653e+09	3.09027e+09	2.12211e+09	2.18037e+09	0.876294	-0.190514	0.220832	1.02745	0.0390734	0.760328	3.38966e+09	3.68895e+09	3.04564e+09	3.32799e+09	3.24431e+09	4.46263e+09	2.75445e+09	3.59539e+09	4.15388e+09	2.85021e+09	2.56093e+09	2.62679e+09	2.11783e+09	2.79652e+09	2.01988e+09	2.317e+09	1.64681e+09	1.83462e+09	2.38311e+09	2.17384e+09	1.97158e+09	2.1106e+09	1.98599e+09	2.45708e+09
MePC(32:0)+Na_42.77	MePC(32:0)+Na	MePC	Derivatized lipids (biotinylation, diazomethane)	Methyl phosphatidylcholine	(32:0)	(32:0)			770.567	C41 H82 O8 N1 P1 Na1	3.03609e+08	2.82761e+08	1.71049e+08	1.35596e+08	0.931333	-0.102631	0.205785	0.792733	-0.335093	0.121483	2.85088e+08	2.83172e+08	2.66602e+08	3.41349e+08	3.31889e+08	3.13553e+08	2.43509e+08	2.77976e+08	2.86483e+08	2.91073e+08	3.13603e+08	2.83922e+08	2.12087e+08	2.17572e+08	1.90722e+08	1.55139e+08	1.08525e+08	1.4225e+08	1.70998e+08	1.44893e+08	1.24713e+08	1.56968e+08	1.07831e+08	1.08176e+08
MePC(32:0)+Na_45.25	MePC(32:0)+Na	MePC	Derivatized lipids (biotinylation, diazomethane)	Methyl phosphatidylcholine	(32:0)	(32:0)			770.567	C41 H82 O8 N1 P1 Na1	3.63453e+09	3.58473e+09	3.7022e+09	4.32815e+09	0.986297	-0.0199057	0.701759	1.16907	0.225366	0.15278	3.29945e+09	3.51717e+09	3.42747e+09	3.87246e+09	4.07151e+09	3.61915e+09	3.50093e+09	3.48438e+09	3.58148e+09	3.55046e+09	3.66558e+09	3.72556e+09	3.44935e+09	3.91087e+09	3.96438e+09	4.45495e+09	2.04137e+09	4.3923e+09	4.2807e+09	4.66653e+09	4.63821e+09	4.08451e+09	4.35166e+09	3.94726e+09
MePC(32:0e)+Na_46.6	MePC(32:0e)+Na	MePC	Derivatized lipids (biotinylation, diazomethane)	Methyl phosphatidylcholine	(32:0e)	(32:0e)			756.588	C41 H84 O7 N1 P1 Na1	8.87819e+08	8.98036e+08	9.96995e+08	9.51643e+08	1.01151	0.016508	0.776468	0.954511	-0.067166	0.296721	8.66023e+08	8.35088e+08	8.28555e+08	9.49467e+08	9.14622e+08	9.33158e+08	8.56321e+08	9.57737e+08	8.24521e+08	8.4825e+08	9.02842e+08	9.98544e+08	9.29195e+08	1.02578e+09	1.05577e+09	1.10502e+09	8.82164e+08	9.84031e+08	1.05506e+09	9.13403e+08	8.91471e+08	9.59982e+08	9.58862e+08	9.31082e+08
MePC(32:1)+Na_45.12	MePC(32:1)+Na	MePC	Derivatized lipids (biotinylation, diazomethane)	Methyl phosphatidylcholine	(32:1)	(32:1)			768.551	C41 H80 O8 N1 P1 Na1	1.74818e+10	1.81192e+10	1.93751e+10	2.09062e+10	1.03647	0.0516718	0.118327	1.07903	0.109731	0.114171	1.65163e+10	1.74283e+10	1.69209e+10	1.79809e+10	1.86226e+10	1.74215e+10	1.75365e+10	1.80619e+10	1.77314e+10	1.79502e+10	18612711058	1.88228e+10	1.6238e+10	1.90142e+10	1.88812e+10	2.06271e+10	2.04834e+10	2.10065e+10	1.89691e+10	2.14767e+10	2.19406e+10	2.01955e+10	2.21345e+10	20720759583
MePC(32:2)+Na_43.37	MePC(32:2)+Na	MePC	Derivatized lipids (biotinylation, diazomethane)	Methyl phosphatidylcholine	(32:2)	(32:2)			766.536	C41 H78 O8 N1 P1 Na1	3.45159e+09	3.25254e+09	2.55126e+09	2.84648e+09	0.942331	-0.0856947	0.424458	1.11571	0.157968	0.667531	3.30847e+09	3.40239e+09	3.00654e+09	3.72679e+09	3.75146e+09	3.51389e+09	3.0542e+09	3.73605e+09	2.3769e+09	3.15876e+09	3.59013e+09	3.59919e+09	2.86753e+09	3.18677e+09	3.00496e+09	3.06864e+09	1.1697e+08	3.06268e+09	3.00478e+09	3.21224e+09	3.34151e+09	3.2292e+09	3.67032e+09	6.20811e+08
MePC(32:3)+NH4_42.87	MePC(32:3)+NH4	MePC	Derivatized lipids (biotinylation, diazomethane)	Methyl phosphatidylcholine	(32:3)	(32:3)			759.565	C41 H80 O8 N2 P1	2.55569e+10	2.14487e+10	1.75333e+10	1.71062e+10	0.839254	-0.25282	0.0708809	0.975639	-0.0355802	0.85037	2.57537e+10	3.12727e+10	3.00528e+10	2.41152e+10	2.12712e+10	2.08755e+10	19162147603	2.12383e+10	2.03336e+10	2.23981e+10	2.32123e+10	2.23478e+10	1.70272e+10	1.37345e+10	1.49896e+10	1.97046e+10	1.95766e+10	2.01676e+10	2.14517e+10	2.16096e+10	2.05247e+10	1.42456e+10	1.09909e+10	1.38147e+10
MePC(32:4)+Na_33.28	MePC(32:4)+Na	MePC	Derivatized lipids (biotinylation, diazomethane)	Methyl phosphatidylcholine	(32:4)	(32:4)			762.504	C41 H74 O8 N1 P1 Na1	8.11225e+07	1.01998e+08	9.75017e+07	5.46668e+07	1.25734	0.330371	0.420572	0.560675	-0.834764	0.188955	99840370	6.39443e+07	4.22255e+07	1.11098e+08	6.34124e+07	1.06215e+08	1.14597e+08	5.38156e+07	7.05278e+07	1.93104e+08	1.21482e+08	5.84636e+07	2.21162e+08	8.62105e+07	1.21659e+08	6.94144e+07	3.98984e+07	4.66663e+07	5.0071e+07	4.76829e+07	3.69522e+07	5.79881e+07	3.83131e+07	9.69933e+07
MePC(32:4)+Na_42.25	MePC(32:4)+Na	MePC	Derivatized lipids (biotinylation, diazomethane)	Methyl phosphatidylcholine	(32:4)	(32:4)			762.504	C41 H74 O8 N1 P1 Na1	3.07248e+08	2.72287e+08	1.09786e+08	1.08672e+08	0.886213	-0.174274	0.0881756	0.98985	-0.0147179	0.939322	2.49034e+08	2.94058e+08	3.02981e+08	3.48655e+08	3.55789e+08	2.92968e+08	2.68959e+08	2.68642e+08	2.51087e+08	2.88245e+08	2.61873e+08	2.94915e+08	1.70523e+08	9.27385e+07	1.15877e+08	1.00147e+08	1.00127e+08	7.93049e+07	1.24609e+08	1.08871e+08	8.61234e+07	1.08608e+08	1.07412e+08	1.16409e+08
MePC(32:4e)+Na_41.65	MePC(32:4e)+Na	MePC	Derivatized lipids (biotinylation, diazomethane)	Methyl phosphatidylcholine	(32:4e)	(32:4e)			748.525	C41 H76 O7 N1 P1 Na1	2.17504e+08	2.11183e+08	2.57689e+08	2.41512e+08	0.970939	-0.0425479	0.69768	0.937223	-0.0935353	0.13489	2.32061e+08	2.11548e+08	2.18502e+08	2.27992e+08	1.93137e+08	2.21785e+08	1.89525e+08	1.94803e+08	2.14586e+08	1.84619e+08	2.0325e+08	2.80317e+08	2.328e+08	2.6724e+08	2.71714e+08	281635138	2.37037e+08	2.5571e+08	2.31499e+08	2.30476e+08	2.35254e+08	2.33798e+08	2.53014e+08	2.65034e+08
MePC(32:4e)+Na_44.47	MePC(32:4e)+Na	MePC	Derivatized lipids (biotinylation, diazomethane)	Methyl phosphatidylcholine	(32:4e)	(32:4e)			748.525	C41 H76 O7 N1 P1 Na1	1.47506e+10	1.49104e+10	1.70368e+10	1.73744e+10	1.01083	0.0155435	0.611833	1.01982	0.0283103	0.759971	1.44283e+10	1.58591e+10	1.44961e+10	1.42901e+10	1.49027e+10	1.45272e+10	1.45774e+10	1.57371e+10	1.50606e+10	1.43836e+10	1.48617e+10	1.48418e+10	1.37605e+10	1.57194e+10	1.5722e+10	1.85865e+10	1.95388e+10	1.88934e+10	1.63334e+10	1.8142e+10	1.92032e+10	1.69801e+10	1.77874e+10	1.58002e+10
MePC(32:6)+NH4_40.96	MePC(32:6)+NH4	MePC	Derivatized lipids (biotinylation, diazomethane)	Methyl phosphatidylcholine	(32:6)	(32:6)			753.518	C41 H74 O8 N2 P1	1.11874e+09	1.01191e+09	6.38489e+08	6.52604e+08	0.904512	-0.144789	0.239841	1.02211	0.0315474	0.651064	1.26987e+09	1.13029e+09	9.68579e+08	9.94641e+08	1.01501e+09	1.33404e+09	9.76582e+08	1.22315e+09	1.13767e+09	9.85356e+08	8.93806e+08	8.54918e+08	6.78101e+08	7.34372e+08	6.22641e+08	6.38372e+08	5.4927e+08	6.08176e+08	6.8448e+08	5.87814e+08	6.93535e+08	6.38066e+08	6.47889e+08	6.63843e+08
MePC(33:0)+Na_43.54	MePC(33:0)+Na	MePC	Derivatized lipids (biotinylation, diazomethane)	Methyl phosphatidylcholine	(33:0)	(33:0)			784.583	C42 H84 O8 N1 P1 Na1	1.07188e+10	1.17199e+10	1.50936e+10	1.69429e+10	1.0934	0.128821	0.145498	1.12252	0.16674	0.0153737	9.5752e+09	1.01451e+10	1.03678e+10	1.21103e+10	1.15569e+10	1.05573e+10	1.15649e+10	1.13434e+10	1.012e+10	1.13727e+10	1.20684e+10	1.385e+10	1.35136e+10	1.47351e+10	1.51522e+10	1.60066e+10	1.55191e+10	1.56352e+10	1.49696e+10	1.73092e+10	1.61999e+10	1.70031e+10	1.85511e+10	1.76245e+10
MePC(33:0e)+Na_44.59	MePC(33:0e)+Na	MePC	Derivatized lipids (biotinylation, diazomethane)	Methyl phosphatidylcholine	(33:0e)	(33:0e)			770.603	C42 H86 O7 N1 P1 Na1	1.28584e+09	1.52419e+09	1.19197e+09	1.42284e+09	1.18536	0.245327	0.00685974	1.19369	0.255432	0.2236	1.29226e+09	1.26721e+09	1.18169e+09	1.29004e+09	1.3205e+09	1.36335e+09	1.47645e+09	1.35283e+09	1.74996e+09	1.42297e+09	1.59217e+09	1.55072e+09	1.22642e+09	1.5012e+09	1.1668e+09	9.04595e+08	8.06491e+08	1.5463e+09	1.48958e+09	1.03712e+09	1.05698e+09	1.58474e+09	1.83508e+09	1.53356e+09
MePC(33:0p)+Na_44.42	MePC(33:0p)+Na	MePC	Derivatized lipids (biotinylation, diazomethane)	Methyl phosphatidylcholine	(33:0p)	(33:0p)			768.588	C42 H84 O7 N1 P1 Na1	6.90267e+09	7.74995e+09	5.54067e+09	6.05598e+09	1.12275	0.167034	0.00271883	1.093	0.128298	0.0393971	7.03561e+09	7.05421e+09	6.3903e+09	6.75769e+09	6.95276e+09	7.22542e+09	7.87413e+09	7.81837e+09	8.40573e+09	7.15458e+09	7.52025e+09	7.72666e+09	5.65925e+09	5.87936e+09	5.41255e+09	5.00186e+09	5.41976e+09	5.87127e+09	5.71382e+09	6.25317e+09	5.37715e+09	6.34097e+09	6.34323e+09	6.30751e+09
MePC(33:1)+Na_43.29	MePC(33:1)+Na	MePC	Derivatized lipids (biotinylation, diazomethane)	Methyl phosphatidylcholine	(33:1)	(33:1)			782.567	C42 H82 O8 N1 P1 Na1	3.15205e+10	3.10409e+10	4.25693e+10	4.97215e+10	0.984785	-0.0221197	0.730391	1.16801	0.224056	0.0344457	2.9735e+10	3.44507e+10	3.2819e+10	3.24955e+10	3.08851e+10	2.87377e+10	3.13506e+10	3.16554e+10	2.77087e+10	2.97099e+10	3.0467e+10	3.53539e+10	3.23853e+10	4.01343e+10	4.19278e+10	4.62143e+10	4.61025e+10	4.86517e+10	4.35857e+10	5.37298e+10	5.23795e+10	4.76906e+10	5.17314e+10	4.92119e+10
MePC(33:1p)+Na_44.38	MePC(33:1p)+Na	MePC	Derivatized lipids (biotinylation, diazomethane)	Methyl phosphatidylcholine	(33:1p)	(33:1p)			766.572	C42 H82 O7 N1 P1 Na1	4.9008e+09	5.18666e+09	4.95313e+09	4.42898e+09	1.05833	0.0817876	0.0657617	0.894178	-0.161366	0.0904353	4.63721e+09	5.25895e+09	4.78338e+09	5.07586e+09	4.9553e+09	4.69412e+09	5.23712e+09	5.27881e+09	5.23839e+09	5.0823e+09	4.78251e+09	5.50083e+09	4.98607e+09	4.5605e+09	4.86009e+09	5.05757e+09	4.76672e+09	5.48784e+09	4.7727e+09	5.25252e+09	4.78692e+09	3.86856e+09	3.93978e+09	3.95342e+09
MePC(33:2)+Na_42.57	MePC(33:2)+Na	MePC	Derivatized lipids (biotinylation, diazomethane)	Methyl phosphatidylcholine	(33:2)	(33:2)			780.551	C42 H80 O8 N1 P1 Na1	1.62603e+10	1.3215e+10	9.16041e+09	1.03883e+10	0.812714	-0.299181	0.000207421	1.13405	0.18148	0.00420706	1.5754e+10	1.81921e+10	1.60357e+10	1.59984e+10	1.59942e+10	1.55874e+10	1.37884e+10	1.33298e+10	1.30329e+10	1.25892e+10	1.29936e+10	1.35557e+10	8.88287e+09	9.42791e+09	8.00255e+09	9.39277e+09	9.40506e+09	9.85129e+09	1.0732e+10	1.11462e+10	1.00999e+10	1.00788e+10	1.03102e+10	9.96287e+09
MePC(33:2p)+Na_41.64	MePC(33:2p)+Na	MePC	Derivatized lipids (biotinylation, diazomethane)	Methyl phosphatidylcholine	(33:2p)	(33:2p)			764.556	C42 H80 O7 N1 P1 Na1	4.96946e+08	3.75129e+08	7.52704e+08	7.07913e+08	0.754869	-0.405701	0.00358624	0.940493	-0.0885116	0.563873	4.95433e+08	5.31745e+08	5.41565e+08	4.76488e+08	4.73452e+08	4.62992e+08	3.72361e+08	3.07277e+08	4.00408e+08	3.30995e+08	3.5294e+08	4.86793e+08	5.3177e+08	6.92364e+08	7.90909e+08	8.24834e+08	8.59109e+08	8.17239e+08	8.67976e+08	8.55208e+08	7.41909e+08	6.55482e+08	5.38522e+08	5.8838e+08
MePC(33:3)+Na_41.29	MePC(33:3)+Na	MePC	Derivatized lipids (biotinylation, diazomethane)	Methyl phosphatidylcholine	(33:3)	(33:3)			778.536	C42 H78 O8 N1 P1 Na1	4.96688e+09	3.80637e+09	2.7162e+09	2.39458e+09	0.76635	-0.383924	0.00317636	0.881592	-0.181817	0.386098	4.25437e+09	6.05577e+09	4.75002e+09	4.93537e+09	4.94662e+09	4.85915e+09	3.92396e+09	4.11888e+09	3.51597e+09	3.37869e+09	3.75414e+09	4.14661e+09	3.65731e+09	2.63118e+09	3.82645e+09	2.07154e+09	2.0511e+09	2.05958e+09	2.29801e+09	2.28526e+09	2.408e+09	2.37595e+09	2.5362e+09	2.46403e+09
MePC(33:4)+Na_40.92	MePC(33:4)+Na	MePC	Derivatized lipids (biotinylation, diazomethane)	Methyl phosphatidylcholine	(33:4)	(33:4)			776.52	C42 H76 O8 N1 P1 Na1	1.76514e+08	2.14308e+08	1.32828e+08	1.61838e+08	1.21412	0.279909	0.275582	1.21841	0.284997	0.316713	9.77335e+07	2.05448e+08	1.62199e+08	2.15083e+08	1.8079e+08	1.97828e+08	1.84854e+08	1.98734e+08	3.01878e+08	1.55063e+08	1.52178e+08	2.93143e+08	3.59667e+07	1.20877e+08	1.86533e+08	1.685e+08	1.4168e+08	1.43409e+08	1.6339e+08	1.57697e+08	1.23926e+08	1.60127e+08	2.39446e+08	1.26444e+08
MePC(33:4)+NH4_45.26	MePC(33:4)+NH4	MePC	Derivatized lipids (biotinylation, diazomethane)	Methyl phosphatidylcholine	(33:4)	(33:4)			771.565	C42 H80 O8 N2 P1	1.08637e+09	1.0227e+09	1.14918e+09	1.24516e+09	0.941391	-0.0871333	0.0412463	1.08352	0.115731	0.136307	1.0566e+09	1.06788e+09	1.03553e+09	1.14659e+09	1.16816e+09	1.04348e+09	1.00119e+09	1.07011e+09	1.00624e+09	1.01906e+09	1.0413e+09	9.98322e+08	9.66962e+08	1.03425e+09	1.12966e+09	1.22342e+09	1.27935e+09	1261414897	1.26409e+09	1.29785e+09	1.29199e+09	1.18599e+09	1.26177e+09	1.16926e+09
MePC(33:6)+NH4_43.84	MePC(33:6)+NH4	MePC	Derivatized lipids (biotinylation, diazomethane)	Methyl phosphatidylcholine	(33:6)	(33:6)			767.533	C42 H76 O8 N2 P1	9.10218e+08	1.04787e+09	8.39656e+08	9.97821e+08	1.15123	0.203175	0.00473893	1.18837	0.248982	0.0198605	8.70171e+08	8.72084e+08	8.18212e+08	9.2724e+08	9.81055e+08	9.92544e+08	9.66644e+08	1.07257e+09	9.81785e+08	1.09147e+09	1.12698e+09	1.04777e+09	8.08017e+08	8.47157e+08	7.99441e+08	8.41867e+08	8.393e+08	902155537	8.94888e+08	1.14414e+09	9.601e+08	8.5819e+08	1.12316e+09	1.00645e+09
MePC(33:8)+NH4_42.47	MePC(33:8)+NH4	MePC	Derivatized lipids (biotinylation, diazomethane)	Methyl phosphatidylcholine	(33:8)	(33:8)			763.502	C42 H72 O8 N2 P1	1.20813e+08	9.62525e+07	1.29627e+07	1.39084e+07	0.796705	-0.327883	0.00836881	1.07296	0.10159	0.922396	1.15999e+08	1.1387e+08	1.19342e+08	1.3814e+08	1.29522e+08	1.08008e+08	9.62647e+07	8.44947e+07	7.5696e+07	1.11693e+08	1.11148e+08	9.82194e+07	4.32926e+07	1.09908e+07	2.28344e+07	0	0	658098	3.25942e+07	1091490	2.06208e+07	0	2.91437e+07	0
MePC(34:0)+Na_44.2	MePC(34:0)+Na	MePC	Derivatized lipids (biotinylation, diazomethane)	Methyl phosphatidylcholine	(34:0)	(34:0)			798.598	C43 H86 O8 N1 P1 Na1	2.32675e+08	2.50369e+08	2.01678e+08	1.39136e+08	1.07604	0.105736	0.442652	0.689892	-0.535558	0.171935	2.12715e+08	2.1923e+08	1.92699e+08	2.5996e+08	2.47803e+08	2.63645e+08	3.37846e+08	2.24239e+08	2.12779e+08	2.47597e+08	2.25944e+08	2.53808e+08	3.03254e+08	2.43373e+08	2.47252e+08	1.5127e+08	1.06172e+08	1.58747e+08	1.81382e+08	1.79213e+08	1.67573e+08	189356214	0	1.17292e+08
MePC(34:1)+Na_45.89	MePC(34:1)+Na	MePC	Derivatized lipids (biotinylation, diazomethane)	Methyl phosphatidylcholine	(34:1)	(34:1)			796.583	C43 H84 O8 N1 P1 Na1	8.87405e+09	9.16267e+09	7.72464e+09	7.99787e+09	1.03252	0.0461754	0.178469	1.03537	0.0501476	0.330048	8.62639e+09	9.16386e+09	8.42195e+09	8.85266e+09	9.11096e+09	9.06849e+09	9.24961e+09	9.53085e+09	8.69075e+09	8.82225e+09	9.03097e+09	9.65161e+09	7.74378e+09	8.31469e+09	7.9018e+09	7.59692e+09	6.98019e+09	7.81046e+09	7.84079e+09	7.57658e+09	7.34705e+09	8.30112e+09	8.33809e+09	8.58358e+09
MePC(34:1e)+Na_46.73	MePC(34:1e)+Na	MePC	Derivatized lipids (biotinylation, diazomethane)	Methyl phosphatidylcholine	(34:1e)	(34:1e)			782.603	C43 H86 O7 N1 P1 Na1	2.45403e+09	2.46361e+09	2.60287e+09	2.70446e+09	1.00391	0.00562293	0.941733	1.03903	0.0552368	0.338594	2.36584e+09	2.60642e+09	2.47549e+09	2.45269e+09	2.29232e+09	2.53142e+09	2.37664e+09	2.97427e+09	2.21146e+09	2.2563e+09	2.34306e+09	2.61994e+09	2.27954e+09	2.61403e+09	2.6915e+09	2.84625e+09	2.50529e+09	2.68063e+09	2.9468e+09	2.6039e+09	2.5302e+09	2.71761e+09	2.80913e+09	2.61915e+09
MePC(34:2)+Na_41.27	MePC(34:2)+Na	MePC	Derivatized lipids (biotinylation, diazomethane)	Methyl phosphatidylcholine	(34:2)	(34:2)			794.567	C43 H82 O8 N1 P1 Na1	8.93928e+07	8.52513e+07	6.17631e+07	5.23145e+07	0.953671	-0.0684364	0.515315	0.847019	-0.239534	0.0864849	7.28833e+07	9.73484e+07	7.79851e+07	1.01392e+08	8.62706e+07	1.00477e+08	8.86584e+07	97823796	7.63888e+07	7.88321e+07	7.81809e+07	9.16238e+07	7.72357e+07	6.67911e+07	6.73133e+07	4.84919e+07	5.87907e+07	5.19558e+07	5.18055e+07	5.53842e+07	5.53804e+07	4.56699e+07	5.44825e+07	5.11643e+07
MePC(34:2)+Na_45.22	MePC(34:2)+Na	MePC	Derivatized lipids (biotinylation, diazomethane)	Methyl phosphatidylcholine	(34:2)	(34:2)			794.567	C43 H82 O8 N1 P1 Na1	5.22157e+09	5.15181e+09	5.6726e+09	6.36391e+09	0.986639	-0.0194056	0.505122	1.12187	0.165903	0.0561519	5.01683e+09	5.40419e+09	4.98417e+09	5.27883e+09	5.50827e+09	5.13715e+09	5.0481e+09	5.24264e+09	5.08935e+09	4.9979e+09	5.22798e+09	5.30488e+09	4.64868e+09	5.73311e+09	5.26653e+09	5.79838e+09	6.37104e+09	6.21787e+09	6.03766e+09	6.65736e+09	7.00289e+09	6.03e+09	6.54881e+09	5.90673e+09
MePC(34:2e)+Na_46.68	MePC(34:2e)+Na	MePC	Derivatized lipids (biotinylation, diazomethane)	Methyl phosphatidylcholine	(34:2e)	(34:2e)			780.588	C43 H84 O7 N1 P1 Na1	1.00336e+10	9.92087e+09	1.06036e+10	1.10836e+10	0.988761	-0.0163069	0.789366	1.04527	0.063874	0.245001	9.45357e+09	1.06796e+10	1.00317e+10	9.981e+09	9.72417e+09	1.03318e+10	9.65617e+09	1.13214e+10	9.24417e+09	9.12216e+09	9.44359e+09	1.07377e+10	9.45226e+09	1.10308e+10	1.09858e+10	1.13502e+10	9.77111e+09	1.10315e+10	1.17947e+10	1.07049e+10	1.03492e+10	1.13367e+10	1.13755e+10	1.09408e+10
MePC(34:2p)+Na_46.1	MePC(34:2p)+Na	MePC	Derivatized lipids (biotinylation, diazomethane)	Methyl phosphatidylcholine	(34:2p)	(34:2p)			778.572	C43 H82 O7 N1 P1 Na1	8.5286e+09	8.68647e+09	8.13179e+09	9.77401e+09	1.01851	0.0264614	0.771805	1.20195	0.265378	0.0732673	7.51213e+09	9.87721e+09	7.38874e+09	9.67049e+09	8.54732e+09	8175714726	8.39878e+09	8.47919e+09	7.73032e+09	8.85251e+09	8.65971e+09	9.99832e+09	9.03055e+09	8.49515e+09	7.51844e+09	1.00852e+10	6.40002e+09	7.26134e+09	1.08473e+10	1.0514e+10	9.77285e+09	1.0493e+10	6.80061e+09	1.02163e+10
MePC(34:3)+Na_45.05	MePC(34:3)+Na	MePC	Derivatized lipids (biotinylation, diazomethane)	Methyl phosphatidylcholine	(34:3)	(34:3)			792.551	C43 H80 O8 N1 P1 Na1	8.15198e+09	8.21972e+09	7.13956e+09	7.58685e+09	1.00831	0.0119397	0.727759	1.06265	0.0876656	0.114981	7.59208e+09	8.57278e+09	8.0216e+09	8.22109e+09	8.51277e+09	7.99155e+09	7.83724e+09	7.9819e+09	8.19944e+09	8.24395e+09	8.59228e+09	8.46353e+09	6.34817e+09	7.79126e+09	6.87363e+09	7.13945e+09	7.22482e+09	7.46003e+09	7.31712e+09	7.16298e+09	7.28506e+09	7.70576e+09	7.92746e+09	8.12272e+09
MePC(34:3)+NH4_38.69	MePC(34:3)+NH4	MePC	Derivatized lipids (biotinylation, diazomethane)	Methyl phosphatidylcholine	(34:3)	(34:3)			787.596	C43 H84 O8 N2 P1	1.94674e+07	0	201146	0	0.1	-3.32193	0.348895	0.1	-3.32193	0.363217	1.13647e+08	0	3.15808e+06	0	0	0	0	0	0	0	0	0	1.20687e+06	0	0	0	0	0	0	0	0	0	0	0
MePC(34:3p)+Na_46.08	MePC(34:3p)+Na	MePC	Derivatized lipids (biotinylation, diazomethane)	Methyl phosphatidylcholine	(34:3p)	(34:3p)			776.556	C43 H80 O7 N1 P1 Na1	8.12926e+09	8.39523e+09	8.49745e+09	1.07197e+10	1.03272	0.0464461	0.446195	1.26152	0.335161	0.0739225	6.96622e+09	8.40544e+09	7.63382e+09	8.79884e+09	8.54762e+09	8.42359e+09	7.78138e+09	8.29642e+09	8.90777e+09	8.15131e+09	8.87357e+09	8.36093e+09	6.75136e+09	1.12726e+10	7.52163e+09	1.0728e+10	6.65456e+09	8.0565e+09	1.31592e+10	1.12102e+10	1.16053e+10	1.11827e+10	9.08744e+09	8.07334e+09
MePC(34:4)+Na_43.82	MePC(34:4)+Na	MePC	Derivatized lipids (biotinylation, diazomethane)	Methyl phosphatidylcholine	(34:4)	(34:4)			790.536	C43 H78 O8 N1 P1 Na1	1.32149e+09	1.24966e+09	4.06615e+08	3.52134e+08	0.945647	-0.0806267	0.221172	0.866013	-0.207539	0.605243	1.24387e+09	1.28549e+09	1.28273e+09	1.4901e+09	1.4114e+09	1.21535e+09	1.33166e+09	1.19653e+09	1.13392e+09	1.27735e+09	1.34268e+09	1.21583e+09	7.89781e+08	5.68773e+08	4.02026e+08	2.38786e+08	2.25575e+08	2.14745e+08	4.65343e+08	3.16022e+08	2.70695e+08	4.25739e+08	3.04127e+08	3.30874e+08
MePC(34:4p)+Na_44.75	MePC(34:4p)+Na	MePC	Derivatized lipids (biotinylation, diazomethane)	Methyl phosphatidylcholine	(34:4p)	(34:4p)			774.541	C43 H78 O7 N1 P1 Na1	3.11005e+09	3.1758e+09	3.26961e+09	3.26952e+09	1.02114	0.0301822	0.504935	0.999972	-4.06241e-05	0.999722	2.73067e+09	3.10002e+09	3.14108e+09	3.24155e+09	3.34739e+09	3.09959e+09	3.10775e+09	3.12842e+09	3.04798e+09	3.27678e+09	3.24183e+09	3.25205e+09	2.42486e+09	2.99512e+09	3.14358e+09	3.53093e+09	3.97349e+09	3.54969e+09	3.23121e+09	3.68092e+09	3.57095e+09	3.23044e+09	3.11229e+09	2.79131e+09
MePC(34:5)+Na_42.88	MePC(34:5)+Na	MePC	Derivatized lipids (biotinylation, diazomethane)	Methyl phosphatidylcholine	(34:5)	(34:5)			788.52	C43 H76 O8 N1 P1 Na1	4.53697e+08	3.62342e+08	6.38844e+07	5.77426e+07	0.798643	-0.324378	0.00183823	0.90386	-0.145829	0.764383	4.22983e+08	5.11641e+08	4.64244e+08	4.83139e+08	4.46381e+08	3.93796e+08	4.00195e+08	3.53205e+08	3.60748e+08	3.35742e+08	3.5658e+08	3.67582e+08	1.13488e+08	1.07171e+08	4.07483e+07	4.1099e+07	3.75615e+07	4.32383e+07	2.68775e+07	3.67799e+07	4.42301e+07	3.95268e+07	1.02416e+08	9.66248e+07
MePC(34:5)+Na_48.91	MePC(34:5)+Na	MePC	Derivatized lipids (biotinylation, diazomethane)	Methyl phosphatidylcholine	(34:5)	(34:5)			788.52	C43 H76 O8 N1 P1 Na1	3.99498e+07	1.07566e+07	1.07021e+07	75726.8	0.269252	-1.89297	0.403079	0.00707589	-7.14287	0.201196	1.94959e+08	1.27123e+07	4.85476e+06	2.30631e+07	2.13444e+06	1.97514e+06	5.3906e+07	60784.1	145268	1.01596e+06	5.30758e+06	4.10377e+06	4.19122e+07	39357.8	2.2261e+07	0	0	0	0	0	454361	0	0	0
MePC(34:6e)+Na_43.42	MePC(34:6e)+Na	MePC	Derivatized lipids (biotinylation, diazomethane)	Methyl phosphatidylcholine	(34:6e)	(34:6e)			772.525	C43 H76 O7 N1 P1 Na1	7.11072e+07	8.45851e+07	4.56615e+07	2.1539e+07	1.18954	0.250408	0.123937	0.471711	-1.08403	0.451665	5.26035e+07	91713627	7.89219e+07	7.59041e+07	5.64521e+07	7.10477e+07	7.7702e+07	1.01144e+08	6.55183e+07	7.8515e+07	9.54947e+07	8.91365e+07	6.89197e+07	1.27804e+08	7.72455e+07	0	0	0	0	0	0	1.29234e+08	0	0
MePC(35:0)+Na_45.15	MePC(35:0)+Na	MePC	Derivatized lipids (biotinylation, diazomethane)	Methyl phosphatidylcholine	(35:0)	(35:0)			812.614	C44 H88 O8 N1 P1 Na1	1.85274e+10	1.8306e+10	2.3916e+10	2.53442e+10	0.988048	-0.0173467	0.658407	1.05972	0.0836798	0.0570956	1.78661e+10	1.78054e+10	1.80356e+10	1.99038e+10	1.9672e+10	1.78814e+10	18255793390	1.74208e+10	1.79344e+10	1.83758e+10	1.8419e+10	1.94299e+10	2.29874e+10	2.33748e+10	2.28414e+10	2.44919e+10	2.51506e+10	2.46497e+10	2.39912e+10	2.64645e+10	2.70042e+10	2.40885e+10	2.59092e+10	2.46073e+10
MePC(35:0e)+Na_45.92	MePC(35:0e)+Na	MePC	Derivatized lipids (biotinylation, diazomethane)	Methyl phosphatidylcholine	(35:0e)	(35:0e)			798.635	C44 H90 O7 N1 P1 Na1	1.04516e+09	1.0298e+09	1.04619e+09	1.10907e+09	0.985302	-0.0213626	0.71197	1.06011	0.084217	0.0675858	1.16663e+09	1.05318e+09	9.62165e+08	1.05111e+09	1.00811e+09	1.02978e+09	9.82673e+08	962295796	1.10475e+09	9.56504e+08	1.05847e+09	1.11412e+09	1.08558e+09	1.10022e+09	9.92294e+08	1.03403e+09	9.69509e+08	1.09548e+09	1.12975e+09	1.10614e+09	1.01936e+09	1.12423e+09	1.16898e+09	1.10599e+09
MePC(35:0p)+Na_45.32	MePC(35:0p)+Na	MePC	Derivatized lipids (biotinylation, diazomethane)	Methyl phosphatidylcholine	(35:0p)	(35:0p)			796.619	C44 H88 O7 N1 P1 Na1	4.66366e+09	4.7479e+09	4.79488e+09	5.21547e+09	1.01806	0.0258288	0.511483	1.08772	0.121304	0.0211443	4.87239e+09	4.79775e+09	4.56995e+09	4.70239e+09	4.547e+09	4.49247e+09	4.67154e+09	4.4081e+09	5.02805e+09	4.52543e+09	4.81971e+09	5.03459e+09	4.82088e+09	5.13477e+09	4.53871e+09	4.53793e+09	4.63119e+09	5.10578e+09	5.10981e+09	5.23124e+09	4.75047e+09	5.35514e+09	5.47879e+09	5.36738e+09
MePC(35:1)+Na_44.65	MePC(35:1)+Na	MePC	Derivatized lipids (biotinylation, diazomethane)	Methyl phosphatidylcholine	(35:1)	(35:1)			810.598	C44 H86 O8 N1 P1 Na1	1.92326e+10	1.95796e+10	3.68791e+10	3.54542e+10	1.01804	0.0257984	0.97881	0.961362	-0.0568489	0.932048	4.73701e+09	5.12461e+09	4.706e+10	4.80017e+10	5.80882e+09	4.66323e+09	5.48972e+09	4.7985e+10	4.85259e+10	4.59899e+09	5.4779e+09	5.39998e+09	4.20949e+10	6.9301e+10	64060820616	1.39363e+10	1.58141e+10	1.60676e+10	7.25649e+10	5.19699e+09	7.20104e+09	7.36156e+10	2.23503e+10	3.17962e+10
MePC(35:1p)+Na_44.64	MePC(35:1p)+Na	MePC	Derivatized lipids (biotinylation, diazomethane)	Methyl phosphatidylcholine	(35:1p)	(35:1p)			794.603	C44 H86 O7 N1 P1 Na1	6.00122e+09	6.58251e+09	6.05161e+09	6.12176e+09	1.09686	0.133382	0.00666259	1.01159	0.0166263	0.665137	5.91905e+09	6.07797e+09	5.7931e+09	6.05593e+09	6.08596e+09	6.07531e+09	6.41706e+09	6.08105e+09	6.62992e+09	6.51889e+09	6.76951e+09	7.0786e+09	6.2212e+09	6.4059e+09	5.85966e+09	5.53653e+09	5.94095e+09	6.34545e+09	5.82725e+09	6.38783e+09	6.04301e+09	6.09787e+09	6.22196e+09	6.15264e+09
MePC(35:2)+Na_43.67	MePC(35:2)+Na	MePC	Derivatized lipids (biotinylation, diazomethane)	Methyl phosphatidylcholine	(35:2)	(35:2)			808.583	C44 H84 O8 N1 P1 Na1	1.31436e+10	8.70766e+09	1.68719e+10	1.8161e+10	0.662502	-0.594004	0.037138	1.07641	0.106226	0.73841	1.30389e+10	1.56754e+10	1.49625e+10	1.56257e+10	7.4834e+09	1.20757e+10	8023098691	7.65069e+09	6.08432e+09	6.90807e+09	1.51384e+10	8.44136e+09	7.23346e+09	1.60244e+10	1.61962e+10	1.83085e+10	2.10549e+10	2.24138e+10	2.05069e+10	2.39036e+10	2.09053e+10	2.00378e+10	2.03459e+10	3.26676e+09
MePC(35:2p)+Na_44.29	MePC(35:2p)+Na	MePC	Derivatized lipids (biotinylation, diazomethane)	Methyl phosphatidylcholine	(35:2p)	(35:2p)			792.588	C44 H84 O7 N1 P1 Na1	3.88778e+09	3.77212e+09	3.42565e+09	3.30338e+09	0.970251	-0.0435707	0.237298	0.964308	-0.0524337	0.586605	3.83147e+09	4.13775e+09	3.87909e+09	3.73676e+09	3.87598e+09	3.86561e+09	3.8251e+09	3.67286e+09	4.0569e+09	3.53846e+09	3.68688e+09	3.85251e+09	3.11334e+09	3.8541e+09	3.1531e+09	2.78801e+09	3.57265e+09	4.0727e+09	3.1565e+09	3.48061e+09	3.1177e+09	3346658436	3.1723e+09	3.54652e+09
MePC(35:3)+Na_39.62	MePC(35:3)+Na	MePC	Derivatized lipids (biotinylation, diazomethane)	Methyl phosphatidylcholine	(35:3)	(35:3)			806.567	C44 H82 O8 N1 P1 Na1	1.17735e+08	1.02294e+08	3.11344e+07	3.08912e+07	0.868851	-0.202819	0.308345	0.99219	-0.0113115	0.979069	9.33661e+07	1.46171e+08	7.79476e+07	1.36655e+08	1.21105e+08	1.31167e+08	8.70142e+07	1.18926e+08	1.38403e+08	1.02448e+08	9.18212e+07	7.51537e+07	1.92051e+07	3.79399e+07	1.1289e+07	2.28364e+07	4.10639e+07	5.44719e+07	3.64618e+07	4.14079e+07	4.49279e+07	2.61909e+06	3.28565e+07	2.7074e+07
MePC(35:3)+Na_43.14	MePC(35:3)+Na	MePC	Derivatized lipids (biotinylation, diazomethane)	Methyl phosphatidylcholine	(35:3)	(35:3)			806.567	C44 H82 O8 N1 P1 Na1	2.13487e+10	1.91592e+10	2.80731e+10	2.6432e+10	0.897441	-0.156111	0.0216957	0.941541	-0.0869034	0.746245	2.29069e+10	2.14323e+10	2.08562e+10	2.27861e+10	2.16478e+10	1.84626e+10	1.8134e+10	1.86005e+10	1.89574e+10	1.85321e+10	2.00633e+10	2.06677e+10	1.40471e+10	2.68946e+10	2.6688e+10	3.27455e+10	3.34839e+10	3.45797e+10	2.95804e+10	3.50614e+10	3.42448e+10	3.02686e+10	1.42243e+10	1.52128e+10
MePC(35:3p)+Na_44.33	MePC(35:3p)+Na	MePC	Derivatized lipids (biotinylation, diazomethane)	Methyl phosphatidylcholine	(35:3p)	(35:3p)			790.572	C44 H82 O7 N1 P1 Na1	8.74936e+08	8.7092e+08	1.05869e+09	9.9474e+08	0.99541	-0.00663706	0.953173	0.939596	-0.089888	0.810778	7.31466e+08	1.03646e+09	8.7454e+08	8.95485e+08	8.88081e+08	8.23583e+08	9.50613e+08	9.56285e+08	1.00487e+09	7.49821e+08	6.79366e+08	8.8456e+08	9.53662e+08	1.54025e+09	1.2241e+09	1.6418e+09	0	9.92324e+08	7.1516e+08	1.2329e+09	1.13027e+09	9.84299e+08	1.14795e+09	7.57857e+08
MePC(35:4)+Na_42.1	MePC(35:4)+Na	MePC	Derivatized lipids (biotinylation, diazomethane)	Methyl phosphatidylcholine	(35:4)	(35:4)			804.551	C44 H80 O8 N1 P1 Na1	2.04835e+09	2.19353e+09	1.33073e+09	1.41993e+09	1.07087	0.0987895	0.375206	1.06702	0.0935932	0.780288	1.71609e+09	2.24437e+09	2.05926e+09	2.17261e+09	1.83999e+09	2.25781e+09	2.38611e+09	2.37905e+09	1.97506e+09	2.1843e+09	1.70284e+09	2.53382e+09	1.47588e+09	1.60388e+09	1.56325e+09	1.77144e+09	1.0429e+09	5.27046e+08	1.85884e+09	2.15924e+09	8.03809e+08	1.85632e+09	1.00717e+09	8.34173e+08
MePC(35:5)+Na_41.14	MePC(35:5)+Na	MePC	Derivatized lipids (biotinylation, diazomethane)	Methyl phosphatidylcholine	(35:5)	(35:5)			802.536	C44 H78 O8 N1 P1 Na1	1.58331e+08	1.48479e+08	54207799	7.41735e+07	0.937775	-0.0926869	0.386984	1.36832	0.452403	0.0143552	1.37063e+08	2.0302e+08	1.53984e+08	1.54705e+08	1.4519e+08	1.56026e+08	1.44487e+08	1.68851e+08	1.56212e+08	1.49371e+08	1.37406e+08	1.34548e+08	3.49805e+07	5.17506e+07	5.53265e+07	6.05875e+07	5.92896e+07	6.33121e+07	8.81302e+07	7.72957e+07	7.97109e+07	7.93301e+07	6.9451e+07	5.11228e+07
MePC(36:1)+Na_45.67	MePC(36:1)+Na	MePC	Derivatized lipids (biotinylation, diazomethane)	Methyl phosphatidylcholine	(36:1)	(36:1)			824.614	C45 H88 O8 N1 P1 Na1	3.90967e+08	4.24261e+08	4.18177e+08	3.39041e+08	1.08516	0.117905	0.050706	0.810761	-0.302652	0.212077	3.5917e+08	3.73831e+08	3.69356e+08	4.25668e+08	4.23205e+08	3.94574e+08	4.19059e+08	3.9019e+08	4.42513e+08	4.38323e+08	4.06542e+08	4.4894e+08	5.92292e+08	5.08296e+08	5.01689e+08	3.14751e+08	2.82964e+08	3.09067e+08	4.05413e+08	3.20719e+08	2.9422e+08	3.66746e+08	2.84966e+08	3.62182e+08
MePC(36:2)+NH4_46.62	MePC(36:2)+NH4	MePC	Derivatized lipids (biotinylation, diazomethane)	Methyl phosphatidylcholine	(36:2)	(36:2)			817.643	C45 H90 O8 N2 P1	2.48326e+09	2.4816e+09	2.66658e+09	2.56887e+09	0.999332	-0.00096427	0.981924	0.963359	-0.0538548	0.362297	2.64754e+09	2.43566e+09	2.30179e+09	2.47725e+09	2.40235e+09	2.63497e+09	2.34428e+09	2.57226e+09	2.34533e+09	2.49481e+09	2.54724e+09	2.5857e+09	2.75055e+09	2820395700	2.74917e+09	2.7049e+09	2.39712e+09	2.57734e+09	2.54825e+09	2.32118e+09	2.36143e+09	2.63674e+09	2.78818e+09	2.75746e+09
MePC(36:2e)+Na_47.46	MePC(36:2e)+Na	MePC	Derivatized lipids (biotinylation, diazomethane)	Methyl phosphatidylcholine	(36:2e)	(36:2e)			808.619	C45 H88 O7 N1 P1 Na1	8.9772e+08	9.40703e+08	1.2684e+09	1.34056e+09	1.04788	0.0674743	0.556319	1.05689	0.0798278	0.548929	8.9177e+08	8.67352e+08	8.05777e+08	7.70454e+08	9.58168e+08	1.0928e+09	9.66137e+08	1.17696e+09	9.24449e+08	8.87487e+08	7.98987e+08	8.90204e+08	7.49707e+08	1.31835e+09	1.4142e+09	1.49976e+09	1.25146e+09	1.37691e+09	1.46106e+09	1.31431e+09	1.27476e+09	1.35258e+09	1.37845e+09	1.2622e+09
MePC(36:2p)+Na_47.08	MePC(36:2p)+Na	MePC	Derivatized lipids (biotinylation, diazomethane)	Methyl phosphatidylcholine	(36:2p)	(36:2p)			806.603	C45 H86 O7 N1 P1 Na1	1.41608e+09	1.395e+09	1.33439e+09	1.40239e+09	0.985116	-0.0216349	0.768928	1.05096	0.071702	0.33641	1.34285e+09	1.35092e+09	1.39271e+09	1.36013e+09	1.45683e+09	1.59304e+09	1.35151e+09	1.65723e+09	1.31126e+09	1.26997e+09	1.33716e+09	1.44289e+09	1.1575e+09	1.43133e+09	1.31013e+09	1.45755e+09	1.23902e+09	1.41084e+09	1.58687e+09	1.28095e+09	1.30103e+09	1.4065e+09	1.46925e+09	1.36975e+09
MePC(36:3)+NH4_45.66	MePC(36:3)+NH4	MePC	Derivatized lipids (biotinylation, diazomethane)	Methyl phosphatidylcholine	(36:3)	(36:3)			815.627	C45 H88 O8 N2 P1	3.36405e+09	3.48238e+09	2.61789e+09	2.01932e+09	1.03517	0.049874	0.381896	0.771354	-0.374535	0.225054	3.39867e+09	3.04987e+09	3.05181e+09	3.56028e+09	3.61032e+09	3.51334e+09	3.32031e+09	3.27159e+09	3.34704e+09	3.60012e+09	3.66094e+09	3.69428e+09	4.29671e+09	3.22126e+09	2.73191e+09	1.9938e+09	1.61293e+09	1.85075e+09	2.46555e+09	1.74377e+09	1.70085e+09	2.47922e+09	1.57727e+09	2.14928e+09
MePC(36:4)+NH4_45.2	MePC(36:4)+NH4	MePC	Derivatized lipids (biotinylation, diazomethane)	Methyl phosphatidylcholine	(36:4)	(36:4)			813.612	C45 H86 O8 N2 P1	5.80314e+09	6.19968e+09	6.35546e+09	6.41693e+09	1.06833	0.0953599	0.0560127	1.00967	0.0138869	0.901802	5.70483e+09	5.32654e+09	5.51657e+09	6.14003e+09	6.2492e+09	5.88168e+09	6.10566e+09	5.77651e+09	6.13692e+09	6.27231e+09	6.34206e+09	6.56463e+09	7.59521e+09	7.31514e+09	6.45831e+09	5.71175e+09	5.26469e+09	5.78767e+09	6.1846e+09	5.75355e+09	5.62768e+09	6.76064e+09	6.57441e+09	7.60072e+09
MePC(36:5p)+Na_45.91	MePC(36:5p)+Na	MePC	Derivatized lipids (biotinylation, diazomethane)	Methyl phosphatidylcholine	(36:5p)	(36:5p)			800.556	C45 H80 O7 N1 P1 Na1	0	0	4.39364e+06	1.51362e+07	0.1	-3.32193	1	3.44502	1.78451	0.156624	0	0	0	0	0	0	0	0	0	0	0	0	0	0	0	0	2.63618e+07	0	0	2.41039e+07	1.12878e+07	0	2.48419e+07	3.05835e+07
MePC(37:0)+Na_46.1	MePC(37:0)+Na	MePC	Derivatized lipids (biotinylation, diazomethane)	Methyl phosphatidylcholine	(37:0)	(37:0)			840.645	C46 H92 O8 N1 P1 Na1	4.51685e+09	4.26368e+09	3.97249e+09	4.77955e+09	0.943949	-0.0832193	0.49513	1.20316	0.266831	0.0186903	5.34283e+09	4.10101e+09	4.29171e+09	4.66539e+09	4.39993e+09	4.30025e+09	4357289544	3.79422e+09	3.71546e+09	3.91087e+09	4.09168e+09	5.71255e+09	3.51026e+09	4.58956e+09	4.73708e+09	3.92569e+09	3.36269e+09	3.70968e+09	5.01648e+09	4.44434e+09	4.37002e+09	4.5012e+09	5.24626e+09	5.09901e+09
MePC(37:0e)+Na_44.97	MePC(37:0e)+Na	MePC	Derivatized lipids (biotinylation, diazomethane)	Methyl phosphatidylcholine	(37:0e)	(37:0e)			826.666	C46 H94 O7 N1 P1 Na1	5.83021e+08	5.83601e+08	5.62497e+08	5.61208e+08	1.00099	0.00143366	0.984378	0.997709	-0.00330939	0.96387	6.46729e+08	5.74758e+08	5.377e+08	5.77143e+08	5.35131e+08	6.26668e+08	5.74885e+08	6.76152e+08	5.88819e+08	5.11626e+08	5.5822e+08	5.91905e+08	5.33911e+08	6.06965e+08	5.55759e+08	6.21492e+08	4.79852e+08	5.77003e+08	6.02742e+08	5.22241e+08	4.91404e+08	5.84784e+08	5.89628e+08	5.76451e+08
MePC(37:0p)+Na_46.18	MePC(37:0p)+Na	MePC	Derivatized lipids (biotinylation, diazomethane)	Methyl phosphatidylcholine	(37:0p)	(37:0p)			824.65	C46 H92 O7 N1 P1 Na1	2.77599e+09	2.5534e+09	1.82585e+09	1.70218e+09	0.919813	-0.120587	0.101766	0.932267	-0.101185	0.485464	3.14204e+09	2.99088e+09	2.78688e+09	2.63615e+09	2.46523e+09	2.63479e+09	2.58353e+09	2.65273e+09	2.51555e+09	2.29243e+09	2.51644e+09	2.75968e+09	2294793045	2.15227e+09	1.84337e+09	1.57333e+09	1.42985e+09	1.66151e+09	1.93451e+09	1.51334e+09	1.35654e+09	1.89332e+09	1.61383e+09	1.90155e+09
MePC(37:1)+Na_45.79	MePC(37:1)+Na	MePC	Derivatized lipids (biotinylation, diazomethane)	Methyl phosphatidylcholine	(37:1)	(37:1)			838.63	C46 H90 O8 N1 P1 Na1	1.40731e+10	1.40188e+10	1.48975e+10	1.50959e+10	0.996136	-0.00558584	0.820763	1.01332	0.0190839	0.338969	1.40339e+10	1.43282e+10	1.38991e+10	1.40493e+10	1.42642e+10	1.38642e+10	1.41772e+10	1.39344e+10	1.36272e+10	1.35295e+10	1.38472e+10	1.4997e+10	1.48359e+10	1.49369e+10	1.51869e+10	1.45014e+10	1.47086e+10	1.52154e+10	1.47467e+10	1.4998e+10	1.55519e+10	1.4798e+10	1.56307e+10	1.48501e+10
MePC(37:1p)+Na_45.89	MePC(37:1p)+Na	MePC	Derivatized lipids (biotinylation, diazomethane)	Methyl phosphatidylcholine	(37:1p)	(37:1p)			822.635	C46 H90 O7 N1 P1 Na1	1.80951e+09	2.39955e+09	2.21792e+09	2.299e+09	1.32607	0.407161	0.179835	1.03656	0.0517983	0.35318	2.38344e+09	1.76264e+09	2.16878e+09	2.29744e+09	0	2.24477e+09	2.1234e+09	2.18755e+09	2.35636e+09	2.34592e+09	2.57531e+09	2.80874e+09	2.40268e+09	2.10844e+09	2.00139e+09	2.17267e+09	2.31209e+09	2.31024e+09	2.39271e+09	2.11016e+09	2.30249e+09	2.36892e+09	2.15843e+09	2.46128e+09
MePC(37:2)+Na_45.21	MePC(37:2)+Na	MePC	Derivatized lipids (biotinylation, diazomethane)	Methyl phosphatidylcholine	(37:2)	(37:2)			836.614	C46 H88 O8 N1 P1 Na1	9.48802e+09	9.59009e+09	1.25351e+10	1.24205e+10	1.01076	0.0154382	0.881198	0.990854	-0.0132551	0.959547	8.42737e+09	8.23541e+09	1.19395e+10	8.61095e+09	1.02848e+10	9.43008e+09	1.03163e+10	8.75118e+09	9.33676e+09	8.66981e+09	1.03295e+10	1.01371e+10	1.35838e+10	1.46595e+10	1.44515e+10	9.01777e+09	7.15572e+09	1.63425e+10	1.60887e+10	1.74966e+10	8.0197e+09	1.41125e+10	1.00876e+10	8.71791e+09
MePC(37:3)+Na_44.89	MePC(37:3)+Na	MePC	Derivatized lipids (biotinylation, diazomethane)	Methyl phosphatidylcholine	(37:3)	(37:3)			834.598	C46 H86 O8 N1 P1 Na1	1.47111e+10	1.47031e+10	1.91364e+10	1.91811e+10	0.999452	-0.000790304	0.982482	1.00234	0.00336854	0.968003	1.35625e+10	1.50282e+10	1.45276e+10	1.54468e+10	1.55089e+10	1.41926e+10	1.49644e+10	1.41559e+10	1.46201e+10	1.47137e+10	1.44081e+10	1.53561e+10	1.62844e+10	1.8001e+10	1.87801e+10	1.98923e+10	2.14969e+10	2.03636e+10	1.84467e+10	2.09332e+10	2.20712e+10	1.72523e+10	1.87616e+10	1.76217e+10
MePC(37:3p)+Na_44.64	MePC(37:3p)+Na	MePC	Derivatized lipids (biotinylation, diazomethane)	Methyl phosphatidylcholine	(37:3p)	(37:3p)			818.603	C46 H86 O7 N1 P1 Na1	1.15812e+09	1.26919e+09	1.14374e+09	1.14785e+09	1.0959	0.132119	0.0198443	1.0036	0.00518403	0.907793	1.08084e+09	1.16661e+09	1.16285e+09	1.18576e+09	1.17307e+09	1.1796e+09	1.24376e+09	1.16014e+09	1.24094e+09	1.27943e+09	1.27906e+09	1.41181e+09	1.09047e+09	1.15347e+09	1.092e+09	1.08414e+09	1.22237e+09	1.21998e+09	1.13128e+09	1.25162e+09	1.11042e+09	1.156e+09	1.13678e+09	1.10102e+09
MePC(37:4)+Na_43.72	MePC(37:4)+Na	MePC	Derivatized lipids (biotinylation, diazomethane)	Methyl phosphatidylcholine	(37:4)	(37:4)			832.583	C46 H84 O8 N1 P1 Na1	1.60145e+09	1.66942e+09	1.38941e+09	1.81541e+09	1.04244	0.0599657	0.510929	1.3066	0.385819	0.0222968	1.24208e+09	1.76732e+09	1.52547e+09	1.67484e+09	1.77043e+09	1.62856e+09	1.72261e+09	1.63263e+09	1.5268e+09	1.59543e+09	1.61349e+09	1.92555e+09	9.12529e+08	1.25717e+09	1.32595e+09	1.37068e+09	1.82142e+09	1.64872e+09	1.65008e+09	2.0867e+09	1.97212e+09	1.69392e+09	1.88676e+09	1.60286e+09
MePC(38:0)+Na_49.04	MePC(38:0)+Na	MePC	Derivatized lipids (biotinylation, diazomethane)	Methyl phosphatidylcholine	(38:0)	(38:0)			854.661	C47 H94 O8 N1 P1 Na1	5.65939e+08	5.57085e+08	5.57279e+08	6.22916e+08	0.984356	-0.0227483	0.870684	1.11778	0.160638	0.315925	4.80126e+08	555915759	5.20139e+08	4.78338e+08	7.75484e+08	5.85628e+08	6.06447e+08	5.6825e+08	5.9535e+08	5.65658e+08	5.80638e+08	4.26166e+08	3.59069e+08	5.78657e+08	5.20479e+08	6.70379e+08	6.32469e+08	5.82619e+08	6.80808e+08	5.32332e+08	6.58156e+08	5.92273e+08	7.81223e+08	4.92701e+08
MePC(38:3e)+Na_48.34	MePC(38:3e)+Na	MePC	Derivatized lipids (biotinylation, diazomethane)	Methyl phosphatidylcholine	(38:3e)	(38:3e)			834.635	C47 H90 O7 N1 P1 Na1	1.28422e+08	1.28702e+08	8.15601e+07	8.73791e+07	1.00218	0.00314244	0.97784	1.07135	0.0994259	0.613154	1.04655e+08	1.23919e+08	1.21454e+08	1.44341e+08	1.18996e+08	1.57166e+08	1.18278e+08	1.57252e+08	1.24699e+08	1.16552e+08	1.2806e+08	1.27369e+08	7.53038e+07	9.88106e+07	9.25621e+07	8.63354e+07	5.66688e+07	7.96796e+07	9.47051e+07	7.0416e+07	5.55032e+07	8.86931e+07	9.29622e+07	1.21995e+08
MePC(38:4e)+Na_47.82	MePC(38:4e)+Na	MePC	Derivatized lipids (biotinylation, diazomethane)	Methyl phosphatidylcholine	(38:4e)	(38:4e)			832.619	C47 H88 O7 N1 P1 Na1	3.76463e+07	3.34861e+07	7.68854e+07	4.66383e+07	0.889493	-0.168945	0.731009	0.606595	-0.721194	0.159404	3.84614e+07	3.82408e+07	4.77462e+07	4.41917e+07	4.81242e+06	5.24253e+07	6.11028e+07	9.63613e+06	3.40096e+07	5.27872e+07	4.04977e+07	2.88337e+06	4.14253e+07	1.12297e+08	5.74811e+07	9.18139e+07	3.03824e+07	1.27912e+08	3.49677e+06	7.14625e+07	6.58203e+07	6.83481e+07	4.5074e+07	2.5628e+07
MePC(38:4p)+Na_47.05	MePC(38:4p)+Na	MePC	Derivatized lipids (biotinylation, diazomethane)	Methyl phosphatidylcholine	(38:4p)	(38:4p)			830.603	C47 H86 O7 N1 P1 Na1	6.35659e+07	6.89972e+07	2.72775e+07	2.45451e+07	1.08544	0.118284	0.264238	0.899831	-0.152273	0.838763	4.68109e+07	5.78822e+07	6.50105e+07	7.22683e+07	6.95102e+07	6.99134e+07	6.93023e+07	7.65074e+07	6.55012e+07	6.11107e+07	6.87394e+07	7.28219e+07	4.66183e+07	1.52502e+07	5.43365e+07	3.86527e+07	3.23768e+06	5569654	5.15615e+07	4.76635e+07	4.459e+06	4.42164e+06	2.51084e+06	3.66544e+07
MePC(38:5)+Na_45.3	MePC(38:5)+Na	MePC	Derivatized lipids (biotinylation, diazomethane)	Methyl phosphatidylcholine	(38:5)	(38:5)			844.583	C47 H84 O8 N1 P1 Na1	7.12489e+07	4.99555e+07	2.57481e+06	5.57003e+06	0.70114	-0.512225	0.0242004	2.16328	1.11322	0.604052	6.48694e+07	7.41899e+07	7.52153e+07	73365346	6.42322e+07	7.56211e+07	5.98979e+07	7.82076e+07	4.41303e+07	3.20774e+07	4.60728e+07	3.93467e+07	4.17631e+06	7.18647e+06	4.08607e+06	0	0	0	0	0	0	1.3329e+06	0	3.20873e+07
MePC(39:0)+Na_47.23	MePC(39:0)+Na	MePC	Derivatized lipids (biotinylation, diazomethane)	Methyl phosphatidylcholine	(39:0)	(39:0)			868.677	C48 H96 O8 N1 P1 Na1	6.23836e+09	5.5923e+09	4.26544e+09	4.2795e+09	0.896438	-0.157724	0.0894004	1.0033	0.00474736	0.939802	6.33804e+09	6.27389e+09	5.94809e+09	5.74218e+09	6.0377e+09	7.09024e+09	5.63667e+09	6.84427e+09	5.42146e+09	4.79548e+09	5.27145e+09	5.58448e+09	3.91246e+09	4.53715e+09	4.68388e+09	4.326e+09	4.22036e+09	3.91277e+09	4.83416e+09	4.04318e+09	4.10794e+09	4.26111e+09	4.41988e+09	4.01071e+09
MePC(39:1)+Na_46.64	MePC(39:1)+Na	MePC	Derivatized lipids (biotinylation, diazomethane)	Methyl phosphatidylcholine	(39:1)	(39:1)			866.661	C48 H94 O8 N1 P1 Na1	3.69056e+09	3.58103e+09	5.08048e+09	5.25271e+09	0.970323	-0.0434626	0.46448	1.0339	0.0480987	0.746321	3.80333e+09	3.84057e+09	3.90336e+09	3.51797e+09	3.33187e+09	3.74624e+09	3.52331e+09	3.97786e+09	3.4166e+09	3.37543e+09	3.32527e+09	3.86773e+09	3.16376e+09	5.60196e+09	5.64989e+09	5.44818e+09	5.19002e+09	5.42905e+09	5.86382e+09	5.22098e+09	3.62999e+09	5.639e+09	5.83343e+09	5.32906e+09
MePC(39:2)+Na_46.14	MePC(39:2)+Na	MePC	Derivatized lipids (biotinylation, diazomethane)	Methyl phosphatidylcholine	(39:2)	(39:2)			864.645	C48 H92 O8 N1 P1 Na1	4.65099e+09	5.22565e+09	4.03713e+09	4.61757e+09	1.12356	0.168075	0.064646	1.14377	0.193803	0.0359336	4.88664e+09	4.61956e+09	4.38385e+09	4.85726e+09	4.48471e+09	4.67391e+09	5.44439e+09	5.89674e+09	5.21968e+09	4.48259e+09	4.56422e+09	5.74631e+09	3.51552e+09	4.61458e+09	3.81935e+09	4.48089e+09	3.64553e+09	4.14694e+09	5.07272e+09	4.07134e+09	4.86899e+09	4.64639e+09	4298480214	4.74752e+09
MePC(39:2p)+Na_35.98	MePC(39:2p)+Na	MePC	Derivatized lipids (biotinylation, diazomethane)	Methyl phosphatidylcholine	(39:2p)	(39:2p)			848.65	C48 H92 O7 N1 P1 Na1	1.68386e+07	1.48173e+07	8.68064e+06	3.94453e+06	0.879964	-0.184483	0.262341	0.454405	-1.13795	0.151691	1.82016e+07	1.30416e+07	2.06131e+07	1.77301e+07	1.22773e+07	1.91677e+07	1.38404e+07	1.76187e+07	1.36631e+07	1.36984e+07	1.21601e+07	1.79234e+07	1.98159e+07	5.69738e+06	1.35514e+07	3.04834e+06	4.60152e+06	5.3693e+06	9.59011e+06	4.30716e+06	3.27596e+06	2.4252e+06	2.86336e+06	1.20537e+06
MePC(39:3)+Na_45.57	MePC(39:3)+Na	MePC	Derivatized lipids (biotinylation, diazomethane)	Methyl phosphatidylcholine	(39:3)	(39:3)			862.63	C48 H90 O8 N1 P1 Na1	2.51114e+09	3.0684e+09	2.59355e+09	2.94218e+09	1.22192	0.289145	0.0450778	1.13442	0.181957	0.148625	2.49336e+09	2.72547e+09	2.31018e+09	2.83895e+09	3.0855e+09	1.61338e+09	3.18139e+09	3.08313e+09	3.06503e+09	2.85549e+09	3.1221e+09	3.10328e+09	1.60951e+09	2.75211e+09	2.75415e+09	2.69332e+09	2.94458e+09	2.80765e+09	2.76951e+09	2.96669e+09	3.19541e+09	2.86496e+09	3.06665e+09	2.78987e+09
MePC(41:1)+Na_48.84	MePC(41:1)+Na	MePC	Derivatized lipids (biotinylation, diazomethane)	Methyl phosphatidylcholine	(41:1)	(41:1)			894.692	C50 H98 O8 N1 P1 Na1	2.14027e+09	1.72955e+09	1.62138e+09	1.77424e+09	0.808095	-0.307402	0.0409878	1.09428	0.12998	0.38763	2.20701e+09	2.57336e+09	2.01894e+09	1.95802e+09	1.74035e+09	2.34397e+09	1.82537e+09	2.31708e+09	1.58469e+09	1.58923e+09	1.57615e+09	1.48475e+09	9.13465e+08	1.56851e+09	1.70378e+09	1.9035e+09	1.84404e+09	1.79501e+09	1.94704e+09	1.63535e+09	1.95749e+09	1.64216e+09	1.89942e+09	1.56401e+09
MePC(41:1p)+Na_48.33	MePC(41:1p)+Na	MePC	Derivatized lipids (biotinylation, diazomethane)	Methyl phosphatidylcholine	(41:1p)	(41:1p)			878.697	C50 H98 O7 N1 P1 Na1	2.01379e+08	1.95909e+08	1.50039e+08	1.56722e+08	0.972836	-0.0397316	0.784671	1.04454	0.0628679	0.743521	1.97007e+08	2.14893e+08	1.84079e+08	2.03805e+08	1.49517e+08	2.58973e+08	1.93684e+08	2.54059e+08	2.04054e+08	1.75143e+08	1.69456e+08	1.79055e+08	1.00611e+08	1.33929e+08	1.63453e+08	1.93757e+08	1.31454e+08	1.77029e+08	2.03708e+08	1.46737e+08	1.7247e+08	1.26452e+08	1.11963e+08	1.79e+08
MePC(41:2)+Na_47.6	MePC(41:2)+Na	MePC	Derivatized lipids (biotinylation, diazomethane)	Methyl phosphatidylcholine	(41:2)	(41:2)			892.677	C50 H96 O8 N1 P1 Na1	3.20379e+09	3.06218e+09	2.78686e+09	3.09139e+09	0.9558	-0.0652195	0.750058	1.10927	0.149611	0.130043	2.7233e+09	3.27729e+09	2.33321e+09	4724233283	2.61607e+09	3.54861e+09	2.36704e+09	3.8266e+09	3.12303e+09	2.83669e+09	3.69038e+09	2.52932e+09	2.35799e+09	3.14014e+09	3.12221e+09	2.4075e+09	2.90826e+09	2.78508e+09	3.29414e+09	3.50142e+09	2.91794e+09	2.98929e+09	3.18009e+09	2.66543e+09
MePC(41:3p)+Na_39.1	MePC(41:3p)+Na	MePC	Derivatized lipids (biotinylation, diazomethane)	Methyl phosphatidylcholine	(41:3p)	(41:3p)			874.666	C50 H94 O7 N1 P1 Na1	7.37106e+07	0	0	0	0.1	-3.32193	0.329361	0.1	-3.32193	1	4.14144e+08	474247	2.7645e+07	0	0	0	0	0	0	0	0	0	0	0	0	0	0	0	0	0	0	0	0	0
MePC(43:1)+Na_49.31	MePC(43:1)+Na	MePC	Derivatized lipids (biotinylation, diazomethane)	Methyl phosphatidylcholine	(43:1)	(43:1)			922.724	C52 H102 O8 N1 P1 Na1	6.97635e+08	4.65653e+08	4.2139e+08	4.08266e+08	0.667473	-0.583218	0.00437455	0.968854	-0.0456495	0.788126	7.11593e+08	8.37267e+08	6.58898e+08	6.53906e+08	5.64993e+08	7.59153e+08	5.27326e+08	6.84111e+08	3.73202e+08	4.05819e+08	4.15797e+08	3.87662e+08	2.75672e+08	4.31033e+08	4.51171e+08	4.91407e+08	4.49602e+08	4.29456e+08	5.31531e+08	3.69759e+08	4.96648e+08	3.5564e+08	3.99027e+08	2.96987e+08
MG(14:0)+H_30.04	MG(14:0)+H	MG	Neutral glycerolipid	monoglyceride	(14:0)	(14:0)			303.253	C17 H35 O4	2.50708e+07	4.20207e+06	9.7086e+06	6.55358e+06	0.167608	-2.57683	0.201644	0.675028	-0.566982	0.589711	8.42785e+07	1.08793e+07	0	5.33061e+06	1.7694e+06	4.81668e+07	0	0	2.52124e+07	0	0	0	1.56214e+07	0	2.3306e+07	1.93242e+07	0	0	0	7.8983e+06	1.50714e+06	7.57579e+06	2.23402e+07	0
MG(17:0)+H_34.26	MG(17:0)+H	MG	Neutral glycerolipid	monoglyceride	(17:0)	(17:0)			345.3	C20 H41 O4	3.02343e+07	1.50477e+07	1.08854e+07	1.24235e+07	0.497704	-1.00664	0.209925	1.1413	0.19068	0.786324	4.3966e+07	2.14957e+07	8.19432e+06	2.69435e+07	9.25242e+06	7.15536e+07	2.72429e+07	1.08034e+07	3.31286e+07	9.17156e+06	9.23806e+06	701812	2.22383e+07	0	1.66323e+07	2.44778e+07	1.55647e+06	407331	1.43824e+07	6.10272e+06	2.4703e+07	1.39506e+07	6.90208e+06	8.50034e+06
MG(17:1)+NH4_32.59	MG(17:1)+NH4	MG	Neutral glycerolipid	monoglyceride	(17:1)	(17:1)			360.311	C20 H42 O4 N1	6.64908e+07	3.84756e+07	1.92074e+07	8.44764e+06	0.578661	-0.789211	0.0950392	0.439811	-1.18504	0.0129593	1.22241e+08	71894031	8.26028e+07	4.87333e+07	3.08825e+07	4.25915e+07	3.09244e+07	4.7036e+07	4.28978e+07	3.80359e+07	3.8621e+07	3.33386e+07	2.00252e+07	3.05525e+07	1.58615e+07	2.1563e+07	9.0048e+06	1.82376e+07	1.63429e+07	1.05878e+07	7.72994e+06	7.07357e+06	3.37564e+06	5.576e+06
MG(18:0)+H_35.45	MG(18:0)+H	MG	Neutral glycerolipid	monoglyceride	(18:0)	(18:0)			359.316	C21 H43 O4	8.46186e+08	6.88834e+08	6.73411e+08	7.37469e+08	0.814045	-0.296819	0.604447	1.09512	0.131094	0.717679	1.38543e+09	5.47602e+08	2.58037e+08	5.81141e+08	3.41584e+08	1.96332e+09	6.65609e+08	8.6735e+08	8.61542e+08	7.23596e+08	6.63262e+08	3.51643e+08	8.37379e+08	3.3338e+08	5.43829e+08	1.2328e+09	4.43533e+08	6.49544e+08	1.11818e+09	7.31378e+08	1.01013e+09	4.82698e+08	5.17538e+08	5.64887e+08
MG(18:1)+H_33.45	MG(18:1)+H	MG	Neutral glycerolipid	monoglyceride	(18:1)	(18:1)			357.3	C21 H41 O4	6.17699e+08	2.23995e+08	5.26833e+08	5.78522e+08	0.362629	-1.46343	0.171386	1.09811	0.135027	0.487005	1.72148e+09	7.1775e+08	7.20377e+08	2.74495e+08	1.07188e+08	1.64898e+08	2.20268e+08	2.25145e+08	1.40313e+08	2.44664e+08	2.5401e+08	2.59572e+08	5.43696e+08	5.55985e+08	3.61319e+08	7.7521e+08	4.64938e+08	4.59848e+08	5.81672e+08	5.04988e+08	4.20844e+08	6.88849e+08	6.87336e+08	5.87442e+08
MG(18:2)+H_31.85	MG(18:2)+H	MG	Neutral glycerolipid	monoglyceride	(18:2)	(18:2)			355.284	C21 H39 O4	3.51454e+08	2.44166e+08	2.67093e+08	3.16123e+08	0.694732	-0.525472	0.410746	1.18357	0.243146	0.317491	9.11104e+08	3.69895e+08	2.7814e+08	2.06397e+08	1.04118e+08	2.39069e+08	2.15644e+08	2.13496e+08	2.26056e+08	2.18869e+08	3.81953e+08	2.08979e+08	1.78362e+08	2.29422e+08	2.41981e+08	4.06528e+08	2.23805e+08	3.22457e+08	3.73811e+08	3.653e+08	3.08461e+08	2.13498e+08	2.32743e+08	4.02925e+08
MG(20:3)+H_32.81	MG(20:3)+H	MG	Neutral glycerolipid	monoglyceride	(20:3)	(20:3)			381.3	C23 H41 O4	2.18615e+08	7.53608e+07	9.29423e+07	6.78675e+07	0.344719	-1.53651	0.0887825	0.730211	-0.453615	0.535643	5.35005e+08	2.25176e+08	2.29884e+08	1.30073e+08	8.89419e+07	1.02612e+08	9.28265e+07	6.952e+07	7.7592e+07	92930219	5.92243e+07	6.00716e+07	1.65807e+08	1.83166e+08	1.37286e+08	5.22023e+07	7.72749e+06	1.1465e+07	3.09632e+07	809392	2.99079e+07	1.23821e+08	9.83963e+07	1.23307e+08
MG(20:4)+H_32.53	MG(20:4)+H	MG	Neutral glycerolipid	monoglyceride	(20:4)	(20:4)			379.284	C23 H39 O4	1.31006e+09	1.2462e+09	1.72426e+09	1.65244e+09	0.951253	-0.0720982	0.794291	0.958349	-0.0613773	0.681857	2.27444e+09	1.44403e+09	9.84818e+08	1.01129e+09	1.08196e+09	1.06381e+09	1.17156e+09	1.30321e+09	1.44567e+09	1.67653e+09	8.80289e+08	9.99933e+08	1.35488e+09	1.62165e+09	1.50022e+09	2.38527e+09	1.79904e+09	1.68451e+09	1.94911e+09	1.74606e+09	1.43436e+09	1.67384e+09	1.71515e+09	1.39615e+09
MG(20:5)+H_26.03	MG(20:5)+H	MG	Neutral glycerolipid	monoglyceride	(20:5)	(20:5)			377.269	C23 H37 O4	8.61676e+06	341517	17566.6	0	0.039634	-4.65712	0.0138064	0.1	-3.32193	0.363217	1.1861e+07	1.6141e+07	1.01537e+07	7.24186e+06	6.20622e+06	96844.3	401778	0	0	1.09322e+06	14227.7	539877	105400	0	0	0	0	0	0	0	0	0	0	0
MG(22:4)+H_34.31	MG(22:4)+H	MG	Neutral glycerolipid	monoglyceride	(22:4)	(22:4)			407.316	C25 H43 O4	1.81242e+08	1.29955e+08	2.43106e+08	2.54134e+08	0.717021	-0.479913	0.16154	1.04537	0.0640077	0.647567	3.12993e+08	2.27684e+08	1.52698e+08	1.40818e+08	1.14972e+08	1.3829e+08	1.55131e+08	1.61711e+08	1.1656e+08	1.25929e+08	1.04266e+08	1.1613e+08	1.97904e+08	2.51249e+08	2.06742e+08	3.33823e+08	2.36809e+08	2.32108e+08	2.97397e+08	2.36982e+08	2.1876e+08	2.53382e+08	2.80718e+08	2.37568e+08
MG(22:4)+NH4_29.47	MG(22:4)+NH4	MG	Neutral glycerolipid	monoglyceride	(22:4)	(22:4)			424.342	C25 H46 O4 N1	5.17955e+09	8.42718e+09	2.02543e+09	1.78873e+09	1.62701	0.702222	0.00782548	0.883138	-0.179289	0.60819	8.27612e+09	6.66903e+09	4.57218e+09	4.33494e+09	2.74126e+09	4.48379e+09	8.02071e+09	8.9442e+09	7.4721e+09	1.01296e+10	8.26301e+09	7.73341e+09	2.11637e+09	2.80758e+09	3.24293e+09	1.84606e+09	1.06194e+09	1.07769e+09	1.79566e+09	1.29525e+09	1.98477e+09	2.94505e+09	1.31006e+09	1.4016e+09
MG(22:5)+H_32.63	MG(22:5)+H	MG	Neutral glycerolipid	monoglyceride	(22:5)	(22:5)			405.3	C25 H41 O4	3.00026e+08	8.01907e+07	1.3982e+08	7.84115e+07	0.267279	-1.90358	0.0933387	0.560803	-0.834435	0.164937	8.03923e+08	3.03554e+08	2.90397e+08	1.68437e+08	1.12401e+08	1.21442e+08	1.11514e+08	8.45862e+07	7.50378e+07	9.26685e+07	5.90792e+07	5.82579e+07	1.4528e+08	1.91995e+08	1.97284e+08	1.99498e+08	5.27673e+07	5.20971e+07	2.2021e+08	4.5113e+07	5.5199e+07	2.22515e+07	7.30814e+07	5.46136e+07
MG(22:6)+NH4_32.19	MG(22:6)+NH4	MG	Neutral glycerolipid	monoglyceride	(22:6)	(22:6)			420.311	C25 H42 O4 N1	6.89845e+08	4.31444e+08	4.41363e+08	4.99561e+08	0.625422	-0.677099	0.307578	1.13186	0.178697	0.255626	1.73943e+09	8.37999e+08	5.79175e+08	3.47712e+08	2.43821e+08	3.90927e+08	5.19797e+08	4.86415e+08	3.67563e+08	4.56168e+08	3.92156e+08	3.66563e+08	3.80777e+08	470680562	3.23263e+08	5.94653e+08	4.71456e+08	4.07347e+08	5.56472e+08	4.5597e+08	3.89232e+08	5.29004e+08	5.82105e+08	4.84585e+08
MG(6:0)+H_12.45	MG(6:0)+H	MG	Neutral glycerolipid	monoglyceride	(6:0)	(6:0)			191.128	C9 H19 O4	2.51132e+06	0	0	0	0.1	-3.32193	0.12252	0.1	-3.32193	1	8.70769e+06	2.26034e+06	3.35335e+06	746516	0	0	0	0	0	0	0	0	0	0	0	0	0	0	0	0	0	0	0	0
MG(8:0)+H_18.71	MG(8:0)+H	MG	Neutral glycerolipid	monoglyceride	(8:0)	(8:0)			219.159	C11 H23 O4	3.53959e+07	1.35933e+07	4.3544e+06	2.47872e+06	0.384035	-1.38069	0.00441337	0.569245	-0.812879	0.0736399	5.6314e+07	3.33423e+07	3.17585e+07	3.54725e+07	1.98872e+07	3.56008e+07	1.83151e+07	1.93673e+07	1.64481e+07	1.43077e+07	7.1931e+06	5.92831e+06	7.95613e+06	3.90271e+06	5.10652e+06	3.56305e+06	1.92866e+06	3.66935e+06	2.70615e+06	2.37415e+06	2.39017e+06	2.80623e+06	2.32307e+06	2.27255e+06
MGDG(14:0_20:4)-H_30.05	MGDG(14:0_20:4)-H	MGDG	Glycoglycerolipid	Monogalactosyldiacylglycerol	(14:0_20:4)	(14:0)	(20:4)		749.521	C43 H73 O10	3.93008e+09	3.37166e+09	4.04637e+09	3.77034e+09	0.857911	-0.221101	0.531345	0.931783	-0.101934	0.445939	4.84228e+09	4.75072e+09	5.13002e+09	4.06192e+09	0	4.79555e+09	2.83317e+09	2.53727e+09	4.38219e+09	3.64214e+09	3.47876e+09	3.35642e+09	2.83258e+09	4.48476e+09	4.91723e+09	3.85013e+09	4.17921e+09	4.01433e+09	3.91921e+09	2.95839e+09	4.24924e+09	3.58401e+09	3.74068e+09	4.17052e+09
MGDG(16:0_20:5)-H_30.56	MGDG(16:0_20:5)-H	MGDG	Glycoglycerolipid	Monogalactosyldiacylglycerol	(16:0_20:5)	(16:0)	(20:5)		775.537	C45 H75 O10	2.16216e+09	1.52761e+09	1.2633e+09	1.36745e+09	0.706522	-0.501194	0.0680351	1.08245	0.114297	0.378434	2.38197e+09	2.38437e+09	2.77034e+09	2.17845e+09	8.62326e+08	2.39552e+09	1.38728e+09	1.20132e+09	1875965555	1.67189e+09	1.51257e+09	1.51666e+09	9.31147e+08	1.48603e+09	1.5152e+09	1.14131e+09	1.20911e+09	1.29697e+09	1.26315e+09	1.09582e+09	1.49128e+09	1.3479e+09	1.48189e+09	1.52466e+09
MGDG(18:1_20:4)-H_31.21	MGDG(18:1_20:4)-H	MGDG	Glycoglycerolipid	Monogalactosyldiacylglycerol	(18:1_20:4)	(18:1)	(20:4)		803.568	C47 H79 O10	5.12678e+08	1.89431e+08	2.77972e+07	4.42338e+06	0.369494	-1.43638	0.0265966	0.15913	-2.65172	0.0171069	5.46679e+08	6.19266e+08	6.86077e+08	6.0004e+08	0	6.24004e+08	4.09579e+08	2.4269e+08	2.40462e+08	7.71618e+07	1.15667e+08	5.10297e+07	2.02769e+06	5.18986e+07	3.34719e+07	2.2242e+07	2.98853e+07	2.72577e+07	0	0	2.65403e+07	0	0	0
OAHFA(16:0_16:0)-H_28.14	OAHFA(16:0_16:0)-H	OAHFA	Fatty Acid	(O-acyl)-1-hydroxy fatty acid	(16:0_16:0)	(16:0)	(16:0)		509.458	C32 H61 O4	3.79528e+07	2.97618e+07	1.60324e+07	1.41318e+07	0.784179	-0.350746	0.0542614	0.881455	-0.182042	0.834473	4.71558e+07	2.8248e+07	4.3253e+07	4.04753e+07	3.01336e+07	3.8451e+07	2.72672e+07	2.79046e+07	2.15422e+07	3.44242e+07	3.54684e+07	3.19639e+07	2.07529e+07	2.87305e+07	1.0238e+07	5.13401e+06	2.0409e+07	1.09298e+07	1.32748e+07	1.04664e+07	0	5.56272e+06	2.62154e+06	5.28653e+07
OAHFA(18:1_18:1)-H_49.69	OAHFA(18:1_18:1)-H	OAHFA	Fatty Acid	(O-acyl)-1-hydroxy fatty acid	(18:1_18:1)	(18:1)	(18:1)		561.489	C36 H65 O4	2.83742e+06	53612.3	275236	93344.1	0.0188948	-5.72587	0.0861942	0.339141	-1.56004	0.127493	7.50447e+06	5.43788e+06	3.67043e+06	283936	0	127794	86136.2	0	75781.7	10164.3	63526.2	86065.6	67548.5	551158	35612.8	568190	309523	119387	56367.6	0	32755.3	153605	112218	205118
OAHFA(32:0)-H_17.76	OAHFA(32:0)-H	OAHFA	Fatty Acid	(O-acyl)-1-hydroxy fatty acid	(32:0)	(32:0)			509.458	C32 H61 O4	9.38585e+06	4.82524e+07	2.61092e+07	4.72315e+06	5.14097	2.36204	0.017992	0.1809	-2.46674	0.112543	10649.2	6.92541e+06	4.09703e+06	2.29267e+07	0	2.23554e+07	2.69017e+07	1.07853e+07	4.42657e+07	8.69196e+07	7.28553e+07	4.77869e+07	0	4.02013e+07	1.20908e+07	6.85515e+07	3.58117e+07	0	0	0	187817	1.27642e+07	1.43993e+07	987672
OAHFA(34:1)-H_18.36	OAHFA(34:1)-H	OAHFA	Fatty Acid	(O-acyl)-1-hydroxy fatty acid	(34:1)	(34:1)			535.473	C34 H63 O4	4.05132e+07	3.53074e+08	3.79536e+08	4.12667e+08	8.71503	3.12351	0.000826926	1.08729	0.120741	0.579988	1.0713e+06	420162	553106	9.59822e+07	0	1.45053e+08	2.35518e+08	3.0045e+08	2.23587e+08	4.84426e+08	3.50904e+08	5.23559e+08	5.02575e+08	4.86688e+08	3.51916e+08	3.2245e+08	3.73063e+08	2.40527e+08	5.63653e+08	3.17284e+08	3.1001e+08	4.14246e+08	3.75457e+08	4.95353e+08
OAHFA(34:2)-H_18.8	OAHFA(34:2)-H	OAHFA	Fatty Acid	(O-acyl)-1-hydroxy fatty acid	(34:2)	(34:2)			533.458	C34 H61 O4	5.77526e+07	1.16453e+08	3.63281e+07	3.10686e+07	2.01642	1.01179	0.0313303	0.855222	-0.22563	0.477229	7.25844e+07	1.22676e+08	4.14176e+07	3.45785e+07	4.73641e+06	7.05229e+07	7.30965e+07	1.54538e+08	8.46661e+07	1.16324e+08	9.46372e+07	1.75458e+08	3.01985e+07	5.58284e+07	1.98845e+07	4.7648e+07	3.97413e+07	2.46677e+07	2.87673e+07	4.49575e+07	3.90977e+07	3.47351e+07	1.84333e+07	2.04204e+07
OAHFA(36:0)-H_19.88	OAHFA(36:0)-H	OAHFA	Fatty Acid	(O-acyl)-1-hydroxy fatty acid	(36:0)	(36:0)			565.52	C36 H69 O4	4.97058e+07	3.29342e+08	3.86349e+08	3.20133e+08	6.62584	2.7281	0.00210656	0.828611	-0.271233	0.348599	1.43342e+06	2.18237e+06	8.75008e+07	1.43227e+06	0	2.05686e+08	2.34842e+08	3.04001e+08	2.40541e+08	2.50276e+08	3.66233e+08	5.80161e+08	6.14049e+08	3.39001e+08	3.94493e+08	3.26314e+08	3.57541e+08	2.86695e+08	3.53783e+08	1.69068e+08	1.85636e+08	4.55513e+08	3.91259e+08	3.65538e+08
OAHFA(36:1)-H_17.11	OAHFA(36:1)-H	OAHFA	Fatty Acid	(O-acyl)-1-hydroxy fatty acid	(36:1)	(36:1)			563.504	C36 H67 O4	2.92941e+06	0	0	0	0.1	-3.32193	0.282933	0.1	-3.32193	1	1.49685e+07	2.30656e+06	301399	0	0	0	0	0	0	0	0	0	0	0	0	0	0	0	0	0	0	0	0	0
OAHFA(36:1)-H_19.6	OAHFA(36:1)-H	OAHFA	Fatty Acid	(O-acyl)-1-hydroxy fatty acid	(36:1)	(36:1)			563.504	C36 H67 O4	1.9146e+08	4.64096e+07	8.18551e+07	1.3714e+08	0.242399	-2.04455	0.185751	1.6754	0.744509	0.0344839	6.17698e+08	1.83162e+08	2.59251e+08	6.2094e+07	6.5532e+06	2.00012e+07	9.20227e+07	3.04203e+07	3.49592e+07	4.96008e+07	6.62427e+07	5.21199e+06	1.65785e+07	6.30421e+07	7.39485e+07	1.36513e+08	9.97392e+07	1.0131e+08	1.72419e+08	1.59442e+08	1.40503e+08	6.76009e+07	1.29347e+08	153529763
OAHFA(36:2)-H_19.48	OAHFA(36:2)-H	OAHFA	Fatty Acid	(O-acyl)-1-hydroxy fatty acid	(36:2)	(36:2)			561.489	C36 H65 O4	21776.9	3.26687e+07	3.15305e+07	2.71832e+07	1500.15	10.5509	0.0145414	0.862124	-0.214033	0.48478	130662	0	0	0	0	0	1.67112e+07	1.98082e+07	2.57729e+07	1.46929e+07	5.08422e+07	6.81847e+07	4.36786e+07	4.08209e+07	2.56038e+07	3.36841e+07	2.66097e+07	1.87861e+07	3.33651e+07	3.28972e+07	4.29918e+07	2.08332e+07	2.01183e+07	1.28937e+07
OAHFA(36:3)-H_18.56	OAHFA(36:3)-H	OAHFA	Fatty Acid	(O-acyl)-1-hydroxy fatty acid	(36:3)	(36:3)			559.473	C36 H63 O4	1.57629e+07	7.37302e+07	1.70401e+08	1.53017e+08	4.67745	2.22572	0.00132718	0.897982	-0.155242	0.675799	1.59303e+07	1.83652e+07	3.92052e+07	690835	0	2.03858e+07	4.48872e+07	6.55619e+07	6.19241e+07	9.8313e+07	1.11539e+08	6.01559e+07	2.5693e+08	1.06644e+08	2.22497e+08	1.45245e+08	2.02647e+08	8.84404e+07	1.44049e+08	1.89814e+08	7.0859e+07	1.43205e+08	9.6045e+07	2.74127e+08
OAHFA(38:2)-H_19.82	OAHFA(38:2)-H	OAHFA	Fatty Acid	(O-acyl)-1-hydroxy fatty acid	(38:2)	(38:2)			589.52	C38 H69 O4	3.35316e+07	3.09391e+07	2.98449e+07	3.28811e+07	0.922686	-0.116089	0.931807	1.10173	0.139774	0.82377	1.71053e+08	1.23259e+07	0	0	0	1.78104e+07	2.4591e+07	2.17354e+07	1.77473e+07	1.67437e+07	3.08935e+07	7.39239e+07	8.38066e+07	1.03944e+07	583660	3.04383e+07	3.76435e+07	1.62029e+07	4.39012e+07	3.26645e+07	4.58341e+07	3.37007e+07	2.98036e+07	1.13824e+07
OAHFA(38:4)-H_19.28	OAHFA(38:4)-H	OAHFA	Fatty Acid	(O-acyl)-1-hydroxy fatty acid	(38:4)	(38:4)			585.489	C38 H65 O4	145163	1.6613e+07	2.14796e+07	2.37095e+07	114.444	6.8385	0.063928	1.10381	0.142497	0.809828	384360	234978	251642	0	0	0	4.40898e+07	3.08034e+07	1.11628e+07	527663	7.11385e+06	5.98061e+06	1.23656e+07	3.90673e+07	8.97676e+06	2.13418e+07	3.7852e+07	9.27392e+06	2.03028e+07	1.56279e+07	4.99267e+07	3.67448e+06	3.84453e+07	1.42795e+07
OAHFA(40:7)-H_18.85	OAHFA(40:7)-H	OAHFA	Fatty Acid	(O-acyl)-1-hydroxy fatty acid	(40:7)	(40:7)			607.473	C40 H63 O4	2.53145e+07	9.14871e+06	9.70473e+07	1.39445e+08	0.361402	-1.46832	0.408678	1.43688	0.522939	0.178836	1.12278e+08	2.64379e+07	1.30781e+07	92967	0	0	1.08589e+07	7.34998e+06	7.65514e+06	1.01682e+07	6.54763e+06	1.23125e+07	1.24156e+08	3.73398e+06	1.35671e+08	1.00723e+08	1.12649e+08	1.0535e+08	2.33095e+08	1.60727e+08	1.28087e+08	7.54582e+07	1.30786e+08	1.08518e+08
OAHFA(44:11)-H_18.97	OAHFA(44:11)-H	OAHFA	Fatty Acid	(O-acyl)-1-hydroxy fatty acid	(44:11)	(44:11)			655.473	C44 H63 O4	5.57882e+07	3.1353e+07	7.24048e+07	1.00638e+08	0.562	-0.831359	0.28208	1.38994	0.47502	0.193617	1.26473e+08	7.47873e+07	8.24381e+07	3.55337e+07	0	1.54969e+07	5.85602e+07	4.23868e+07	1.11301e+07	7.6764e+06	3.3951e+07	3.44133e+07	4.01118e+07	9.66678e+07	4.82862e+07	7.76568e+07	6.77759e+07	1.0393e+08	1.60442e+08	1.21949e+08	5.74351e+07	5.04056e+07	1.16695e+08	9.69021e+07
OAHFA(44:9)-H_19.5	OAHFA(44:9)-H	OAHFA	Fatty Acid	(O-acyl)-1-hydroxy fatty acid	(44:9)	(44:9)			659.504	C44 H67 O4	4.37114e+06	3.31639e+06	3.91405e+06	1.27186e+07	0.758701	-0.398397	0.671112	3.24946	1.7002	0.0513772	1.30352e+07	5.15037e+06	6.78581e+06	311056	0	944458	6.02883e+06	883475	1.12024e+06	5.07715e+06	6.69756e+06	91070.4	2.1574e+06	2.0598e+06	1.68711e+06	7.25213e+06	5.15822e+06	5.16966e+06	2.85041e+07	1.31221e+07	1.06371e+07	3.1267e+06	1.183e+07	9.09136e+06
PA(12:0_14:0)-H_38.76	PA(12:0_14:0)-H	PA	P-Acid	phosphatidic acid	(12:0_14:0)	(12:0)	(14:0)		563.372	C29 H56 O8 N0 P1	4.5137e+07	9.45915e+06	1.66762e+07	3.68426e+06	0.209565	-2.25453	0.0281318	0.220929	-2.17834	0.0392482	5.40964e+07	7.01512e+07	7.75023e+07	4.3153e+07	0	2.59192e+07	1.42108e+07	1.0137e+06	1.90712e+07	1.99185e+06	9.30488e+06	1.11625e+07	2.39638e+06	3.73408e+07	1.90516e+07	1.51902e+07	1.26574e+07	1.34207e+07	1.03448e+07	871919	883650	6.70869e+06	3.20796e+06	88513.3
PA(12:0_18:2)-H_19.25	PA(12:0_18:2)-H	PA	P-Acid	phosphatidic acid	(12:0_18:2)	(12:0)	(18:2)		615.403	C33 H60 O8 N0 P1	3.51471e+07	880117	70515	1.23248e+07	0.025041	-5.31957	0.0141774	174.782	7.44941	0.0822316	3.12794e+07	4.80642e+07	7.4386e+07	2.39694e+07	2.20952e+07	1.10886e+07	0	0	2.33264e+06	629671	40169.4	2.27823e+06	0	60606.6	0	0	362483	0	1.99603e+07	0	3.36721e+07	2.08814e+06	0	1.82279e+07
PA(12:0_18:3)-H_40.01	PA(12:0_18:3)-H	PA	P-Acid	phosphatidic acid	(12:0_18:3)	(12:0)	(18:3)		613.387	C33 H58 O8 N0 P1	1.75629e+07	1.91816e+06	264188	348846	0.109217	-3.19474	1.63575e-05	1.32045	0.401028	0.797961	1.89995e+07	2.31271e+07	1.90145e+07	1.43591e+07	1.73915e+07	1.24853e+07	7.56745e+06	1.4427e+06	1.14122e+06	0	1.35755e+06	0	132822	235076	0	0	1.21723e+06	0	408497	8069.39	0	89575.3	1.58693e+06	0
PA(12:0_20:4)-H_19.5	PA(12:0_20:4)-H	PA	P-Acid	phosphatidic acid	(12:0_20:4)	(12:0)	(20:4)		639.403	C35 H60 O8 N0 P1	9.28198e+06	228369	2.06068e+06	830952	0.0246035	-5.345	0.136471	0.403242	-1.31028	0.200802	1.36447e+07	5.78837e+06	3.27659e+07	1.7782e+06	0	1.71475e+06	137240	623133	138732	0	242612	228496	559047	1.35745e+06	3.12275e+06	5.38868e+06	1.46702e+06	469127	1.78545e+06	34379.7	212178	2.48417e+06	177095	292440
PA(12:0_22:6)-H_19.35	PA(12:0_22:6)-H	PA	P-Acid	phosphatidic acid	(12:0_22:6)	(12:0)	(22:6)		663.403	C37 H60 O8 N0 P1	7.2535e+06	224984	44580.3	0	0.0310173	-5.01078	0.174739	0.1	-3.32193	0.363217	665880	1.65592e+07	2.51648e+07	729874	0	401288	126385	152996	397683	311669	0	361175	0	267482	0	0	0	0	0	0	0	0	0	0
PA(14:0_14:0)-H_39.9	PA(14:0_14:0)-H	PA	P-Acid	phosphatidic acid	(14:0_14:0)	(14:0)	(14:0)		591.403	C31 H60 O8 N0 P1	4.8202e+08	1.0996e+08	2.66693e+08	1.58643e+08	0.228122	-2.13212	0.0653156	0.594855	-0.74939	0.402939	7.81121e+08	8.19295e+08	8.10331e+08	4.46103e+08	3.52726e+07	0	0	0	9.11851e+06	1.70909e+08	2.01612e+08	2.78119e+08	0	5.79299e+08	3.9868e+08	1.73529e+08	4.48648e+08	0	0	2.68222e+08	3.15781e+08	3.67858e+08	0	0
PA(14:0_18:2)-H_20.79	PA(14:0_18:2)-H	PA	P-Acid	phosphatidic acid	(14:0_18:2)	(14:0)	(18:2)		643.434	C35 H64 O8 N0 P1	4.82523e+08	3.17475e+08	2.91182e+08	3.54398e+08	0.657948	-0.603954	0.0885697	1.2171	0.28345	0.0996495	4.95341e+08	6.6566e+08	7.34481e+08	3.81548e+08	3.83605e+08	234504223	2.90401e+08	2.94188e+08	3.49953e+08	4.33661e+08	2.95918e+08	2.40731e+08	1.69078e+08	3.40842e+08	2.66778e+08	3.14813e+08	2.82481e+08	3.73098e+08	3.8606e+08	3.43055e+08	4.2098e+08	3.09071e+08	3.5741e+08	3.09811e+08
PA(14:0_18:2)-H_41.29	PA(14:0_18:2)-H	PA	P-Acid	phosphatidic acid	(14:0_18:2)	(14:0)	(18:2)		643.434	C35 H64 O8 N0 P1	1.0791e+08	7.24363e+07	1.41004e+08	1.83315e+08	0.671267	-0.575041	0.0250215	1.30007	0.378589	0.100528	1.2986e+08	1.28833e+08	1.36596e+08	8.26948e+07	7.39598e+07	9.55142e+07	6.89068e+07	6.27391e+07	7.20369e+07	6.08524e+07	6.4769e+07	1.05313e+08	1.406e+08	1.12075e+08	1.87857e+08	8.62807e+07	1.04796e+08	2.14415e+08	2.08007e+08	1.67954e+08	2.08638e+08	1.7515e+08	1.65824e+08	1.74316e+08
PA(14:0_22:6)-H_20.96	PA(14:0_22:6)-H	PA	P-Acid	phosphatidic acid	(14:0_22:6)	(14:0)	(22:6)		691.434	C39 H64 O8 N0 P1	1.5261e+08	8.25048e+07	8.37878e+07	1.05188e+08	0.540624	-0.887303	0.340457	1.25542	0.328164	0.184445	0	2.82773e+08	3.81625e+08	0	1.59721e+08	9.1543e+07	5.96086e+06	1.4043e+08	1.55834e+08	1.03541e+07	9.87901e+07	8.36603e+07	3.44113e+07	1.17799e+08	6.66213e+07	8.29977e+07	9.95967e+07	1.01301e+08	1.15761e+08	1.03317e+08	1.38178e+08	9.07239e+07	1.06008e+08	7.71422e+07
PA(14:0e_14:0)-H_19.8	PA(14:0e_14:0)-H	PA	P-Acid	phosphatidic acid	(14:0e_14:0)	(14:0e)	(14:0)		577.424	C31 H62 O7 N0 P1	5.44747e+06	0	0	44573.5	0.1	-3.32193	0.0574225	10	3.32193	0.363217	9.86442e+06	1.18201e+07	9.29315e+06	1.42265e+06	0	284501	0	0	0	0	0	0	0	0	0	0	0	0	0	0	267441	0	0	0
PA(14:0e_14:0)-H_40.96	PA(14:0e_14:0)-H	PA	P-Acid	phosphatidic acid	(14:0e_14:0)	(14:0e)	(14:0)		577.424	C31 H62 O7 N0 P1	3.46675e+06	303727	348832	150480	0.0876115	-3.51274	0.101587	0.431382	-1.21296	0.187751	9.54976e+06	3.02972e+06	6.71907e+06	1.09305e+06	0	408923	807190	393755	402602	0	109153	109665	396731	230693	704287	221255	410298	129732	137293	0	68937.4	0	696650	0
PA(15:0_14:0)-H_20.33	PA(15:0_14:0)-H	PA	P-Acid	phosphatidic acid	(15:0_14:0)	(15:0)	(14:0)		605.419	C32 H62 O8 N0 P1	1.41688e+07	1.69645e+06	1.84619e+06	2.08183e+06	0.119732	-3.06212	0.0282807	1.12763	0.173299	0.839779	1.80026e+07	2.37131e+07	2.55497e+07	11616182	0	6.13102e+06	1.02983e+06	903373	2.17102e+06	5.27915e+06	99936.3	695420	626423	1.71095e+06	3.36465e+06	5.08331e+06	186387	105427	3.45475e+06	0	3.62036e+06	1.09047e+06	4.28685e+06	38536.8
PA(15:0_14:0)-H_27.25	PA(15:0_14:0)-H	PA	P-Acid	phosphatidic acid	(15:0_14:0)	(15:0)	(14:0)		605.419	C32 H62 O8 N0 P1	6.79974e+07	4.01389e+07	5.49235e+06	6.19574e+06	0.590301	-0.760478	0.175727	1.12807	0.173854	0.875494	7.48697e+07	8.13686e+07	8.56947e+07	6.65194e+07	0	9.9532e+07	4.45584e+07	4.13234e+07	9.42273e+07	2.65254e+07	3.4199e+07	0	1.13946e+07	5.76894e+06	0	0	0	1.57906e+07	7.761e+06	0	2.15259e+07	6.9013e+06	986264	0
PA(15:0_16:0)-H_21.48	PA(15:0_16:0)-H	PA	P-Acid	phosphatidic acid	(15:0_16:0)	(15:0)	(16:0)		633.45	C34 H66 O8 N0 P1	2.44735e+07	2.28055e+07	3.21374e+07	3.30907e+07	0.931844	-0.10184	0.863693	1.02966	0.0421741	0.855603	2.08218e+07	2.53146e+07	5.63887e+07	2.86745e+07	0	1.56415e+07	1.68612e+07	1.13925e+07	3.68731e+07	4.35141e+07	1.60006e+07	1.21914e+07	9.55071e+06	3.79681e+07	3.17638e+07	3.58456e+07	3.38258e+07	4.38703e+07	3.64581e+07	3.28681e+07	3.31488e+07	3.13893e+07	3.67622e+07	27917865
PA(15:0_16:0)-H_42.61	PA(15:0_16:0)-H	PA	P-Acid	phosphatidic acid	(15:0_16:0)	(15:0)	(16:0)		633.45	C34 H66 O8 N0 P1	4.10479e+07	2.34511e+07	3.18849e+07	3.44889e+07	0.571311	-0.807651	0.114061	1.08167	0.113262	0.447897	5.26725e+07	5.65254e+07	6.09976e+07	4.01123e+07	0	3.59797e+07	1.67943e+07	2.54898e+07	2.52359e+07	1.92089e+07	1.93906e+07	3.45872e+07	3.84063e+07	3.99928e+07	2.9864e+07	2.27182e+07	2.73723e+07	3.29556e+07	3.67018e+07	4.07057e+07	3.17983e+07	2.8176e+07	3.74313e+07	3.21206e+07
PA(15:0_16:1)-H_21.05	PA(15:0_16:1)-H	PA	P-Acid	phosphatidic acid	(15:0_16:1)	(15:0)	(16:1)		631.434	C34 H64 O8 N0 P1	7.54963e+06	1.72962e+06	2.54493e+06	2.97023e+06	0.2291	-2.12595	0.160631	1.16712	0.222952	0.805048	1.02848e+07	1.41004e+07	2.01007e+07	761254	0	50625.8	430112	1.7126e+06	5.67841e+06	0	1.69632e+06	860301	617168	5.8763e+06	1.43623e+06	3.45203e+06	3.83955e+06	48286.7	7.35566e+06	7.05435e+06	657359	0	0	2.75404e+06
PA(16:0_14:0)-H_20.35	PA(16:0_14:0)-H	PA	P-Acid	phosphatidic acid	(16:0_14:0)	(16:0)	(14:0)		619.434	C33 H64 O8 N0 P1	2.1347e+09	1.05434e+09	5.82763e+08	2.8041e+08	0.493906	-1.01769	0.118115	0.481174	-1.05537	0.344099	2.57553e+09	3.12484e+09	3.93689e+09	1.83739e+09	0	1.33356e+09	5.3566e+08	9.59791e+08	1.47511e+09	1.27224e+09	1.22228e+09	8.60975e+08	4.28013e+08	1.28352e+08	1.70189e+08	1.59558e+09	0	1.17444e+09	440317256	8.43736e+08	3.75397e+08	2.30129e+07	0	0
PA(16:0_14:0)-H_8.56	PA(16:0_14:0)-H	PA	P-Acid	phosphatidic acid	(16:0_14:0)	(16:0)	(14:0)		619.434	C33 H64 O8 N0 P1	7.03159e+06	3.30554e+06	1.25129e+07	1.01542e+07	0.470099	-1.08896	0.179376	0.811501	-0.301336	0.587462	1.11667e+07	1.29532e+07	1.15539e+07	5.17968e+06	0	1.33602e+06	1.18776e+06	4.53181e+06	824607	6.62039e+06	4.75946e+06	1.90921e+06	4.22957e+06	2.31693e+07	1.83366e+07	2.64094e+06	5.83825e+06	2.08627e+07	6.4807e+06	1.05836e+07	1.02974e+07	1.0679e+07	1.74084e+07	5.47613e+06
PA(16:0_16:0)-H_22.06	PA(16:0_16:0)-H	PA	P-Acid	phosphatidic acid	(16:0_16:0)	(16:0)	(16:0)		647.466	C35 H68 O8 N0 P1	4.56345e+09	2.66319e+09	2.42348e+09	2.27065e+09	0.583592	-0.776969	0.0146521	0.936935	-0.0939799	0.532944	3.97794e+09	5.77504e+09	5.9481e+09	3.94882e+09	4.98631e+09	2.74449e+09	2.06924e+09	1.73699e+09	2.84238e+09	4.42683e+09	2.72411e+09	2.1796e+09	1362602683	2.63443e+09	2.44449e+09	2.6638e+09	2.59584e+09	2.83975e+09	2.41592e+09	1.94852e+09	2.43591e+09	2.22407e+09	2.40447e+09	2.195e+09
PA(16:0_16:1)-H_21.67	PA(16:0_16:1)-H	PA	P-Acid	phosphatidic acid	(16:0_16:1)	(16:0)	(16:1)		645.45	C35 H66 O8 N0 P1	1.23672e+09	1.08969e+09	1.3101e+09	1.44382e+09	0.88111	-0.182607	0.734302	1.10207	0.140216	0.372654	1.617e+09	2.05495e+09	2.24302e+09	1.33838e+09	0	1.6698e+08	8.55348e+08	7.98991e+08	1.14186e+09	1.4894e+09	1540912953	7.11618e+08	9.0092e+08	1.72923e+09	1.31763e+09	1.4772e+09	1.13409e+09	1.30151e+09	1.49683e+09	1.64024e+09	1.55197e+09	1.28963e+09	1.57704e+09	1.10721e+09
PA(16:0_16:1)-H_28.5	PA(16:0_16:1)-H	PA	P-Acid	phosphatidic acid	(16:0_16:1)	(16:0)	(16:1)		645.45	C35 H66 O8 N0 P1	0	435874	3.50432e+08	2.7012e+08	10	3.32193	0.213699	0.770821	-0.375532	0.337705	0	0	0	0	0	0	0	1.89711e+06	143284	574853	0	0	3.98787e+08	2.48091e+08	6.83112e+08	3.34088e+08	2.05824e+08	2.32689e+08	2.66648e+08	1.81113e+08	2.30183e+08	3.21108e+08	3.65262e+08	2.56407e+08
PA(16:0_16:1)-H_42.52	PA(16:0_16:1)-H	PA	P-Acid	phosphatidic acid	(16:0_16:1)	(16:0)	(16:1)		645.45	C35 H66 O8 N0 P1	1.06126e+08	1.21869e+08	6.46273e+08	8.54256e+08	1.14835	0.199561	0.848897	1.32182	0.402525	0.0816918	0	6.03805e+07	4.06037e+08	2.13998e+07	9.48065e+07	5.41309e+07	1.99431e+08	5.82707e+07	0	1.20437e+07	1.30156e+08	3.31315e+08	6.74334e+08	3.93996e+08	6.81935e+08	7.43726e+08	8.59255e+08	5.24392e+08	9.24555e+08	8.27303e+08	8.02528e+08	5.27179e+08	8.87794e+08	1.15618e+09
PA(16:0_16:1)-H_8.97	PA(16:0_16:1)-H	PA	P-Acid	phosphatidic acid	(16:0_16:1)	(16:0)	(16:1)		645.45	C35 H66 O8 N0 P1	8.86178e+06	7.02929e+06	1.88784e+07	2.12676e+07	0.793214	-0.334218	0.479192	1.12656	0.171921	0.480092	1.32702e+07	1.48491e+07	1.00417e+07	7.26474e+06	0	7.74506e+06	3.45275e+06	9.26077e+06	3.5075e+06	9.61579e+06	9.59839e+06	6.74055e+06	1.01096e+07	2.40655e+07	2.55279e+07	1.14236e+07	1.65536e+07	2.559e+07	2.20566e+07	2.01234e+07	2.41574e+07	1.5223e+07	2.22978e+07	2.37472e+07
[truncated: 1,465 more rows]

## Sheet: Class Stats
By subclass	O2-pnd7			Air-pnd7			Air-pnd14			O2-pnd14				By Class	O2-pnd7			Air-pnd7			Air-pnd14			O2-pnd14
[truncated: 47 more rows]

[truncated: 1 more sheets: LipidKey]
